# Supplementary material for: Cross-sectional survey of asymptomatic malaria in Dak Nong province in the Central Highlands of Vietnam for the malaria elimination roadmap
Source: PLoS One. 2021 Oct 20;16(10):e0258580. doi: 10.1371/journal.pone.0258580 (PMC8528296; doi:10.1371/journal.pone.0258580)
Supplement: S2 Appendix — (XLSX) [file pone.0258580.s002.xlsx]

## Sheet: DBS
	RT-qPCR positive subjects in Dak Buk So Commune
N	Commune	ID	Ct value	Tm1 (℃)	Tm2 (℃)
1	DBS	88	38.0936	79.2213	67.6885
2	DBS	130	35.9871	79.2213
3	DBS	136	35.9704	79.9447
4	DBS	227	35.0423	79.3656
5	DBS	292	35.0879	80.1066
6	DBS	388	34.851	79.7705
7	DBS	533	35.3272	78.034	72.5692
8	DBS	560	NA	79.607
9	DBS	561	36.2795	79.4238
10	DBS	605	35.5562	78.4891
11	DBS	691	NA	79.0785
12	DBS	711	34.1362	79.182
13	DBS	732	33.6659	78.8235
14	DBS	894	33.3761	79.5874
15	DBS	1026	7.57505	79.2213
16	DBS	1028	35.8616	71.5328	78.306
17	DBS	1070	36.4555	78.047
18	DBS	1228	34.8986	80.5199
19	DBS	1240	33.8946	79.2204
20	DBS	1288	32.5334	78.1732	71.1039
21	DBS	1292	31.6368	77.8011	72.5922
22	DBS	1295	33.2373	79.1034	74.8246
		Average	33.4733
		SD	6.119
	Ct-cycle threshold
	Tm- melting temperature of PCR product

## Sheet: DG
	RT-qPCR positive subjects in Dak Ngo Commune
N	Commune	ID	Ct value	Tm1 (℃)	Tm2 (℃)
1	DG	15.1	34.8053	79.9536
2	DG	28	33.4899	80.1366
3	DG	71.1	38.0407	79.5874
4	DG	73	26.5334	79.5874
5	DG	93.1	32.6034	79.5874
6	DG	96.1	35.8839	79.4044
7	DG	127	36.9024	80.971
8	DG	136.1	37.7606	78.7546
9	DG	166	34.9143	79.2787
10	DG	169.1	34.4584	79.3087
11	DG	212	35.9371	79.0383
12	DG	214	32.0573	79.4044
13	DG	244.1	33.6425	79.5202
14	DG	289.1	32.1772	79.2973
15	DG	371	36.5596	79.0951
16	DG	418.1	35.2267	79.4757
17	DG	451	31.3851	78.1005
18	DG	496	32.1156	71.4852	80.0066
19	DG	512.1	32.601	78.4066	71.5333
20	DG	514	30.1023	78.4066
21	DG	517	31.5906	71.3525	78.5874
22	DG	518	31.5157	71.8951	78.9492
23	DG	565	34.3827	78.7967	71.1541
24	DG	615	33.0943	71.3901	77.6829
25	DG	617	30.7049	71.3901	78.7934
26	DG	624	29.9059	78.2381	71.5751
27	DG	639	34.4014	78.7934
28	DG	649	33.1722	71.5751	78.7934
29	DG	721.1	35.0185	78.2229
30	DG	814.1	33.2107	79.1635	71.5751
31	DG	846	15.4964	79.5337
		Average	32.8932
		SD	4.06672
	Ct-cycle threshold
	Tm- melting temperature of PCR product

## Sheet: QT
	RT-qPCR positive subjects in Quang Truc Commune
N	Commune	ID	Ct value	Tm1 (℃)	Tm2 (℃)
1	QT	10	35.974	79.7227
2	QT	19	35.4335	79.9726
3	QT	20	33.1585	79.9726
4	QT	21	33.2316	78.646
5	QT	42	33.5242	79.7227
6	QT	64	35.0229	78.8422
7	QT	86	34.8511	79.5631
8	QT	96.2	35.1749	79.7433
9	QT	111	34.334	79.9536
10	QT	113.2	32.7961	79.9536
11	QT	124.2	34.4655	78.8552
12	QT	132.2	37.0367	79.7705
13	QT	141	24.9828	79.3541
14	QT	142	15.6825	79.7148
15	QT	145.2	33.4719	80.7967
16	QT	149	36.5801	79.4639
17	QT	153	34.0953	79.5874
18	QT	163	35.271	78.0918
19	QT	166	36.2332	78.2721
20	QT	167	NA	79.5757
21	QT	177	29.6566	79.8951
22	QT	189	NA	79.9628
23	QT	192.2	32.8197	79.5934
24	QT	200.2	34.2457	79.224
25	QT	201	35.0448	79.224
26	QT	202	33.4871	79.7781
27	QT	203	NA	79
28	QT	204	NA	79.1
29	QT	205	34.7237	78.3006
30	QT	221	34.1301	78.3689
31	QT	225	34.0809	78.5514
32	QT	231	35.4267	78.9164
33	QT	240.2	34.6771	79.0989
34	QT	245	NA	79.3
35	QT	291	36.1735	79.4623
36	QT	301	33.9942	78.9
37	QT	313.1	34.6869	78.5443
38	QT	317	27.7258	79.6459
39	QT	351	18.2625	79.6109
40	QT	396	31.886	78.5076	70.4449
41	QT	411	12.8215	79.7903
42	QT	416.1	31.4132	79.4238	73.9265
43	QT	436	33.8437	79.0221
44	QT	441	33.8061	78.8376
45	QT	468	35.5752	78.7459
46	QT	469	14.0315	79.2973
47	QT	479	24.0946	78.1946
48	QT	485	35.0569	79.2973
49	QT	486	34.9479	79.2973
50	QT	528	6.53777	80.0039
51	QT	530	32.6171	79.4486
52	QT	531	31.3956	79.6337
53	QT	532	34.517	79.6337
54	QT	534	34.8678	79.8188
55	QT	535	34.4712	79.8188
56	QT	540	21.277	79.8188
57	QT	541	32.8734	79.4486
58	QT	543	35.3761	79.2635
59	QT	544	12.0532	79.8188
60	QT	545	34.55	79.4486
61	QT	554	7.15094	79.2087
62	QT	555	35.7778	78.6546
63	QT	556	33.9867	77.7311
64	QT	557	31.3446	79.3934
65	QT	558	23.8497	79.5781
66	QT	559	33.9439	79.024
67	QT	560	35.526	79.3934
68	QT	561	37.6358	79.024
69	QT	563	34.0936	79.2087
70	QT	574	35.4507	79.7628
71	QT	581	22.0004	79.5781
72	QT	589	37.1273	79
		Average	31.1396
		SD	7.32869
	Ct-cycle threshold
	Tm- melting temperature of PCR product

## Sheet: Summary
Communes
Quang Truc			Dak Ngo			Dak Buk So
Total N	RT-qPCR Positive, n	%	Total N	RT-qPCR Positive, n	%	Total N	RT-qPCR Positive, n	%
591	72	0.121827	890	31	0.0348315	1328	22	0.0165663
2809	125	0.0444998
