# Supplementary material for: Cross-sectional survey of asymptomatic malaria in Dak Nong province in the Central Highlands of Vietnam for the malaria elimination roadmap
Source: PLoS One. 2021 Oct 20;16(10):e0258580. doi: 10.1371/journal.pone.0258580 (PMC8528296; doi:10.1371/journal.pone.0258580)
Supplement: S3 Appendix — (XLSX) [file pone.0258580.s003.xlsx]

## Sheet: Dak Buk So
Study ID	Ethnic Group	Age (yr)	Occupation	Gender	Body Weight (kg)	Body Temp (°C)	Pulse rate (/min)	Respiratory rate (/min)	Study N	Hb (g/dL)	RDT (Pos/Neg)	Plasmodium species by microscopy	Parasitemia (p/µL)	Comments	Study ID	PCR POSITIVE	Age (yr)	Gender	Farmer	Student	Teacher	Seller	Retired	Other	Live in the forest in the last 2 weeks	Yes, lived in the forest - slept every night under bednet	Yes, lived in the forest - slept few times a week under bednet	Bed net at home or hammock in the forest (Y/N)	Bednet at home - Every night	Bednet at home -Few times a week	Bednet at home - Rarely	Bed net is treated (Y/N)	Topical repellent (Y/N)	Repellent - Every night	Repellent -Few times a week	Repellent- Rarely	Use of insecticide coil (Y/N)	Treated fabric or other material to repel mosquitoes (Y/N)	Taken any prior antimalarial medication within the last 14 days (Y/N)
DBS001	Kinh	15	Farmer	Male	56	36.5	60	21	DBS0001	13.8	NEG	NEG			DBS001	0	15	1	1	0	0	0	0	0	0	0	0	1	0	1	0	1	0				0	0	0
DBS002	M'nong	25	Farmer	Female	58	36.7	70	17	DBS0002	15.3	NEG	NEG			DBS002	0	25	2	1	0	0	0	0	0	1	0	1	1	1	0	0	1	0				0	0	0
DBS003	M'nong	24	Farmer	Male	60	36.5	75	18	DBS0003	12.7	NEG	NEG			DBS003	0	24	1	1	0	0	0	0	0	1	0	1	1	1	0	0	1	0				0	0	0
DBS004	M'nong	28	Farmer	Female	56	36.7	65	18	DBS0004	13.7	NEG	NEG			DBS004	0	28	2	1	0	0	0	0	0	0	0	0	1	1	0	0	1	0				0	0	0
DBS005	Kinh	55	Farmer	Male	70	36.9	80	17	DBS0005	13.3	NEG	NEG			DBS005	0	55	1	1	0	0	0	0	0	1	0	1	1	0	1	0	1	0				0	0	0
DBS006	Kinh	53	Farmer	Female	60	36.5	72	19	DBS0006	14.4	NEG	NEG			DBS006	0	53	2	1	0	0	0	0	0	0	0	0	1	1	0	0	1	0				0	0	0
DBS007	M'nong	59	Farmer	Male	61	36.5	63	18	DBS0007	9.6	NEG	NEG			DBS007	0	59	1	1	0	0	0	0	0	1	0	1	1	0	0	1	1	0				0	0	0
DBS008	M'nong	33	Farmer	Female	58	36.9	85	20	DBS0008	10.4	NEG	NEG			DBS008	0	33	2	1	0	0	0	0	0	1	0	1	1	1	0	0	1	0				0	0	0
DBS009	M'nong	73	Farmer	Female	60	36.7	90	20	DBS0009	11.8	NEG	NEG			DBS009	0	73	2	1	0	0	0	0	0	1	0	1	1	1	0	0	1	0				0	0	0
DBS010	M'nong	61	Farmer	Male	62	36.6	67	18	DBS0010	13.1	NEG	NEG			DBS010	0	61	1	1	0	0	0	0	0	1	0	1	1	0	1	0	1	0				0	0	0
DBS011	M'nong	44	Farmer	Female	58	36.7	70	17	DBS0011	13.7	NEG	NEG			DBS011	0	44	2	1	0	0	0	0	0	1	0	1	1	1	0	0	1	0				0	0	0
DBS012	M'nong	28	Farmer	Female	54	36.9	75	18	DBS0012	14.6	NEG	NEG			DBS012	0	28	2	1	0	0	0	0	0	1	0	1	1	1	0	0	1	0				0	0	0
DBS013	M'nong	39	Farmer	Male	64	36.7	65	17	DBS0013	10.9	NEG	NEG			DBS013	0	39	1	1	0	0	0	0	0	1	1	0	1	1	0	0	1	0				0	0	0
DBS014	M'nong	26	Farmer	Female	54	36.5	85	17	DBS0014	13	NEG	NEG			DBS014	0	26	2	1	0	0	0	0	0	1	0	1	1	1	0	0	0	0				0	0	0
DBS015	M'nong	22	Farmer	Female	50	36.7	67	18	DBS0015	14.9	NEG	NEG			DBS015	0	22	2	1	0	0	0	0	0	1	0	1	1	0	1	0	1	0				0	0	0
DBS016	M'nong	26	Farmer	Male	60	37	80	17	DBS0016	12	NEG	NEG			DBS016	0	26	1	1	0	0	0	0	0	1	0	1	1	0	0	1	1	0				0	0	0
DBS017	M'nong	56	Farmer	Male	60	36.7	65	19	DBS0017	11.6	NEG	NEG			DBS017	0	56	1	1	0	0	0	0	0	1	0	1	1	1	0	0	1	0				0	0	0
DBS018	M'nong	62	Farmer	Male	59	36.5	70	21	DBS0018	8.3	NEG	NEG			DBS018	0	62	1	1	0	0	0	0	0	1	0	1	1	0	1	0	1	0				0	0	0
DBS019	M'nong	58	Farmer	Female	53	36.8	62	18	DBS0019	12.4	NEG	NEG			DBS019	0	58	2	1	0	0	0	0	0	1	0	1	1	0	0	1	1	0				0	0	0
DBS020	M'nong	55	Farmer	Female	50	36.5	72	16	DBS0020	10.3	NEG	NEG			DBS020	0	55	2	1	0	0	0	0	0	1	0	1	1	1	0	0	1	0				0	0	0
DBS021	M'nong	35	Farmer	Female	54	36.9	82	20	DBS0021	13.1	NEG	NEG			DBS021	0	35	2	1	0	0	0	0	0	1	0	1	1	0	1	0	1	0				0	0	0
DBS022	M'nong	70	Farmer	Female	41	36.9	60	17	DBS0022	9.8	NEG	NEG			DBS022	0	70	2	1	0	0	0	0	0	1	0	1	1	0	1	0	1	0				0	0	0
DBS023	M'nong	60	Farmer	Female	54	36.7	85	20	DBS0023	12.7	NEG	NEG			DBS023	0	60	2	1	0	0	0	0	0	1	0	1	1	0	1	0	1	0				0	0	0
DBS024	M'nong	70	Retired	Female	58	37	68	18	DBS0024	14.4	NEG	NEG			DBS024	0	70	2	0	0	0	0	1	0	1	0	1	1	0	1	0	1	0				0	0	0
DBS025	M'nong	29	Farmer (Forest goer)	Male	70	36.9	70	16	DBS0025	11.5	NEG	NEG			DBS025	0	29	1	1	0	0	0	0	0	1	0	1	1	0	1	0	1	0				0	0	0
DBS026	Nung	25	Farmer	Female	59	36.8	80	20	DBS0026	10.6	NEG	NEG			DBS026	0	25	2	1	0	0	0	0	0	1	0	1	1	0	1	0	1	0				0	0	0
DBS027	M'nong	37	Farmer/Forest goer	Female	60	36.8	80	18	DBS0027	10.3	NEG	NEG			DBS027	0	37	2	1	0	0	0	0	0	1	0	1	1	0	0	1	1	0				0	0	0
DBS028	M'nong	38	Farmer	Female	58	36.5	75	17	DBS0028	12.5	NEG	NEG			DBS028	0	38	2	1	0	0	0	0	0	0	0	0	1	1	0	0	1	0				0	0	0
DBS029	M'nong	38	Farmer (Forest goer)	Female	59	36.7	65	16	DBS0029	13.1	NEG	NEG			DBS029	0	38	2	1	0	0	0	0	0	1	0	1	1	0	1	0	1	0				0	0	0
DBS030	M'nong	27	Farmer	Male	62	36.5	72	19	DBS0030	10	NEG	NEG			DBS030	0	27	1	1	0	0	0	0	0	1	0	1	1	0	1	0	1	0				0	0	0
DBS031	M'nong	18	Farmer	Female	59	36.9	68	18	DBS0031	8	NEG	NEG			DBS031	0	18	2	1	0	0	0	0	0	1	0	1	1	0	1	0	1	0				0	0	0
DBS032	M'nong	22	Farmer	Female	58	36.5	78	18	DBS0032	12.3	NEG	NEG			DBS032	0	22	2	1	0	0	0	0	0	0	0	0	1	1	0	0	1	0				0	0	0
DBS033	Nung	25	Farmer	Female	56	36.7	80	20	DBS0033	12.3	NEG	NEG			DBS033	0	25	2	1	0	0	0	0	0	1	0	1	1	0	1	0	1	0				0	0	0
DBS034	M'nong	28	Farmer	Female	57	36.9	67	19	DBS0034	10.4	NEG	NEG			DBS034	0	28	2	1	0	0	0	0	0	1	1	0	1	1	0	0	1	0				0	0	0
DBS035	M'nong	31	Farmer	Female	43	36.6	80	21	DBS0035	10.8	NEG	NEG			DBS035	0	31	2	1	0	0	0	0	0	1	0	1	1	0	1	0	1	0				0	0	0
DBS036	M'nong	30	Farmer	Female	58	36.5	75	20	DBS0036	9.5	NEG	NEG			DBS036	0	30	2	1	0	0	0	0	0	1	0	1	1	0	1	0	1	0				0	0	0
DBS037	M'nong	70	Farmer	Female	53	36.7	78	22	DBS0037	13.5	NEG	NEG			DBS037	0	70	2	1	0	0	0	0	0	0	0	0	1	0	0	1	1	0				0	0	0
DBS038	M'nong	40	Farmer	Female	45	36.5	70	18	DBS0038	13.3	NEG	NEG			DBS038	0	40	2	1	0	0	0	0	0	1	0	1	1	0	1	0	1	0				0	0	0
DBS039	M'nong	10	Student	Female	39	36.8	70	20	DBS0039	11.9	NEG	NEG			DBS039	0	10	2	0	1	0	0	0	0	0	0	0	1	1	0	0	1	0				0	0	0
DBS040	M'nong	30	Farmer	Female	57	36.5	68	17	DBS0040	12.7	NEG	NEG			DBS040	0	30	2	1	0	0	0	0	0	1	0	1	1	0	1	0	1	0				0	0	0
DBS041	Kinh	52	Farmer	Female	57	36.7	72	16	DBS0041	11.4	NEG	NEG			DBS041	0	52	2	1	0	0	0	0	0	1	0	1	1	0	1	0	1	0				0	0	0
DBS042	M'nong	58	Farmer	Female	57	36.5	70	17	DBS0042	10.9	NEG	NEG			DBS042	0	58	2	1	0	0	0	0	0	1	0	1	1	0	1	0	1	0				0	0	0
DBS043	M'nong	18	Farmer	Female	54	36.6	76	17	DBS0043	12.4	NEG	NEG			DBS043	0	18	2	1	0	0	0	0	0	0	0	0	1	1	0	0	1	0				0	0	0
DBS044	M'nong	19	Farmer	Female	58	36.7	77	19	DBS0044	9.3	NEG	NEG			DBS044	0	19	2	1	0	0	0	0	0	1	0	1	1	0	1	0	1	0				0	0	0
DBS045	M'nong	63	Farmer	Female	53	36.5	67	18	DBS0045	13	NEG	NEG			DBS045	0	63	2	1	0	0	0	0	0	1	0	1	1	0	1	0	1	0				0	0	0
DBS046	M'nong	65	Farmer	Female	62	36.4	70	19	DBS0046	12.7	NEG	NEG			DBS046	0	65	2	1	0	0	0	0	0	0	0	0	1	0	0	1	1	0				0	0	0
DBS047	M'nong	28	Farmer	Female	53	36.5	67	19	DBS0047	12.3	NEG	NEG			DBS047	0	28	2	1	0	0	0	0	0	1	1	0	1	1	0	0	1	0				0	0	0
DBS048	M'nong	35	Farmer	Female	56	36.7	69	17	DBS0048	13.4	NEG	NEG			DBS048	0	35	2	1	0	0	0	0	0	0	0	0	1	0	1	0	1	0				0	0	0
DBS049	M'nong	43	Farmer	Male	63	36.6	72	20	DBS0049	13.7	NEG	NEG			DBS049	0	43	1	1	0	0	0	0	0	1	0	1	1	0	1	0	1	0				0	0	0
DBS050	Kinh	58	Farmer	Male	59	36.8	72	20	DBS0050	11.5	NEG	NEG			DBS050	0	58	1	1	0	0	0	0	0	1	1	0	1	1	0	0	1	0				0	0	0
DBS051	Kinh	53	Farmer	Female	48	36.5	70	20	DBS0051	14.6	NEG	NEG			DBS051	0	53	2	1	0	0	0	0	0	1	1	0	1	1	0	0	1	0				0	0	0
DBS052	M'nong	29	Farmer	Male	61	36.5	77	18	DBS0052	11.5	NEG	NEG			DBS052	0	29	1	1	0	0	0	0	0	0	0	0	1	1	0	0	1	0				0	0	0
DBS053	M'nong	44	Farmer	Male	61	36.5	68	17	DBS0053	14.5	NEG	NEG			DBS053	0	44	1	1	0	0	0	0	0	1	1	0	1	1	0	0	1	0				0	0	0
DBS054	M'nong	32	Farmer	Male	59	36.7	70	16	DBS0054	12.1	NEG	NEG			DBS054	0	32	1	1	0	0	0	0	0	0	0	0	1	0	0	1	0	0				0	0	0
DBS055	M'nong	22	Farmer	Female	54	36.6	71	19	DBS0055	11.4	NEG	NEG			DBS055	0	22	2	1	0	0	0	0	0	1	0	1	1	0	1	0	1	0				0	0	0
DBS056	Tay	75	Farmer	Female	45	36.5	72	18	DBS0056	13.1	NEG	NEG			DBS056	0	75	2	1	0	0	0	0	0	1	0	1	1	0	1	0	1	0				0	0	0
DBS057	m'nong	14	Farmer	Male	46	36.8	67	18	DBS0057	13.8	NEG	NEG			DBS057	0	14	1	1	0	0	0	0	0	1	1	0	1	1	0	0	1	0				0	1	0
DBS058	m'nong	23	Farmer	Male	60	36.5	67	16	DBS0058	10.3	NEG	NEG			DBS058	0	23	1	1	0	0	0	0	0	0	0	0	1	1	0	0	1	0				0	0	0
DBS059	m'nong	14	Student	Male	44	36.7	70	18	DBS0059	13.5	NEG	NEG			DBS059	0	14	1	0	1	0	0	0	0	1	0	1	1	0	1	0	1	0				0	1	0
DBS060	Kinh	27	Farmer	Female	54	36.9	65	16	DBS0060	14.2	NEG	NEG			DBS060	0	27	2	1	0	0	0	0	0	1	1	0	1	1	0	0	1	0				0	1	0
DBS061	Kinh	31	Farmer	Male	59	37.1	72	19	DBS0061	11.8	NEG	NEG			DBS061	0	31	1	1	0	0	0	0	0	1	1	0	1	1	0	0	1	0				0	0	0
DBS062	M'nong	33	Farmer	Male	64	37	73	20	DBS0062	12.2	NEG	NEG			DBS062	0	33	1	1	0	0	0	0	0	0	0	0	1	0	1	0	1	0				0	1	0
DBS063	M'nong	23	Farmer	Female	55	36.7	68	18	DBS0063	14.3	NEG	NEG			DBS063	0	23	2	1	0	0	0	0	0	1	1	0	1	1	0	0	1	0				0	1	0
DBS064	M'nong	31	Farmer	Female	56	36.5	70	16	DBS0064	9.8	NEG	NEG			DBS064	0	31	2	1	0	0	0	0	0	1	0	1	1	0	1	0	1	0				0	0	0
DBS065	M'nong	51	Farmer	Male	64	36.5	71	19	DBS0065	10.9	NEG	NEG			DBS065	0	51	1	1	0	0	0	0	0	1	0	1	1	0	1	0	0	0				0	0	0
DBS066	M'nong	35	Farmer	Female	55	36.9	68	16	DBS0066	14.7	NEG	NEG			DBS066	0	35	2	1	0	0	0	0	0	1	1	0	1	1	0	0	1	0				0	0	0
DBS067	M'nong	18	Farmer	Male	51	36.5	77	18	DBS0067	13.3	NEG	NEG			DBS067	0	18	1	1	0	0	0	0	0	0	0	0	1	1	0	0	1	0				0	0	0
DBS068	M'nong	13	Student	Male	50	36.8	66	17	DBS0068	11.6	NEG	NEG			DBS068	0	13	1	0	1	0	0	0	0	1	0	1	1	0	1	0	1	0				0	0	0
DBS069	M'nong	23	Farmer	Female	57	36.7	70	20	DBS0069	11	NEG	NEG			DBS069	0	23	2	1	0	0	0	0	0	1	0	1	1	0	1	0	1	0				0	0	0
DBS070	M'nong	26	Farmer	Female	53	36.9	69	17	DBS0070	14.1	NEG	NEG			DBS070	0	26	2	1	0	0	0	0	0	1	1	0	1	1	0	0	1	0				0	0	0
DBS071	M'nong	31	Farmer	Male	60	37.1	73	18	DBS0071	11.1	NEG	NEG			DBS071	0	31	1	1	0	0	0	0	0	0	0	0	1	0	0	1	1	0				0	1	0
DBS072	M'nong	12	Student	Male	38	36.9	72	16	DBS0072	13.4	NEG	NEG			DBS072	0	12	1	0	1	0	0	0	0	0	0	0	1	1	0	0	1	0				0	0	0
DBS073	Kinh	36	Farmer	Female	56	36.5	75	17	DBS0073	11.4	NEG	NEG			DBS073	0	36	2	1	0	0	0	0	0	0	0	0	0	0	0	0	1	0				0	0	0
DBS074	M'nong	40	Farmer	Female	56	36.3	72	18	DBS0074	12.3	NEG	NEG			DBS074	0	40	2	1	0	0	0	0	0	1	0	1	1	0	1	0	0	0				0	0	0
DBS075	Kinh	12	Student	Female	42	36.5	68	16	DBS0075	11.3	NEG	NEG			DBS075	0	12	2	0	1	0	0	0	0	0	0	0	0	0	0	0	1	0				0	0	0
DBS076	M'nong	20	Farmer	Female	8	36.7	67	17	DBS0076	8.5	NEG	NEG			DBS076	0	20	2	1	0	0	0	0	0	1	0	1	1	0	0	1	1	0				0	1	0
DBS077	M'nong	28	Farmer	Female	58	36.8	77	20	DBS0077	11.1	NEG	NEG			DBS077	0	28	2	1	0	0	0	0	0	1	1	0	1	1	0	0	1	0				0	1	0
DBS078	M'nong	30	Farmer	Male	64	37.1	78	20	DBS0078	9.2	NEG	NEG			DBS078	0	30	1	1	0	0	0	0	0	0	0	0	0	0	0	0	1	0				0	0	0
DBS079	M'nong	41	Farmer	Female	49	36.5	70	19	DBS0079	12.3	NEG	NEG			DBS079	0	41	2	1	0	0	0	0	0	1	0	1	1	0	1	0	0	0				0	1	0
DBS080	M'nong	26	Farmer	Male	60	36.7	70	18	DBS0080	11.5	NEG	NEG			DBS080	0	26	1	1	0	0	0	0	0	1	1	0	1	1	0	0	0	0				0	1	0
DBS081	M'nong	64	Farmer	Female	55	36.8	67	18	DBS0081	13.2	NEG	NEG			DBS081	0	64	2	1	0	0	0	0	0	0	0	0	0	0	0	0	1	0				0	0	0
DBS082	M'nong	70	Farmer	Female	52	36.5	70	19	DBS0082	11.3	NEG	NEG			DBS082	0	70	2	1	0	0	0	0	0	1	1	0	1	1	0	0	1	0				0	0	0
DBS083	M'nong	71	Farmer	Male	60	36.5	70	18	DBS0083	14.2	NEG	NEG			DBS083	0	71	1	1	0	0	0	0	0	0	0	0	0	0	0	0	0	0				0	0	0
DBS084	Kinh	75	Farmer	Male	56	36.7	67	16	DBS0084	14.6	NEG	NEG			DBS084	0	75	1	1	0	0	0	0	0	1	0	1	1	0	1	0	0	0				0	1	0
DBS085	M'nong	68	Farmer	Male	64	36.5	71	19	DBS0085	13.7	NEG	NEG			DBS085	0	68	1	1	0	0	0	0	0	0	0	0	0	0	0	0	0	0				0	1	0
DBS086	Tay	47	Farmer	Male	61	36.9	74	18	DBS0086	13.2	NEG	NEG			DBS086	0	47	1	1	0	0	0	0	0	1	0	1	1	0	1	0	0	0				0	1	0
DBS087	Kinh	45	Farmer	Female	58	36.6	70	18	DBS0087	11.9	NEG	NEG			DBS087	0	45	2	1	0	0	0	0	0	1	1	0	1	1	0	0	0	0				0	1	0
DBS088	Tay	45	Farmer	Female	58	36.5	69	17	DBS0088	9.3	NEG	NEG			DBS088	1	45	2	1	0	0	0	0	0	1	0	1	1	0	1	0	1	0				0	0	0
DBS089	Tay	26	Farmer	Female	56	36.5	68	18	DBS0089	13.7	NEG	NEG			DBS089	0	26	2	1	0	0	0	0	0	0	0	0	0	0	0	0	1	0				0	0	0
DBS090	M'nong	12	Student	Female	39	36.5	72	18	DBS0090	9	NEG	NEG			DBS090	0	12	2	0	1	0	0	0	0	1	0	1	1	0	1	0	1	0				0	0	0
DBS091	M'nong	22	Farmer	Female	67	36.5	68	16	DBS0091	13.1	NEG	NEG			DBS091	0	22	2	1	0	0	0	0	0	1	0	1	0	0	0	0	1	0				0	0	0
DBS092	M'nong	45	Farmer	Female	56	36.8	67	16	DBS0092	10.5	NEG	NEG			DBS092	0	45	2	1	0	0	0	0	0	1	0	1	1	0	1	0	0	0				0	1	0
DBS093	M'nong	52	Farmer	Male	60	36.5	70	20	DBS0093	10.8	NEG	NEG			DBS093	0	52	1	1	0	0	0	0	0	0	0	0	0	0	0	0	0	0				0	0	0
DBS094	M'nong	41	Farmer	Female	57	36.9	78	19	DBS0094	10.6	NEG	NEG			DBS094	0	41	2	1	0	0	0	0	0	1	1	0	1	1	0	0	0	0				0	0	0
DBS095	Kinh	60	Farmer	Female	59	36.5	67	20	DBS0095	11.1	NEG	NEG			DBS095	0	60	2	1	0	0	0	0	0	1	1	0	0	0	0	0	0	0				0	0	0
DBS096	M'nong	19	Farmer	Female	56	36.5	72	18	DBS0096	10.6	NEG	NEG			DBS096	0	19	2	1	0	0	0	0	0	1	1	0	1	1	0	0	0	0				0	0	0
DBS097	M'nong	26	Farmer	Female	54	37.1	71	19	DBS0097	11.4	NEG	NEG			DBS097	0	26	2	1	0	0	0	0	0	1	1	0	0	0	0	0	1	0				0	0	0
DBS098	M'nong	11	Student	Male	40	36.5	67	20	DBS0098	12.7	NEG	NEG			DBS098	0	11	1	0	1	0	0	0	0	1	0	1	1	0	1	0	1	0				0	1	0
DBS099	Muong	12	Student	Male	40	36.5	70	20	DBS0099	14.1	NEG	NEG			DBS099	0	12	1	0	1	0	0	0	0	1	1	0	1	1	0	0	1	0				0	1	0
DBS100	M'nong	21	Farmer	Female	55	36.5	68	17	DBS0100	16.5	NEG	NEG			DBS100	0	21	2	1	0	0	0	0	0	1	0	1	1	0	1	0	1	0				0	1	0
DBS101	Kinh	67	Farmer	Female	60	36.7	74	18	DBS0101	14.3	NEG	NEG			DBS101	0	67	2	1	0	0	0	0	0	0	0	0	0	0	0	0	0	0				0	0	0
DBS102	M'nong	41	Farmer	Male	64	36.5	67	18	DBS0102	11.4	NEG	NEG			DBS102	0	41	1	1	0	0	0	0	0	1	1	0	1	1	0	0	0	0				0	1	0
DBS103	M'nong	38	Farmer	Female	58	36.7	70	20	DBS0103	12.9	NEG	NEG			DBS103	0	38	2	1	0	0	0	0	0	1	1	0	1	1	0	0	1	0				0	0	0
DBS104	M'nong	58	Farmer	Male	64	36.6	68	16	DBS0104	7.4	NEG	NEG			DBS104	0	58	1	1	0	0	0	0	0	0	0	0	0	0	0	0	0	0				0	0	0
DBS105	M'nong	20	Farmer	Male	62	36.5	71	18	DBS0105	11	NEG	NEG			DBS105	0	20	1	1	0	0	0	0	0	1	0	1	1	0	1	0	0	0				0	0	0
DBS106	M'nong	21	Farmer	Male	58	36.5	66	17	DBS0106	16.3	NEG	NEG			DBS106	0	21	1	1	0	0	0	0	0	1	1	0	1	1	0	0	1	0				0	1	0
DBS107	M'nong	14	Student	Male	40	36.8	70	19	DBS0107	8.6	NEG	NEG			DBS107	0	14	1	0	1	0	0	0	0	0	0	0	1	1	0	0	1	0				0	1	0
DBS108	Kinh	60	Farmer	Male	49	36.9	67	18	DBS0108	14.4	NEG	NEG			DBS108	0	60	1	1	0	0	0	0	0	0	0	0	0	0	0	0	0	0				0	0	0
DBS109	M'nong	18	Farmer	Male	60	36.7	72	18	DBS0109	17.6	NEG	NEG			DBS109	0	18	1	1	0	0	0	0	0	1	0	1	1	0	1	0	1	0				1	0	0
DBS110	Kinh	23	Farmer	Male	60	36.5	66	17	DBS0110	12.6	NEG	NEG			DBS110	0	23	1	1	0	0	0	0	0	1	0	1	1	0	1	0	1	0				1	0	0
DBS111	Nung	48	Farmer	Male	61	37.1	68	17	DBS0111	14.1	NEG	NEG			DBS0111	0	48	1	1	0	0	0	0	0	1	0	1	1	0	1	0	0	0				0	0	0
DBS112	M'nong	73	Farmer	Male	63	36.9	73	20	DBS0112	18.7	NEG	NEG			DBS112	0	73	1	1	0	0	0	0	0	0	0	0	1	0	1	0	1	0				1	0	0
DBS113	M'nong	33	Farmer	Female	46	36.6	63	16	DBS0113	17.5	NEG	NEG			DBS113	0	33	2	1	0	0	0	0	0	1	1	0	0	0	0	0	0	0				1	0	0
DBS114	Kinh	76	Farmer	Female	48	36.7	68	20	DBS0114	15.3	NEG	NEG			DBS114	0	76	2	1	0	0	0	0	0	1	1	0	1	0	1	0	1	0				0	0	0
DBS115	Nung	31	Farmer	Female	49	36.5	70	16	DBS0115	11.8	NEG	NEG			DBS115	0	31	2	1	0	0	0	0	0	1	1	0	1	1	0	0	1	0				0	0	0
DBS116	M'nong	30	Farmer	Female	48	37.2	65	17	DBS0116	21	NEG	NEG			DBS116	0	30	2	1	0	0	0	0	0	1	1	0	1	1	0	0	1	0				0	0	0
DBS117	M'nong	34	Farmer	Female	59	37.3	73	19	DBS0117	11.1	NEG	NEG			DBS117	0	34	2	1	0	0	0	0	0	1	1	0	1	1	0	0	1	0				0	0	0
DBS118	M'nong	35	Farmer	Male	62	37.5	62	16	DBS0118	20.3	NEG	NEG			DBS118	0	35	1	1	0	0	0	0	0	1	1	0	1	0	1	0	1	0				0	0	0
DBS119	Tay	23	Farmer	Female	52	36.5	65	17	DBS0119	19	NEG	NEG			DBS119	0	23	2	1	0	0	0	0	0	1	0	1	1	0	1	0	0	1			1	0	0	0
DBS120	Tay	19	Farmer	Female	48	36.7	62	18	DBS0120	17	NEG	NEG			DBS0120	0	19	2	1	0	0	0	0	0	1	0	1	1	0	1	0	0	0				1	0	0
DBS121	Co Tu	28	Farmer	Female	52	36.6	70	18	DBS0121	14.7	NEG	NEG			DBS121	0	28	2	1	0	0	0	0	0	1	1	0	1	0	1	0	0	0				0	0	0
DBS122	M'nong	33	Farmer	Male	61	36.8	66	17	DBS0122	15.8	NEG	NEG			DBS122	0	33	1	1	0	0	0	0	0	1	1	0	1	0	1	0	1	0				0	0	0
DBS123	Tay	28	Farmer	Male	58	36.9	64	17	DBS0123	13.4	NEG	NEG			DBS123	0	28	1	1	0	0	0	0	0	0	0	0	1	1	0	0	1	0				0	0	0
DBS124	M'nong	33	Farmer	Male	64	37.1	72	19	DBS0124	11.8	NEG	NEG			DBS124	0	33	1	1	0	0	0	0	0	1	1	0	1	1	0	0	1	0				1	0	0
DBS125	M'nong	60	Farmer	Female	57	37.1	67	24	DBS0125	13.2	NEG	NEG			DBS125	0	60	2	1	0	0	0	0	0	1	1	0	1	0	1	0	1	0				0	0	0
DBS126	M'nong	73	Farmer	Male	58	37.3	72	23	DBS0126	10.1	NEG	NEG			DBS126	0	73	1	1	0	0	0	0	0	1	1	0	1	0	1	0	1	0				0	0	0
DBS127	M'nong	43	Farmer	Male	61	37	66	21	DBS0127	16.2	NEG	NEG			DBS127	0	43	1	1	0	0	0	0	0	1	0	1	1	1	0	0	1	0				0	0	0
DBS128	Kinh	48	Farmer	Female	52	37.4	63	21	DBS0128	15.4	NEG	NEG			DBS128	0	48	2	1	0	0	0	0	0	1	1	0	1	1	0	0	1	0				0	0	0
DBS129	Kinh	20	Farmer	Male	62	36.9	61	20	DBS0129	14.3	NEG	NEG			DBS129	0	20	1	1	0	0	0	0	0	1	1	0	1	1	0	0	1	0				0	0	0
DBS130	Kinh	32	Farmer	Male	59	37.5	65	22	DBS0130	14.4	NEG	NEG			DBS130	1	32	1	1	0	0	0	0	0	1	1	0	1	1	0	0	1	0				0	0	0
DBS131	Kinh	23	Farmer	Female	45	36.7	66	24	DBS0131	15.4	NEG	NEG			DBS131	0	23	2	1	0	0	0	0	0	0	0	0	1	0	0	1	1	0				0	0	0
DBS132	Kinh	61	Farmer	Male	69	37.3	68	24	DBS0132	13.5	NEG	NEG			DBS132	0	61	1	1	0	0	0	0	0	1	0	1	1	0	0	1	1	0				0	0	0
DBS133	Kinh	57	Farmer	Female	54	36.8	70	24	DBS0133	13.1	NEG	NEG			DBS133	0	57	2	1	0	0	0	0	0	0	0	0	1	1	0	0	1	0				0	0	0
DBS134	M'nong	15	Student	Female	58	37.1	62	21	DBS0134	11.9	NEG	NEG			DBS134	0	15	2	0	1	0	0	0	0	0	0	0	1	0	0	1	1	0				0	0	0
DBS135	M'nong	21	Farmer	Female	55	37.3	63	20	DBS0135	13.8	NEG	NEG			DBS135	0	21	2	1	0	0	0	0	0	0	0	0	1	1	0	0	1	0				0	0	0
DBS136	Kinh	35	Farmer	Female	54	37.1	65	23	DBS0136	13.4	NEG	NEG			DBS136	1	35	2	1	0	0	0	0	0	1	1	0	1	1	0	0	1	0				0	0	0
DBS137	Kinh	29	Farmer	Female	49	37.2	63	21	DBS0137	13.2	NEG	NEG			DBS137	0	29	2	1	0	0	0	0	0	1	0	1	1	0	0	1	1	0				0	0	0
DBS138	Kinh	38	Farmer	Female	56	37.5	68	22	DBS0138	12.1	NEG	NEG			DBS138	0	38	2	1	0	0	0	0	0	0	0	0	1	0	0	1	1	0				0	0	0
DBS139	Muong	57	Farmer	Male	62	37	71	26	DBS0139	12.7	NEG	NEG			DBS139	0	57	1	1	0	0	0	0	0	1	1	0	1	1	0	0	1	0				0	0	0
DBS140	M'nong	53	Farmer	Male	59	36.7	69	23	DBS0140	11.3	NEG	NEG			DBS140	0	53	1	1	0	0	0	0	0	1	1	0	1	0	1	0	1	0				0	0	0
DBS141	M'nong	102	Housework	Female	42	37.4	69	26	DBS0141	11.4	NEG	NEG			DBS141	0	102	2	0	0	0	0	0	1	0	0	0	1	1	0	0	1	0				0	0	0
DBS142	Kinh	52	Farmer	Male	60	37.3	63	21	DBS0142	11.8	NEG	NEG			DBS142	0	52	1	1	0	0	0	0	0	1	1	0	1	1	0	0	1	0				0	0	0
DBS143	Kinh	52	Head of Hamlet	Female	57	37.1	64	21	DBS0143	13.7	NEG	NEG			DBS143	0	52	2	0	0	0	0	0	1	0	0	0	1	1	0	0	1	0				0	0	0
DBS144	Kinh	52	Communal policeman	Male	60	37.5	68	23	DBS0144	10.3	NEG	NEG			DBS144	0	52	1	0	0	0	0	0	1	1	1	0	1	0	0	1	1	0				0	0	0
DBS145	M'nong	59	Farmer	Female	46	36.8	64	22	DBS0145	8.1	NEG	NEG			DBS145	0	59	2	1	0	0	0	0	0	1	1	0	1	1	0	0	1	0				0	0	0
DBS146	M'nong	80	Farmer	Female	47	37.4	71	26	DBS0146	13.2	NEG	NEG			DBS146	0	80	2	1	0	0	0	0	0	0	0	0	1	0	0	1	1	0				0	0	0
DBS147	M'nong	43	Farmer	Male	57	37	63	21	DBS0147	13.5	NEG	NEG			DBS147	0	43	1	1	0	0	0	0	0	1	1	0	1	1	0	0	1	0				0	0	0
DBS148	M'nong	27	Farmer	Male	61	37.2	61	20	DBS0148	12.6	NEG	NEG			DBS148	0	27	1	1	0	0	0	0	0	1	1	0	1	1	0	0	1	0				0	0	0
DBS149	M'nong	45	Farmer	Male	64	37.4	64	21	DBS0149	8.1	NEG	NEG			DBS149	0	45	1	1	0	0	0	0	0	1	0	1	1	0	0	1	1	0				0	0	0
DBS150	M'nong	10	Student	Male	40	37.1	63	21	DBS0150	9.5	NEG	NEG			DBS150	0	10	1	0	1	0	0	0	0	0	0	0	1	1	0	0	1	0				0	0	0
DBS151	M'nong	10	Student	Male	39	36.7	62	20	DBS0151	12.3	NEG	NEG			DBS151	0	10	1	0	1	0	0	0	0	0	0	0	1	1	0	0	1	0				0	0	0
DBS152	M'nong	10	Student	Male	40	36.9	60	21	DBS0152	8.6	NEG	NEG			DBS152	0	10	1	0	1	0	0	0	0	0	0	0	1	0	0	1	1	0				0	0	0
DBS153	M'nong	10	Student	Male	41	37	64	21	DBS0153	14	NEG	NEG			DBS153	0	10	1	0	1	0	0	0	0	0	0	0	1	1	0	0	1	0				0	0	0
DBS154	Tay	54	Farmer	Female	56	37.2	66	24	DBS0154	11.8	NEG	NEG			DBS154	0	54	2	1	0	0	0	0	0	0	0	0	1	0	0	1	1	0				0	0	0
DBS155	Kinh	40	Farmer	Female	56	37.3	67	24	DBS0155	13.2	NEG	NEG			DBS155	0	40	2	1	0	0	0	0	0	1	1	0	1	1	0	0	1	0				0	0	0
DBS156	Tay	51	Farmer	Female	60	37.5	68	23	DBS0156	15	NEG	NEG			DBS156	0	51	2	1	0	0	0	0	0	1	1	0	1	1	0	0	1	0				0	0	0
DBS157	Tay	53	Farmer	Male	64	36.9	64	21	DBS0157	15.1	NEG	NEG			DBS157	0	53	1	1	0	0	0	0	0	1	1	0	1	1	0	0	1	0				0	0	0
DBS158	Tay	30	Farmer	Male	62	37.2	62	21	DBS0158	12	NEG	NEG			DBS158	0	30	1	1	0	0	0	0	0	1	1	0	1	1	0	0	1	0				0	0	0
DBS159	M'nong	80	Farmer	Male	63	36.8	67	19	DBS0159	11.8	NEG	NEG			DBS159	0	80	1	1	0	0	0	0	0	0	0	0	1	0	0	1	1	0				0	0	0
DBS160	M'nong	70	Farmer	Male	60	37.1	67	19	DBS0160	10.9	NEG	NEG			DBS160	0	70	1	1	0	0	0	0	0	1	1	0	1	1	0	0	1	0				0	0	0
DBS161	M'nong	65	Farmer	Female	57	36.9	71	19	DBS0161	11.9	NEG	NEG			DBS161	0	65	2	1	0	0	0	0	0	0	0	0	1	0	1	0	1	0				0	0	0
DBS162	M'nong	83	Farmer	Male	61	37.1	67	21	DBS0162	8.3	NEG	NEG			DBS162	0	83	1	1	0	0	0	0	0	0	0	0	1	1	0	0	1	0				0	0	0
DBS163	M'nong	30	Farmer	Female	57	37.1	65	21	DBS0163	9	NEG	NEG			DBS163	0	30	2	1	0	0	0	0	0	1	1	0	1	0	0	1	1	0				0	0	0
DBS164	M'nong	26	Farmer	Female	58	36.9	66	21	DBS0164	12.6	NEG	NEG			DBS164	0	26	2	1	0	0	0	0	0	1	1	0	1	1	0	0	1	0				0	0	0
DBS165	M'nong	13	Student	Male	43	36.9	68	19	DBS0165	13.6	NEG	NEG			DBS165	0	13	1	0	1	0	0	0	0	0	0	0	1	1	0	0	1	0				0	0	0
DBS166	M'nong	13	Student	Male	44	36.9	67	18	DBS0166	10.2	NEG	NEG			DBS166	0	13	1	0	1	0	0	0	0	0	0	0	1	1	0	0	1	0				0	0	0
DBS167	Tay	13	Student	Female	43	36.9	68	21	DBS0167	11.3	NEG	NEG			DBS167	0	13	2	0	1	0	0	0	0	0	0	0	1	1	0	0	1	0				0	0	0
DBS168	M'nong	90	Farmer	Female	58	37.1	71	22	DBS0168	10.8	NEG	NEG			DBS168	0	90	2	1	0	0	0	0	0	0	0	0	1	1	0	0	1	0				0	0	0
DBS169	M'nong	10	Student	Male	40	36.9	67	19	DBS0169	10.3	NEG	NEG			DBS169	0	10	1	0	1	0	0	0	0	0	0	0	1	1	0	0	1	0				0	0	0
DBS170	M'nong	29	Teacher	Female	59	36.9	68	19	DBS0170	10.7	NEG	NEG			DBS170	0	29	2	0	0	1	0	0	0	0	0	0	1	1	0	0	1	0				0	1	0
DBS171	M'nong	10	Student	Male	41	36.9	68	19	DBS0171	9	NEG	NEG			DBS171	0	10	1	0	1	0	0	0	0	0	0	0	1	1	0	0	1	0				0	0	0
DBS172	M'nong	10	Student	Male	41	36.9	68	19	DBS0172	12.9	NEG	NEG			DBS172	0	10	1	0	1	0	0	0	0	0	0	0	1	1	0	0	1	0				0	0	0
DBS173	M'nong	14	Student	Male	43	36.9	67	19	DBS0173	9.9	NEG	NEG			DBS173	0	14	1	0	1	0	0	0	0	0	0	0	1	1	0	0	1	0				0	0	0
DBS174	M'nong	10	Student	Male	38	36.9	68	21	DBS0174	7.5	NEG	NEG			DBS174	0	10	1	0	1	0	0	0	0	0	0	0	1	1	0	0	1	0				0	0	0
DBS175	M'nong	41	Farmer	Female	60	36.9	68	18	DBS0175	5.8	NEG	NEG			DBS175	0	41	2	1	0	0	0	0	0	1	1	0	1	1	0	0	1	0				0	0	0
DBS176	M'nong	20	Farmer	Female	48	36.9	68	19	DBS0176	9.4	NEG	NEG			DBS176	0	20	2	1	0	0	0	0	0	1	1	0	1	1	0	0	1	0				0	0	0
DBS177	M'nong	28	Farmer	Female	57	36.9	65	19	DBS0177	10.3	NEG	NEG			DBS177	0	28	2	1	0	0	0	0	0	1	1	0	1	1	0	0	1	0				0	0	0
DBS178	M'nong	21	Farmer	Female	46	36.9	65	18	DBS0178	5.4	NEG	NEG			DBS178	0	21	2	1	0	0	0	0	0	1	1	0	1	0	0	1	1	0				0	0	0
DBS179	M'nong	35	Farmer	Female	52	36.9	65	19	DBS0179	11.55	NEG	NEG			DBS179	0	35	2	1	0	0	0	0	0	1	1	0	1	1	0	0	1	0				0	0	0
DBS180	M'nong	85	Farmer	Female	49	36.9	67	18	DBS0180	9.2	NEG	NEG			DBS180	0	85	2	1	0	0	0	0	0	0	0	0	1	1	0	0	1	0				0	0	0
DBS181	M'nong	23	Farmer	Female	56	36.7	67	18	DBS0181	10.7	NEG	NEG			DBS181	0	23	2	1	0	0	0	0	0	0	0	0	1	1	0	0	1	0				0	0	0
DBS182	M'nong	32	Farmer	Female	59	36.7	65	17	DBS0182	6.9	NEG	NEG			DBS182	0	32	2	1	0	0	0	0	0	1	1	0	1	1	0	0	1	0				0	0	0
DBS183	M'nong	12	Student	Female	41	36.8	65	19	DBS0183	10.1	NEG	NEG			DBS183	0	12	2	0	1	0	0	0	0	0	0	0	1	1	0	0	1	0				0	0	0
DBS184	M'nong	10	Student	Female	37	36.8	67	19	DBS0184	9.7	NEG	NEG			DBS184	0	10	2	0	1	0	0	0	0	0	0	0	1	1	0	0	1	0				0	0	0
DBS185	M'nong	46	Farmer	Female	57	36.8	65	18	DBS0185	10.5	NEG	NEG			DBS185	0	46	2	1	0	0	0	0	0	1	1	0	1	1	0	0	1	0				0	0	0
DBS186	Kinh	45	Farmer	Female	54	36.7	67	18	DBS0186	7.4	NEG	NEG			DBS186	0	45	2	1	0	0	0	0	0	1	1	0	1	1	0	0	1	0				0	0	0
DBS187	Kinh	34	Farmer	Female	60	37.1	63	18	DBS0187	6.9	NEG	NEG			DBS187	0	34	2	1	0	0	0	0	0	1	1	0	1	1	0	0	1	0				0	0	0
DBS188	M'nong	32	Farmer	Female	52	36.9	67	18	DBS0188	12.9	NEG	NEG			DBS188	0	32	2	1	0	0	0	0	0	1	1	0	1	0	0	1	1	0				0	0	0
DBS189	M'nong	32	Farmer	Female	53	36.7	62	19	DBS0189	10.9	NEG	NEG			DBS189	0	32	2	1	0	0	0	0	0	0	0	0	1	0	0	1	1	0				0	0	0
DBS190	M'nong	23	Farmer	Male	59	36.9	67	17	DBS0190	11.6	NEG	NEG			DBS190	0	23	1	1	0	0	0	0	0	1	1	0	1	1	0	0	1	0				0	0	0
DBS191	M'nong	14	Student	Male	42	36.9	65	19	DBS0191	9.6	NEG	NEG			DBS191	0	14	1	0	1	0	0	0	0	0	0	0	1	1	0	0	1	0				0	0	0
DBS192	M'nong	16	Student	Female	45	36.7	65	19	DBS0192	9.9	NEG	NEG			DBS192	0	16	2	0	1	0	0	0	0	0	0	0	1	1	0	0	1	0				0	0	0
DBS193	M'nong	11	Student	Female	39	36.9	64	18	DBS0193	8.3	NEG	NEG			DBS193	0	11	2	0	1	0	0	0	0	0	0	0	1	1	0	0	1	0				0	0	0
DBS194	M'nong	10	Student	Female	39	36.6	78	20	DBS0194	11.8	NEG	NEG			DBS194	0	10	2	0	1	0	0	0	0	0	0	0	1	1	0	0	1	0				0	0	0
DBS195	M'nong	34	Farmer	Female	60	36.7	72	21	DBS0195	10.6	NEG	NEG			DBS195	0	34	2	1	0	0	0	0	0	1	1	0	1	1	0	0	1	0				0	0	0
DBS196	M'nong	15	Student	Female	52	36.9	75	22	DBS0196	10.9	NEG	NEG			DBS196	0	15	2	0	1	0	0	0	0	0	0	0	1	1	0	0	1	0				0	0	0
DBS197	M'nong	18	Student	Male	52	37	71	20	DBS0197	9.2	NEG	NEG			DBS197	0	18	1	0	1	0	0	0	0	0	0	0	1	1	0	0	1	0				0	0	0
DBS198	M'nong	21	Farmer	Female	48	36.8	70	21	DBS0198	11	NEG	NEG			DBS198	0	21	2	1	0	0	0	0	0	1	1	0	1	1	0	0	1	0				0	0	0
DBS199	M'nong	10	Student	Male	40	36.9	79	24	DBS0199	13.5	NEG	NEG			DBS199	0	10	1	0	1	0	0	0	0	0	0	0	1	1	0	0	1	0				0	0	0
DBS200	Nung	41	Farmer	Female	45	36.6	70	21	DBS0200	11.6	NEG	NEG			DBS200	0	41	2	1	0	0	0	0	0	1	1	0	1	0	1	0	0	0				1	0	0
DBS201	Tay	18	Student	Female	46	36.8	73	20	DBS0201	12	NEG	NEG			DBS201	0	18	2	0	1	0	0	0	0	0	0	0	1	1	0	0	1	0				0	0	0
DBS202	Tay	41	Farmer	Male	66	36.9	75	22	DBS0202	10.4	NEG	NEG			DBS202	0	41	1	1	0	0	0	0	0	1	0	1	1	0	1	0	1	0				0	0	0
DBS203	M'nong	15	Student	Female	41	37	76	22	DBS0203	10.8	NEG	NEG			DBS203	0	15	2	0	1	0	0	0	0	0	0	0	1	1	0	0	0	0				0	0	0
DBS204	M'nong	20	Farmer	Female	46	36.7	72	20	DBS0204	12	NEG	NEG			DBS204	0	20	2	1	0	0	0	0	0	0	0	0	1	1	0	0	1	0				0	0	0
DBS205	M'nong	11	Student	Female	39	37.1	77	22	DBS0205	12	NEG	NEG			DBS205	0	11	2	0	1	0	0	0	0	0	0	0	1	1	0	0	1	0				0	1	0
DBS206	M'nong	32	Farmer	Female	56	36.6	71	20	DBS0206	7.4	NEG	NEG			DBS206	0	32	2	1	0	0	0	0	0	1	1	0	1	1	0	0	1	0				0	1	0
DBS207	M'nong	18	Student	Male	41	36.8	70	21	DBS0207	11.8	NEG	NEG			DBS207	0	18	1	0	1	0	0	0	0	1	1	0	1	1	0	0	1	0				0	1	0
DBS208	M'nong	30	Farmer	Female	55	36.9	72	20	DBS0208	8.3	NEG	NEG			DBS208	0	30	2	1	0	0	0	0	0	1	1	0	1	1	0	0	1	0				0	1	0
DBS209	M'nong	45	Farmer	Female	60	37	73	21	DBS0209	10.6	NEG	NEG			DBS209	0	45	2	1	0	0	0	0	0	1	1	0	1	1	0	0	1	0				0	1	0
DBS210	M'nong	33	Farmer	Male	70	36.7	74	22	DBS0210	7.7	NEG	NEG			DBS210	0	33	1	1	0	0	0	0	0	1	1	0	1	0	0	1	1	0				0	1	0
DBS212	M'nong	80	Farmer	Female	60	36.6	76	22	DBS0212	9.9	NEG	NEG			DBS212	0	80	2	1	0	0	0	0	0	0	0	0	1	0	1	0	1	0				0	0	0
DBS213	M'nong	12	Student	Male	41	37	76	23	DBS0213	13.4	NEG	NEG			DBS213	0	12	1	0	1	0	0	0	0	0	0	0	1	1	0	0	1	0				0	0	0
DBS214	M'nong	10	Student	Female	32	36.9	75	23	DBS0214	11.7	NEG	NEG			DBS214	0	10	2	0	1	0	0	0	0	0	0	0	1	1	0	0	1	0				0	0	0
DBS215	M'nong	10	Student	Female	33	37	78	21	DBS0215	12.9	NEG	NEG			DBS215	0	10	2	0	1	0	0	0	0	0	0	0	1	1	0	0	1	0				0	1	0
DBS216	M'nong	52	Farmer	Male	62	36.7	70	20	DBS0216	13.4	NEG	NEG			DBS216	0	52	1	1	0	0	0	0	0	1	1	0	1	1	0	0	1	0				0	1	0
DBS217	M'nong	39	Farmer	Male	72	36.8	69	18	DBS0217	10.8	NEG	NEG			DBS217	0	39	1	1	0	0	0	0	0	1	1	0	1	1	0	0	1	0				0	1	0
DBS218	M'nong	52	Farmer	Male	59	36.8	70	19	DBS0218	10.5	NEG	NEG			DBS218	0	52	1	1	0	0	0	0	0	1	0	1	1	0	1	0	1	0				0	0	0
DBS219	M'nong	26	Farmer	Female	53	37.2	71	20	DBS0219	10.3	NEG	NEG			DBS219	0	26	2	1	0	0	0	0	0	0	0	0	1	0	1	0	1	0				0	1	0
DBS220	M'nong	10	Student	Female	31	37	78	23	DBS0220	10.6	NEG	NEG			DBS220	0	10	2	0	1	0	0	0	0	0	0	0	1	1	0	0	1	0				0	1	0
DBS221	M'nong	67	Farmer	Female	60	36.6	74	21	DBS0221	10.9	NEG	NEG			DBS221	0	67	2	1	0	0	0	0	0	0	0	0	1	1	0	0	1	0				0	1	0
DBS222	M'nong	12	Student	Female	41	36.9	78	22	DBS0222	10.6	NEG	NEG			DBS222	0	12	2	0	1	0	0	0	0	0	0	0	1	0	1	0	1	0				0	1	0
DBS223	M'nong	27	Farmer	Female	50	36.7	68	19	DBS0223	10.8	NEG	NEG			DBS223	0	27	2	1	0	0	0	0	0	0	0	0	1	1	0	0	1	0				0	1	0
DBS224	M'nong	28	Farmer	Female	53	36.6	70	19	DBS0224	11.2	NEG	NEG			DBS224	0	28	2	1	0	0	0	0	0	0	1	0	1	0	0	1	1	0				0	1	0
DBS225	M'nong	10	Student	Female	40	37	76	23	DBS0225	13.3	NEG	NEG			DBS225	0	10	2	0	1	0	0	0	0	0	0	0	1	1	0	0	1	0				0	0	0
DBS226	M'nong	16	Student	Female	41	36.7	71	20	DBS0226	10.3	NEG	NEG			DBS226	0	16	2	0	1	0	0	0	0	0	0	0	1	1	0	0	1	0				0	0	0
DBS227	Kinh	51	Army	Male	76	36.8	69	18	DBS0227	15.8	NEG	NEG			DBS227	1	51	1	0	0	0	0	0	1	1	1	0	1	1	0	0	1	0				0	0	0
DBS228	M'nong	18	Farmer	Female	46	36.9	70	21	DBS0228	13.3	NEG	NEG			DBS228	0	18	2	1	0	0	0	0	0	0	0	0	1	0	0	1	1	0				0	0	0
DBS229	M'nong	25	Farmer	Male	60	37	80	21	DBS0229	13.7	NEG	NEG			DBS229	0	25	1	1	0	0	0	0	0	1	1	0	1	0	0	1	1	0				0	0	0
DBS230	M'nong	20	Farmer	Male	57	36.8	85	19	DBS0230	11.8	NEG	NEG			DBS230	0	20	1	1	0	0	0	0	0	1	1	0	1	0	0	1	1	0				0	0	0
DBS231	M'nong	32	Farmer	Female	51	37.1	79	20	DBS0231	10.9	NEG	NEG			DBS231	0	32	2	1	0	0	0	0	0	0	0	0	1	1	0	0	1	0				0	0	0
DBS232	Dao	15	Student	Male	42	37	90	24	DBS0232	11.9	NEG	NEG			DBS232	0	15	1	0	1	0	0	0	0	0	0	0	1	0	1	0	1	0				0	0	0
DBS233	Dao	18	Student	Female	41	37	95	23	DBS0233	12.6	NEG	NEG			DBS233	0	18	2	0	1	0	0	0	0	0	0	0	1	1	0	0	1	0				0	0	0
DBS234	Dao	47	Farmer	Male	60	37.3	75	18	DBS0234	9.4	NEG	NEG			DBS234	0	47	1	1	0	0	0	0	0	1	1	0	1	0	0	1	1	0				0	0	0
DBS235	M'nong	62	Farmer	Male	68	36.8	99	17	DBS0235	10.6	NEG	NEG			DBS235	0	62	1	1	0	0	0	0	0	1	1	0	1	0	0	1	1	0				0	0	0
DBS236	M'nong	20	Farmer	Male	51	37.1	90	20	DBS0236	12.1	NEG	NEG			DBS236	0	20	1	1	0	0	0	0	0	1	0	1	1	0	0	1	1	0				0	0	0
DBS237	M'nong	23	Farmer	Female	48	37	92	22	DBS0237	11.8	NEG	NEG			DBS237	0	23	2	1	0	0	0	0	0	1	1	0	1	1	0	0	1	0				0	0	0
DBS238	M'nong	26	Farmer	Female	48	36.9	95	20	DBS0238	10.7	NEG	NEG			DBS238	0	26	2	1	0	0	0	0	0	1	1	0	1	1	0	0	1	0				0	0	0
DBS239	M'nong	14	Student	Male	41	36.8	100	20	DBS0239	11.7	NEG	NEG			DBS239	0	14	1	0	1	0	0	0	0	0	0	0	1	1	0	0	1	0				0	0	0
DBS240	M'nong	10	Student	Male	39	37	101	19	DBS0240	8.3	NEG	NEG			DBS240	0	10	1	0	1	0	0	0	0	0	0	0	1	1	0	0	1	0				0	0	0
DBS241	M'nong	10	Student	Male	40	37.2	110	21	DBS0241	10.7	NEG	NEG			DBS241	0	10	1	0	1	0	0	0	0	0	0	0	1	1	0	0	1	0				0	0	0
DBS242	M'nong	45	Farmer	Female	47	36.9	70	17	DBS0242	13.4	NEG	NEG			DBS242	0	45	2	1	0	0	0	0	0	1	1	0	1	1	0	0	1	0				0	0	0
DBS243	M'nong	23	Farmer	Female	45	37.2	90	19	DBS0243	13.2	NEG	NEG			DBS243	0	23	2	1	0	0	0	0	0	1	1	0	1	1	0	0	1	0				0	0	0
DBS244	M'nong	47	Farmer	Male	68	37	82	17	DBS0244	13.1	NEG	NEG			DBS244	0	47	1	1	0	0	0	0	0	1	1	0	1	1	0	0	1	0				0	0	0
DBS245	M'nong	12	Student	Female	48	37	102	19	DBS0245	10.6	NEG	NEG			DBS245	0	12	2	0	1	0	0	0	0	0	0	0	1	1	0	0	1	0				0	0	0
DBS246	Muong	14	Student	Male	41	36.9	112	21	DBS0246	11.3	NEG	NEG			DBS246	0	14	1	0	1	0	0	0	0	0	0	0	1	1	0	0	1	0				0	0	0
DBS247	M'nong	12	Student	Female	42	36.8	120	22	DBS0247	14.1	NEG	NEG			DBS247	0	12	2	0	1	0	0	0	0	0	0	0	1	0	0	1	1	0				0	0	0
DBS248	M'nong	16	Student	Male	48	36.9	98	19	DBS0248	11	NEG	NEG			DBS248	0	16	1	0	1	0	0	0	0	0	0	0	1	1	0	0	1	0				0	0	0
DBS249	M'nong	15	Student	Male	50	36.7	100	20	DBS0249	10.5	NEG	NEG			DBS249	0	15	1	0	1	0	0	0	0	0	0	0	1	1	0	0	1	0				0	0	0
DBS250	M'nong	10	Student	Male	39	36.8	120	21	DBS0250	14.3	NEG	NEG			DBS250	0	10	1	0	1	0	0	0	0	0	0	0	1	1	0	0	1	0				0	0	0
DBS251	M'nong	51	Farmer	Female	54	37	70	18	DBS0251	9.5	NEG	NEG			DBS251	0	51	2	1	0	0	0	0	0	1	1	0	1	1	0	0	1	0				0	0	0
DBS252	M'nong	39	Farmer	Male	71	37.1	72	18	DBS0252	14	NEG	NEG			DBS252	0	39	1	1	0	0	0	0	0	1	1	0	1	0	0	1	1	0				0	0	0
DBS253	M'nong	31	Farmer	Female	49	36.7	82	18	DBS0253	14.9	NEG	NEG			DBS253	0	31	2	1	0	0	0	0	0	1	1	0	1	1	0	0	1	0				0	0	0
DBS254	M'nong	43	Farmer	Male	68	36.8	72	17	DBS0254	13.2	NEG	NEG			DBS254	0	43	1	1	0	0	0	0	0	1	1	0	1	1	0	0	1	0				0	0	0
DBS255	Kinh	33	Farmer	Male	61	37.2	79	17	DBS0255	13.8	NEG	NEG			DBS255	0	33	1	1	0	0	0	0	0	1	1	0	1	1	0	0	1	0				0	0	0
DBS256	Kinh	45	Farmer	Male	61	37	80	17	DBS0256	13	NEG	NEG			DBS256	0	45	1	1	0	0	0	0	0	1	1	0	1	1	0	0	1	0				0	0	0
DBS257	Kinh	39	Farmer	Female	58	36.9	82	19	DBS0257	11.4	NEG	NEG			DBS257	0	39	2	1	0	0	0	0	0	1	1	0	1	1	0	0	1	0				0	0	0
DBS258	Kinh	43	Farmer	Female	58	36.9	90	18	DBS0258	11.6	NEG	NEG			DBS258	0	43	2	1	0	0	0	0	0	1	1	0	1	1	0	0	1	0				0	0	0
DBS259	Kinh	34	Farmer	Female	54	37	90	19	DBS0259	12.6	NEG	NEG			DBS259	0	34	2	1	0	0	0	0	0	0	0	0	1	1	0	0	1	0				0	0	0
DBS260	Kinh	40	Farmer	Female	52	37.1	70	18	DBS0260	13	NEG	NEG			DBS260	0	40	2	1	0	0	0	0	0	1	1	0	1	1	0	0	1	0				0	0	0
DBS261	Kinh	38	Farmer	Female	52	37	78	19	DBS0261	13.5	NEG	NEG			DBS261	0	38	2	1	0	0	0	0	0	1	1	0	1	1	0	0	1	0				0	0	0
DBS262	Kinh	57	Farmer	Female	60	36.9	72	16	DBS0262	12.6	NEG	NEG			DBS262	0	57	2	1	0	0	0	0	0	1	1	0	1	1	0	0	1	0				0	0	0
DBS263	Kinh	60	Farmer	Male	61	37	72	17	DBS0263	11.7	NEG	NEG			DBS263	0	60	1	1	0	0	0	0	0	1	1	0	1	1	0	0	1	0				0	0	0
DBS264	Kinh	51	Farmer	Male	60	36.9	65	17	DBS0264	12.6	NEG	NEG			DBS264	0	51	1	1	0	0	0	0	0	1	1	0	1	1	0	0	1	0				0	0	0
DBS265	Kinh	60	Farmer	Female	57	37.2	78	27	DBS0265	11.5	NEG	NEG			DBS265	0	60	2	1	0	0	0	0	0	1	1	0	1	1	0	0	1	0				0	0	0
DBS266	Kinh	32	Farmer	Female	49	37.1	80	18	DBS0266	13.7	NEG	NEG			DBS266	0	32	2	1	0	0	0	0	0	1	1	0	1	1	0	0	1	0				0	0	0
DBS267	Kinh	25	Farmer	Female	49	36.9	90	20	DBS0267	13.8	NEG	NEG			DBS267	0	25	2	1	0	0	0	0	0	0	0	0	1	0	0	1	1	0				0	0	0
DBS268	Kinh	41	Farmer	Male	71	37	75	18	DBS0268	11.9	NEG	NEG			DBS268	0	41	1	1	0	0	0	0	0	1	1	0	1	1	0	0	1	0				0	0	0
DBS269	Kinh	42	Farmer	Male	65	37.2	77	17	DBS0269	12.6	NEG	NEG			DBS269	0	42	1	1	0	0	0	0	0	1	1	0	1	1	0	0	1	0				0	0	0
DBS270	Kinh	39	Student	Male	39	36.8	99	20	DBS0270	12.8	NEG	NEG			DBS270	0	39	1	0	1	0	0	0	0	0	0	0	1	1	0	0	1	0				0	0	0
DBS271	Kinh	47	Farmer	Female	60	36.8	90	19	DBS0271	13.5	NEG	NEG			DBS271	0	47	2	1	0	0	0	0	0	1	1	0	1	1	0	0	1	0				0	0	0
DBS272	Kinh	26	Farmer	Female	59	37	72	18	DBS0272	12.9	NEG	NEG			DBS272	0	26	2	1	0	0	0	0	0	1	1	0	1	0	1	0	1	0				0	0	0
DBS273	Kinh	31	Farmer	Female	57	37	90	19	DBS0273	13.4	NEG	NEG			DBS273	0	31	2	1	0	0	0	0	0	1	1	0	1	1	0	0	1	0				0	0	0
DBS274	Kinh	29	Farmer	Female	60	36.9	100	20	DBS0274	15.4	NEG	NEG			DBS274	0	29	2	1	0	0	0	0	0	1	1	0	1	0	1	0	1	0				0	0	0
DBS275	Kinh	35	Farmer	Female	54	37	82	19	DBS0275	15.6	NEG	NEG			DBS275	0	35	2	1	0	0	0	0	0	0	0	0	1	1	0	0	1	0				0	0	0
DBS276	Kinh	39	Farmer	Male	64	37	75	18	DBS0276	15.9	NEG	NEG			DBS276	0	39	1	1	0	0	0	0	0	1	1	0	1	0	0	1	1	0				0	0	0
DBS277	Kinh	12	Student	Female	43	37	110	21	DBS0277	14.7	NEG	NEG			DBS277	0	12	2	0	1	0	0	0	0	0	0	0	1	1	0	0	1	0				0	0	0
DBS278	Kinh	35	Farmer	Male	76	36.9	79	18	DBS0278	11.3	NEG	NEG			DBS278	0	35	1	1	0	0	0	0	0	1	1	0	1	0	0	1	1	0				0	0	0
DBS279	Kinh	26	Farmer	Male	75	37	92	19	DBS0279	13.8	NEG	NEG			DBS279	0	26	1	1	0	0	0	0	0	1	1	0	1	0	0	1	1	0				0	0	0
DBS280	Kinh	32	Farmer	Male	60	37	82	19	DBS0280	11.4	NEG	NEG			DBS280	0	32	1	1	0	0	0	0	0	1	1	0	1	1	0	0	1	0				0	0	0
DBS281	Kinh	68	Farmer	Male	70	37.1	71	19	DBS0281	15.4	NEG	NEG			DBS281	0	68	1	1	0	0	0	0	0	1	1	0	1	1	0	0	1	0				0	0	0
DBS282	Kinh	66	Farmer	Female	61	37	70	18	DBS0282	11.2	NEG	NEG			DBS282	0	66	2	1	0	0	0	0	0	0	0	0	1	0	0	1	1	0				0	0	0
DBS283	Kinh	41	Farmer	Male	71	36.8	82	17	DBS0283	13	NEG	NEG			DBS283	0	41	1	1	0	0	0	0	0	1	1	0	1	1	0	0	1	0				0	0	0
DBS284	Kinh	46	Farmer	Female	55	36.8	80	18	DBS0284	12.2	NEG	NEG			DBS284	0	46	2	1	0	0	0	0	0	1	1	0	1	1	0	0	1	0				0	0	0
DBS285	Kinh	24	Farmer	Male	61	36.8	98	19	DBS0285	13.3	NEG	NEG			DBS285	0	24	1	1	0	0	0	0	0	1	1	0	1	0	1	0	1	0				0	0	0
DBS286	Kinh	39	Farmer	Female	56	36.7	90	20	DBS0286	13.5	NEG	NEG			DBS286	0	39	2	1	0	0	0	0	0	0	0	0	1	1	0	0	1	0				0	0	0
DBS287	Kinh	38	Farmer	Female	57	37	79	18	DBS0287	10.6	NEG	NEG			DBS287	0	38	2	1	0	0	0	0	0	0	0	0	1	1	0	0	1	0				0	0	0
DBS288	Kinh	31	Farmer	Female	59	36.8	100	20	DBS0288	13.9	NEG	NEG			DBS288	0	31	2	1	0	0	0	0	0	1	1	0	1	0	0	1	1	0				0	0	0
DBS289	Kinh	47	Farmer	Male	56	37	72	17	DBS0289	12.44	NEG	NEG			DBS289	0	47	1	1	0	0	0	0	0	1	1	0	1	1	0	0	1	0				0	0	0
DBS290	Kinh	46	Farmer	Male	57	36.9	80	19	DBS0290	11.9	NEG	NEG			DBS290	0	46	1	1	0	0	0	0	0	1	1	0	1	1	0	0	1	0				0	0	0
DBS291	Kinh	68	Retired	Female	62	37.1	69	17	DBS0291	12.7	NEG	NEG			DBS291	0	68	2	0	0	0	0	1	0	1	0	1	1	0	0	1	1	0				0	0	0
DBS292	Kinh	40	Teacher	Female	57	37.1	95	19	DBS0292	13.4	NEG	NEG			DBS292	1	40	2	0	0	1	0	0	0	0	0	0	1	1	0	0	1	0				1	0	0
DBS293	Kinh	26	Teacher	Female	56	37.2	99	19	DBS0293	13.3	NEG	NEG			DBS293	0	26	2	0	0	1	0	0	0	0	0	0	1	1	0	0	1	0				0	0	0
DBS294	Kinh	78	Farmer	Female	49	37.1	68	17	DBS0294	14.6	NEG	NEG			DBS294	0	78	2	1	0	0	0	0	0	1	0	1	1	1	0	0	1	0				0	0	0
DBS295	Kinh	10	Student	Male	39	36.8	120	21	DBS0295	12.8	NEG	NEG			DBS295	0	10	1	0	1	0	0	0	0	0	0	0	1	1	0	0	1	0				0	0	0
DBS296	Kinh	32	Farmer	Female	60	37.1	89	17	DBS0296	12.6	NEG	NEG			DBS296	0	32	2	1	0	0	0	0	0	0	0	0	1	1	0	0	1	0				0	0	0
DBS297	Kinh	25	Teacher	Female	56	37	90	19	DBS0297	12.5	NEG	NEG			DBS297	0	25	2	0	0	1	0	0	0	0	0	0	1	1	0	0	1	0				0	0	0
DBS298	Kinh	43	Farmer	Male	69	36.8	75	17	DBS0298	13.6	NEG	NEG			DBS298	0	43	1	1	0	0	0	0	0	1	1	0	1	1	0	0	1	0				0	0	0
DBS299	Kinh	46	Farmer	Male	57	37	86	19	DBS0299	10.4	NEG	NEG			DBS299	0	46	1	1	0	0	0	0	0	1	1	0	1	1	0	0	1	0				0	0	0
DBS300	Kinh	13	Student	Female	39	36.8	125	21	DBS0300	12.8	NEG	NEG			DBS300	0	13	2	0	1	0	0	0	0	0	0	0	1	1	0	0	1	0				0	0	0
DBS301	Kinh	42	Farmer	Male	71	36.9	79	17	DBS0301	10	NEG	NEG			DBS301	0	42	1	1	0	0	0	0	0	1	1	0	1	1	0	0	1	0				0	0	0
DBS302	Kinh	39	Farmer	Female	57	36.7	92	18	DBS0302	12.1	NEG	NEG			DBS302	0	39	2	1	0	0	0	0	0	0	0	0	1	1	0	0	1	0				0	0	0
DBS303	Kinh	25	Farmer	Female	56	36.8	87	19	DBS0303	14.6	NEG	NEG			DBS303	0	25	2	1	0	0	0	0	0	0	0	0	1	1	0	0	1	0				0	0	0
DBS304	Kinh	52	Farmer	Female	50	37	85	20	DBS0304	12.4	NEG	NEG			DBS304	0	52	2	1	0	0	0	0	0	1	1	0	1	1	0	0	1	0				0	0	0
DBS305	Kinh	30	Teacher	Female	54	36.6	75	17	DBS0305	11.9	NEG	NEG			DBS305	0	30	2	0	0	1	0	0	0	0	0	0	1	1	0	0	1	0				0	0	0
DBS306	Kinh	23	Farmer	Female	49	37	98	19	DBS0306	12.4	NEG	NEG			DBS306	0	23	2	1	0	0	0	0	0	1	1	0	1	1	0	0	1	0				0	0	0
DBS307	Kinh	56	Farmer	Female	48	36.9	78	20	DBS0307	13.7	NEG	NEG			DBS307	0	56	2	1	0	0	0	0	0	1	1	0	1	1	0	0	1	0				0	0	0
DBS308	Kinh	60	Farmer	Female	51	36.8	80	17	DBS0308	14.6	NEG	NEG			DBS308	0	60	2	1	0	0	0	0	0	1	1	0	1	1	0	0	1	0				0	0	0
DBS309	Kinh	35	Farmer	Male	70	37	70	18	DBS0309	14.4	NEG	NEG			DBS309	0	35	1	1	0	0	0	0	0	1	1	0	1	1	0	0	1	0				0	0	0
DBS310	Kinh	24	Farmer	Female	56	37	82	19	DBS0310	10	NEG	NEG			DBS310	0	24	2	1	0	0	0	0	0	1	1	0	1	1	0	0	1	0				0	0	0
DBS311	Kinh	28	Farmer	Female	59	36.8	79	19	DBS0311	11.6	NEG	NEG			DBS311	0	28	2	1	0	0	0	0	0	0	0	0	1	1	0	0	1	0				0	0	0
DBS312	Kinh	59	Farmer	Female	58	37.1	69	18	DBS0312	10.3	NEG	NEG			DBS312	0	59	2	1	0	0	0	0	0	1	1	0	1	1	0	0	1	0				0	0	0
DBS313	Kinh	49	Farmer	Male	70	37	81	18	DBS0313	12.1	NEG	NEG			DBS313	0	49	1	1	0	0	0	0	0	1	1	0	1	1	0	0	1	0				0	0	0
DBS314	Kinh	55	Farmer	Female	58	37.1	68	17	DBS0314	11.2	NEG	NEG			DBS314	0	55	2	1	0	0	0	0	0	0	0	0	1	1	0	0	1	0				0	0	0
DBS315	Kinh	40	Farmer	Male	72	37.2	77	18	DBS0315	13.5	NEG	NEG			DBS315	0	40	1	1	0	0	0	0	0	1	1	0	1	1	0	0	1	0				0	0	0
DBS316	Kinh	30	Farmer	Female	59	36.9	80	18	DBS0316	10.4	NEG	NEG			DBS316	0	30	2	1	0	0	0	0	0	0	0	0	1	1	0	0	1	0				0	0	0
DBS317	Kinh	70	Farmer	Female	49	37	68	16	DBS0317	12.2	NEG	NEG			DBS317	0	70	2	1	0	0	0	0	0	0	0	0	1	1	0	0	1	0				0	0	0
DBS318	Kinh	56	Farmer	Female	49	37.1	73	18	DBS0318	14.5	NEG	NEG			DBS318	0	56	2	1	0	0	0	0	0	1	1	0	1	0	0	1	1	0				0	0	0
DBS319	Kinh	40	Farmer	Female	51	37	80	18	DBS0319	15.7	NEG	NEG			DBS319	0	40	2	1	0	0	0	0	0	0	0	0	1	1	0	0	1	0				0	0	0
DBS320	Kinh	27	Teacher	Female	57	36.8	81	18	DBS0320	11.9	NEG	NEG			DBS320	0	27	2	0	0	1	0	0	0	0	0	0	1	1	0	0	1	0				0	0	0
DBS321	Kinh	48	Farmer	Male	60	36.9	78	18	DBS0321	12.9	NEG	NEG			DBS321	0	48	1	1	0	0	0	0	0	1	1	0	1	1	0	0	1	0				0	0	0
DBS322	Kinh	26	Farmer	Female	54	37	83	19	DBS0322	14.4	NEG	NEG			DBS322	0	26	2	1	0	0	0	0	0	0	0	0	1	1	0	0	1	0				0	0	0
DBS323	Kinh	60	Farmer	Female	60	37.1	68	18	DBS0323	14.2	NEG	NEG			DBS323	0	60	2	1	0	0	0	0	0	1	1	0	1	1	0	0	1	0				1	0	0
DBS324	Kinh	27	Farmer	Male	61	36.8	82	18	DBS0324	13.9	NEG	NEG			DBS324	0	27	1	1	0	0	0	0	0	0	0	0	1	1	0	0	1	0				0	0	0
DBS325	Kinh	28	Farmer	Male	57	36.9	82	19	DBS0325	15.4	NEG	NEG			DBS325	0	28	1	1	0	0	0	0	0	1	0	1	1	1	0	0	0	0				1	0	0
DBS326	Kinh	34	Farmer	Female	49	37	79	17	DBS0326	12.6	NEG	NEG			DBS326	0	34	2	1	0	0	0	0	0	1	1	0	0	0	0	0	0	0				0	0	0
DBS327	Kinh	31	Business	Female	58	37.1	77	19	DBS0327	12.6	NEG	NEG			DBS327	0	31	2	0	0	0	0	0	1	1	1	0	1	0	1	0	1	0				1	0	0
DBS328	Kinh	15	Student	Male	41	36.9	105	20	DBS0328	10.7	NEG	NEG			DBS328	0	15	1	0	1	0	0	0	0	0	0	0	1	1	0	0	0	0				1	0	0
DBS329	Kinh	36	Farmer	Male	68	37	68	17	DBS0329	12.3	NEG	NEG			DBS329	0	36	1	1	0	0	0	0	0	1	1	0	1	1	0	0	1	0				0	0	0
DBS330	Kinh	12	Student	Male	40	36.8	120	20	DBS0330	13.9	NEG	NEG			DBS330	0	12	1	0	1	0	0	0	0	0	0	0	1	1	0	0	1	1				0	0	0
DBS331	Kinh	10	Student	Male	38	36.8	115	20	DBS0331	12.4	NEG	NEG			DBS331	0	10	1	0	1	0	0	0	0	1	1	0	1	0	1	0	1	0				0	0	0
DBS332	Kinh	38	Farmer	Male	62	37	72	18	DBS0332	12	NEG	NEG			DBS332	0	38	1	1	0	0	0	0	0	1	1	0	1	0	1	0	1	0				1	0	0
DBS333	Kinh	48	Farmer	Male	70	36.8	68	17	DBS0333	11.3	NEG	NEG			DBS333	0	48	1	1	0	0	0	0	0	0	0	0	1	1	0	0	0	0				0	0	0
DBS334	Kinh	64	Farmer	Male	66	37	72	17	DBS0334	11.8	NEG	NEG			DBS334	0	64	1	1	0	0	0	0	0	1	1	0	0	0	0	0	0	1				0	0	0
DBS335	Kinh	32	Farmer	Female	49	37.1	85	19	DBS0335	14.4	NEG	NEG			DBS335	0	32	2	1	0	0	0	0	0	0	0	0	1	0	1	0	1	0				0	0	0
DBS336	Kinh	50	Farmer	Female	46	37.2	82	18	DBS0336	12.5	NEG	NEG			DBS336	0	50	2	1	0	0	0	0	0	1	0	1	1	1	0	0	1	0				0	0	0
DBS337	Kinh	33	Farmer	Female	49	36.7	79	18	DBS0337	14	NEG	NEG			DBS337	0	33	2	1	0	0	0	0	0	1	0	1	1	1	0	0	1	0				0	1	0
DBS338	Kinh	34	Farmer	Female	60	36.9	90	18	DBS0338	13.1	NEG	NEG			DBS338	0	34	2	1	0	0	0	0	0	1	1	0	1	1	0	0	1	0				0	0	0
DBS339	Kinh	10	Student	Male	41	36.7	110	20	DBS0339	11.5	NEG	NEG			DBS339	0	10	1	0	1	0	0	0	0	1	1	0	1	1	0	0	1	0				0	0	0
DBS340	Kinh	31	Farmer	Male	69	37	68	17	DBS0340	12	NEG	NEG			DBS340	0	31	1	1	0	0	0	0	0	1	1	0	1	0	0	0	1	0				0	0	0
DBS341	Kinh	50	Farmer	Female	46	36.9	72	17	DBS0341	12.8	NEG	NEG			DBS341	0	50	2	1	0	0	0	0	0	1	1	0	0	0	0	0	1	0				0	0	0
DBS342	Kinh	40	Farmer	Female	47	37.1	72	17	DBS0342	11.2	NEG	NEG			DBS342	0	40	2	1	0	0	0	0	0	1	1	0	1	0	1	0	1	0				0	0	0
DBS343	Kinh	33	Farmer	Female	59	37	75	17	DBS0343	11.8	NEG	NEG			DBS343	0	33	2	1	0	0	0	0	0	1	1	0	1	1	0	0	1	0				0	0	0
DBS344	Kinh	55	Farmer	Female	56	36.9	80	19	DBS0344	10.9	NEG	NEG			DBS344	0	55	2	1	0	0	0	0	0	1	1	0	1	1	0	0	1	0				0	0	0
DBS345	Kinh	53	Farmer	Female	54	37.1	68	16	DBS0345	12.3	NEG	NEG			DBS345	0	53	2	1	0	0	0	0	0	1	1	0	1	1	0	0	1	0				0	0	0
DBS346	Kinh	32	Farmer	Female	46	37.1	85	19	DBS0346	13.1	NEG	NEG			DBS346	0	32	2	1	0	0	0	0	0	1	1	0	1	0	1	0	1	0				0	0	0
DBS347	Kinh	35	Farmer	Male	68	37.2	90	19	DBS0347	13.4	NEG	NEG			DBS347	0	35	1	1	0	0	0	0	0	1	1	0	0	0	0	0	1	0				0	0	0
DBS348	Kinh	33	Farmer	Female	49	37.1	85	17	DBS0348	14.2	NEG	NEG			DBS348	0	33	2	1	0	0	0	0	0	1	1	0	1	0	0	0	1	0				0	0	0
DBS349	Kinh	25	Farmer	Female	47	36.9	70	19	DBS0349	14.9	NEG	NEG			DBS349	0	25	2	1	0	0	0	0	0	1	1	0	1	0	0	0	1	0				0	0	0
DBS350	Kinh	24	Farmer	Female	49	37	80	19	DBS0350	12.6	NEG	NEG			DBS350	0	24	2	1	0	0	0	0	0	1	1	0	1	0	0	0	1	0				0	0	0
DBS351	Kinh	33	Staff Post office	Female	58	36.8	80	20	DBS0351	13.8	NEG	NEG			DBS351	0	33	2	0	0	0	1	0	0	1	1	0	1	1	0	0	1	0				0	0	0
DBS352	Kinh	35	Staff Post office	Female	54	37	75	18	DBS0352	12.7	NEG	NEG			DBS352	0	35	2	0	0	0	1	0	0	1	1	0	1	1	0	0	1	0				0	0	0
DBS353	Kinh	36	Staff Post office	Female	46	37	80	21	DBS0353	14.3	NEG	NEG			DBS353	0	36	2	0	0	0	1	0	0	1	1	0	1	1	0	0	1	0				0	0	0
DBS354	Kinh	34	Staff Post office	Female	58	36.9	70	19	DBS0354	14.8	NEG	NEG			DBS354	0	34	2	0	0	0	1	0	0	1	1	0	1	1	0	0	1	0				0	0	0
DBS355	Kinh	49	Farmer	Female	51	37	80	21	DBS0355	12.7	NEG	NEG			DBS355	0	49	2	1	0	0	0	0	0	1	1	0	1	0	1	0	1	0				0	0	0
DBS356	Kinh	28	Farmer	Female	57	36.8	75	20	DBS0356	11.2	NEG	NEG			DBS356	0	28	2	1	0	0	0	0	0	1	1	0	1	1	0	0	1	0				0	0	0
DBS357	Kinh	38	Farmer	Female	57	36.7	75	19	DBS0357	11.5	NEG	NEG			DBS357	0	38	2	1	0	0	0	0	0	1	1	0	1	1	0	0	1	0				0	0	0
DBS358	Kinh	30	Farmer	Male	60	37	80	20	DBS0358	12.5	NEG	NEG			DBS358	0	30	1	1	0	0	0	0	0	1	1	0	0	0	0	0	1	0				0	0	0
DBS359	Kinh	26	Farmer	Male	61	36.9	70	18	DBS0359	11.6	NEG	NEG			DBS359	0	26	1	1	0	0	0	0	0	1	1	0	1	1	0	0	1	0				0	0	0
DBS360	Kinh	41	Farmer	Female	49	36.7	70	19	DBS0360	13.2	NEG	NEG			DBS360	0	41	2	1	0	0	0	0	0	1	1	0	1	0	0	0	1	0				0	0	0
DBS361	Kinh	33	Farmer	Male	60	36.8	80	21	DBS0361	15.6	NEG	NEG			DBS361	0	33	1	1	0	0	0	0	0	1	1	0	1	1	0	0	1	0				0	0	0
DBS362	Tay	27	Farmer	Male	54	36.7	70	18	DBS0362	13.8	NEG	NEG			DBS362	0	27	1	1	0	0	0	0	0	1	1	0	1	1	0	0	1	0				0	0	0
DBS363	Kinh	45	Farmer	Male	61	37	70	18	DBS0363	10.7	NEG	NEG			DBS363	0	45	1	1	0	0	0	0	0	1	1	0	1	0	1	0	1	0				0	0	0
DBS364	Kinh	34	Teacher	Male	66	36.8	68	19	DBS0364	13.8	NEG	NEG			DBS364	0	34	1	0	0	1	0	0	0	1	1	0	1	1	0	0	1	0				0	0	0
DBS365	Kinh	38	Farmer	Male	61	36.5	76	22	DBS0365	11.3	NEG	NEG			DBS365	0	38	1	1	0	0	0	0	0	1	1	0	1	1	0	0	1	0				0	0	0
DBS366	Kinh	38	Farmer	Female	60	37	69	19	DBS0366	9.8	NEG	NEG			DBS366	0	38	2	1	0	0	0	0	0	1	1	0	1	0	1	0	1	0				0	0	0
DBS367	Kinh	12	Student	Female	41	36.6	86	25	DBS0367	10.7	NEG	NEG			DBS367	0	12	2	0	1	0	0	0	0	1	1	0	1	1	0	0	1	0				0	0	0
DBS368	Kinh	35	Farmer	Female	59	36.9	70	18	DBS0368	11.5	NEG	NEG			DBS368	0	35	2	1	0	0	0	0	0	1	1	0	1	1	0	0	1	0				0	0	0
DBS369	Kinh	40	Farmer	Female	42	36.7	80	20	DBS0369	14	NEG	NEG			DBS369	0	40	2	1	0	0	0	0	0	1	1	0	1	1	0	0	1	0				0	0	0
DBS370	Kinh	63	Farmer	Female	53	37	80	21	DBS0370	13.6	NEG	NEG			DBS370	0	63	2	1	0	0	0	0	0	1	1	0	1	0	0	0	1	0				0	0	0
DBS371	Kinh	67	Farmer	Male	72	36.9	75	19	DBS0371	11.8	NEG	NEG			DBS371	0	67	1	1	0	0	0	0	0	1	1	0	0	0	0	0	1	0				1	0	0
DBS372	Kinh	30	Farmer	Male	60	37	70	20	DBS0372	14.5	NEG	NEG			DBS372	0	30	1	1	0	0	0	0	0	1	1	0	1	0	1	0	1	1				0	1	0
DBS373	Kinh	23	Farmer	Female	47	36.7	80	21	DBS0373	11.9	NEG	NEG			DBS373	0	23	2	1	0	0	0	0	0	1	1	0	1	0	1	0	1	0				0	0	0
DBS374	Kinh	70	Farmer	Male	67	36.9	85	22	DBS0374	11	NEG	NEG			DBS374	0	70	1	1	0	0	0	0	0	1	1	0	0	0	0	0	1	0				0	0	0
DBS375	Kinh	34	Farmer	Female	58	36.8	65	17	DBS0375	11	NEG	NEG			DBS375	0	34	2	1	0	0	0	0	0	1	1	0	1	1	0	0	1	0				1	0	0
DBS376	Kinh	13	Student	Female	53	37	70	20	DBS0376	12.1	NEG	NEG			DBS376	0	13	2	0	1	0	0	0	0	1	1	0	1	0	1	0	1	0				0	0	0
DBS377	Kinh	33	Farmer	Female	50	36.5	62	18	DBS0377	13	NEG	NEG			DBS377	0	33	2	1	0	0	0	0	0	1	1	0	1	1	0	0	1	0				0	0	0
DBS378	Kinh	11	Student	Male	40	36.8	75	20	DBS0378	11.4	NEG	NEG			DBS378	0	11	1	0	1	0	0	0	0	0	0	0	1	0	1	0	1	0				0	0	0
DBS379	Kinh	19	Student	Male	56	36.9	68	19	DBS0379	11.7	NEG	NEG			DBS379	0	19	1	0	1	0	0	0	0	1	1	0	0	0	0	0	1	0				0	0	0
DBS380	Kinh	60	Farmer	Female	48	39.6	72	18	DBS0380	13.3	NEG	NEG			DBS380	0	60	2	1	0	0	0	0	0	1	1	0	1	1	0	0	1	0				0	0	0
DBS381	Kinh	44	Farmer	Male	57	36.6	67	18	DBS0381	12.4	NEG	NEG			DBS381	0	44	1	1	0	0	0	0	0	1	1	0	1	1	0	0	1	0				0	0	0
DBS382	Kinh	42	Farmer	Male	72	36.7	67	17	DBS0382	13	NEG	NEG			DBS382	0	42	1	1	0	0	0	0	0	1	1	0	1	1	0	0	1	0				0	0	0
DBS383	Kinh	40	Farmer	Female	48	36.7	76	19	DBS0383	11.7	NEG	NEG			DBS383	0	40	2	1	0	0	0	0	0	1	1	0	1	1	0	0	1	0				0	0	0
DBS384	Kinh	53	Farmer	Female	60	36.7	77	19	DBS0384	12.4	NEG	NEG			DBS384	0	53	2	1	0	0	0	0	0	1	1	0	1	1	0	0	1	0				0	0	0
DBS385	Kinh	48	Farmer	Female	49	36.7	78	18	DBS0385	11.1	NEG	NEG			DBS385	0	48	2	1	0	0	0	0	0	1	1	0	1	1	0	0	1	0				0	0	0
DBS386	Kinh	51	Farmer	Female	47	36.7	76	18	DBS0386	11.3	NEG	NEG			DBS386	0	51	2	1	0	0	0	0	0	1	1	0	1	0	1	0	1	0				0	0	0
DBS387	Kinh	32	Farmer	Female	47	36.7	64	17	DBS0387	12.5	NEG	NEG			DBS387	0	32	2	1	0	0	0	0	0	1	1	0	1	1	0	0	1	0				0	0	0
DBS388	Kinh	61	Farmer	Female	52	36.5	67	17	DBS0388	12.2	NEG	NEG			DBS388	1	61	2	1	0	0	0	0	0	1	1	0	0	0	0	0	1	0				0	0	0
DBS389	Kinh	35	Farmer	Female	52	36.7	68	18	DBS0389	13.5	NEG	NEG			DBS389	0	35	2	1	0	0	0	0	0	1	1	0	1	1	0	0	1	0				0	0	0
DBS390	Kinh	30	Farmer	Female	51	37	67	18	DBS0390	13.4	NEG	NEG			DBS390	0	30	2	1	0	0	0	0	0	1	1	0	1	0	0	0	1	0				0	0	0
DBS391	Kinh	44	Farmer	Female	52	36.8	68	19	DBS0391	14.3	NEG	NEG			DBS391	0	44	2	1	0	0	0	0	0	1	1	0	1	1	0	0	1	0				0	0	0
DBS392	Kinh	35	Farmer	Female	60	36.7	68	19	DBS0392	12.3	NEG	NEG			DBS392	0	35	2	1	0	0	0	0	0	1	1	0	1	1	0	0	1	0				0	0	0
DBS393	Kinh	50	Farmer	Female	58	36.7	68	18	DBS0393	13	NEG	NEG			DBS393	0	50	2	1	0	0	0	0	0	1	1	0	1	1	0	0	1	0				0	0	0
DBS394	Kinh	33	Farmer	Female	51	36.6	67	18	DBS0394	11.8	NEG	NEG			DBS394	0	33	2	1	0	0	0	0	0	1	1	0	1	1	0	0	1	0				0	0	0
DBS395	Kinh	31	Farmer	Female	50	36.6	67	19	DBS0395	11.8	NEG	NEG			DBS395	0	31	2	1	0	0	0	0	0	1	1	0	1	1	0	0	1	0				0	0	0
DBS396	Kinh	37	Farmer	Female	49	36.8	66	18	DBS0396	12.4	NEG	NEG			DBS396	0	37	2	1	0	0	0	0	0	1	1	0	1	1	0	0	1	0				0	0	0
DBS397	Kinh	11	Student	Female	41	36.8	69	20	DBS0397	14.6	NEG	NEG			DBS397	0	11	2	0	1	0	0	0	0	1	1	0	1	0	1	0	1	0				0	0	0
DBS398	Kinh	30	Farmer	Female	38	36.8	68	18	DBS0398	15	NEG	NEG			DBS398	0	30	2	1	0	0	0	0	0	1	1	0	1	0	1	0	1	0				0	0	0
DBS399	Kinh	36	Farmer	Male	49	36.8	68	20	DBS0399	12.2	NEG	NEG			DBS399	0	36	1	1	0	0	0	0	0	1	1	0	0	0	0	0	1	0				0	0	0
DBS400	Kinh	30	Farmer	Female	42	36.7	68	19	DBS0400	15.5	NEG	NEG			DBS400	0	30	2	1	0	0	0	0	0	1	1	0	1	0	0	0	1	0				0	0	0
DBS401	Kinh	48	Farmer	Male	43	37	69	19	DBS0401	13.5	NEG	NEG			DBS401	0	48	1	1	0	0	0	0	0	1	1	0	1	1	0	0	1	0				0	0	0
DBS402	Kinh	10	Student	Male	49	36.7	70	19	DBS0402	13.3	NEG	NEG			DBS402	0	10	1	0	1	0	0	0	0	1	1	0	1	1	0	0	1	0				0	0	0
DBS403	Kinh	35	Farmer	Female	58	36.8	67	19	DBS0403	11.1	NEG	NEG			DBS403	0	35	2	1	0	0	0	0	0	1	1	0	1	1	0	0	1	0				0	0	0
DBS404	Kinh	10	Student	Female	36	37	68	19	DBS0404	12.8	NEG	NEG			DBS404	0	10	2	0	1	0	0	0	0	0	0	0	1	1	0	0	1	0				0	0	0
DBS405	Kinh	32	Farmer	Female	57	36.7	70	18	DBS0405	13.3	NEG	NEG			DBS405	0	32	2	1	0	0	0	0	0	1	1	0	1	1	0	0	1	0				0	0	0
DBS406	Kinh	44	Farmer	Female	46	36.8	69	19	DBS0406	11	NEG	NEG			DBS406	0	44	2	1	0	0	0	0	0	1	1	0	1	1	0	0	1	0				0	0	0
DBS407	Kinh	60	Farmer	Male	61	36.9	68	20	DBS0407	15	NEG	NEG			DBS407	0	60	1	1	0	0	0	0	0	1	1	0	1	1	0	0	1	0				0	0	0
DBS408	Kinh	45	Farmer	Male	71	36.9	70	20	DBS0408	15.5	NEG	NEG			DBS408	0	45	1	1	0	0	0	0	0	1	1	0	1	1	0	0	1	0				0	1	0
DBS409	Kinh	10	Student	Male	27	37	70	20	DBS0409	13.4	NEG	NEG			DBS409	0	10	1	0	1	0	0	0	0	0	0	0	1	1	0	0	1	0				0	0	0
DBS410	Kinh	38	Farmer	Male	78	37	70	19	DBS0410	13.7	NEG	NEG			DBS410	0	38	1	1	0	0	0	0	0	1	1	0	1	1	0	0	1	0				0	0	0
DBS411	Kinh	39	Electrician	Male	71	36.9	69	20	DBS0411	13.2	NEG	NEG			DBS411	0	39	1	0	0	0	0	0	0	1	1	0	0	0	0	0	1	0				0	0	0
DBS412	Kinh	37	Farmer	Female	48	37	70	20	DBS0412	11.5	NEG	NEG			DBS412	0	37	2	1	0	0	0	0	0	1	1	0	1	1	0	0	1	0				0	0	0
DBS413	Kinh	43	Farmer	Male	65	36.8	80	18	DBS0413	11.9	NEG	NEG			DBS413	0	43	1	1	0	0	0	0	0	1	1	0	1	0	1	0	1	0				0	0	0
DBS414	Kinh	54	Farmer	Male	50	36.7	75	18	DBS0414	11.4	NEG	NEG			DBS414	0	54	1	1	0	0	0	0	0	1	1	0	1	1	0	0	1	0				0	0	0
DBS415	Kinh	45	Farmer	Female	48	37.1	70	20	DBS0415	11.4	NEG	NEG			DBS415	0	45	2	1	0	0	0	0	0	1	1	0	1	1	0	0	1	0				0	0	0
DBS416	Kinh	32	Farmer	Female	52	36.9	85	19	DBS0416	12	NEG	NEG			DBS416	0	32	2	1	0	0	0	0	0	1	1	0	1	1	0	0	1	0				0	0	0
DBS417	Kinh	31	Farmer	Male	71	37	75	20	DBS0417	13.3	NEG	NEG			DBS417	0	31	1	1	0	0	0	0	0	1	1	0	1	1	0	0	1	0				0	0	0
DBS418	Kinh	25	Farmer	Male	58	37	75	20	DBS0418	11	NEG	NEG			DBS418	0	25	1	1	0	0	0	0	0	1	1	0	1	0	1	0	1	0				0	0	0
DBS419	Kinh	27	Farmer	Female	48	36.9	85	18	DBS0419	14.6	NEG	NEG			DBS419	0	27	2	1	0	0	0	0	0	1	1	0	1	1	0	0	1	0				0	0	0
DBS420	Kinh	24	Hired labour	Female	48	37.1	85	21	DBS0420	13	NEG	NEG			DBS420	0	24	2	0	0	0	0	0	0	1	1	0	1	1	0	0	1	0				0	0	0
DBS421	Kinh	10	Student	Female	38	36.8	90	25	DBS0421	12.8	NEG	NEG			DBS421	0	10	2	0	1	0	0	0	0	1	1	0	1	1	0	0	1	0				0	0	0
DBS422	Kinh	12	Student	Female	41	37	90	23	DBS0422	12.2	NEG	NEG			DBS422	0	12	2	0	1	0	0	0	0	1	1	0	1	1	0	0	1	0				0	0	0
DBS423	Kinh	27	Hired labour	Female	43	37	75	18	DBS0423	14.7	NEG	NEG			DBS423	0	27	2	0	0	0	0	0	1	1	1	0	1	0	1	0	1	0				0	0	0
DBS424	Kinh	12	Student	Male	40	37	80	23	DBS0424	12.3	NEG	NEG			DBS424	0	12	1	0	1	0	0	0	0	1	1	0	1	0	1	0	1	0				0	0	0
DBS425	Kinh	12	Student	Male	43	36.8	85	25	DBS0425	13	NEG	NEG			DBS425	0	12	1	0	1	0	0	0	0	0	0	0	1	0	1	0	1	0				0	0	0
DBS426	Kinh	33	Official	Female	48	37	75	19	DBS0426	11.9	NEG	NEG			DBS426	0	33	2	0	0	0	0	0	1	1	1	0	1	1	0	0	1	0				0	0	0
DBS427	Kinh	14	Student	Female	41	36.9	85	22	DBS0427	12.6	NEG	NEG			DBS427	0	14	2	0	1	0	0	0	0	0	0	0	1	1	0	0	1	0				0	0	0
DBS428	Kinh	48	Hired labour	Female	48	37.1	75	20	DBS0428	12.4	NEG	NEG			DBS428	0	48	2	0	0	0	0	0	1	1	1	0	1	0	1	0	1	0				0	0	0
DBS429	Kinh	50	Hired labour	Male	56	36.8	80	19	DBS0429	13.5	NEG	NEG			DBS429	0	50	1	0	0	0	0	0	0	1	1	0	0	0	0	0	1	0				0	0	0
DBS430	Kinh	39	Farmer	Female	46	37	80	20	DBS0430	12.4	NEG	NEG			DBS430	0	39	2	1	0	0	0	0	0	1	1	0	1	0	0	0	1	0				0	0	0
DBS431	Kinh	11	Student	Male	40	36.7	67	18	DBS0431	12.5	NEG	NEG			DBS431	0	11	1	0	1	0	0	0	0	1	1	0	1	1	0	0	1	0				0	0	0
DBS432	Kinh	11	Student	Male	38	36.9	65	19	DBS0432	12.9	NEG	NEG			DBS432	0	11	1	0	1	0	0	0	0	1	1	0	1	1	0	0	1	0				0	0	0
DBS433	Kinh	39	Farmer	Male	61	36.7	70	19	DBS0433	11.2	NEG	NEG			DBS433	0	39	1	1	0	0	0	0	0	1	1	0	0	0	0	0	1	0				0	0	0
DBS434	Kinh	35	Farmer	Male	58	36.5	68	18	DBS0434	13	NEG	NEG			DBS434	0	35	1	1	0	0	0	0	0	1	1	0	1	1	0	0	1	0				0	0	0
DBS436	Kinh	65	Farmer	Female	58	36.7	68	18	DBS0436	10.5	NEG	NEG			DBS436	0	65	2	1	0	0	0	0	0	1	1	0	1	1	0	0	1	0				0	0	0
DBS437	Kinh	42	Farmer	Male	58	36.6	64	17	DBS0437	12.5	NEG	NEG			DBS437	0	42	1	1	0	0	0	0	0	1	1	0	1	0	1	0	1	0				0	0	0
DBS438	Kinh	54	Farmer	Female	49	36.6	66	17	DBS0438	8.7	NEG	NEG			DBS438	0	54	2	1	0	0	0	0	0	1	1	0	1	1	0	0	1	0				0	0	0
DBS439	Kinh	26	Farmer	Female	46	36.5	70	19	DBS0439	10.6	NEG	NEG			DBS439	0	26	2	1	0	0	0	0	0	1	1	0	1	1	0	0	1	0				0	0	0
DBS440	Kinh	62	Farmer	Male	56	36.9	72	20	DBS0440	13	NEG	NEG			DBS440	0	62	1	1	0	0	0	0	0	1	1	0	1	1	0	0	1	0				0	0	0
DBS441	Kinh	55	Farmer	Female	54	36.5	71	19	DBS0441	11.4	NEG	NEG			DBS441	0	55	2	1	0	0	0	0	0	1	1	0	1	0	1	0	1	0				0	0	0
DBS442	Kinh	14	Student	Female	41	36.5	62	18	DBS0442	13.1	NEG	NEG			DBS442	0	14	2	0	1	0	0	0	0	1	1	0	1	1	0	0	1	0				0	0	0
DBS443	Kinh	26	Farmer	Female	48	36.5	65	18	DBS0443	11.9	NEG	NEG			DBS443	0	26	2	1	0	0	0	0	0	1	1	0	1	1	0	0	1	0				0	0	0
DBS444	Kinh	61	Farmer	Female	52	36.9	68	19	DBS0444	12.5	NEG	NEG			DBS444	0	61	2	1	0	0	0	0	0	1	1	0	1	0	1	0	1	0				0	0	0
DBS445	Kinh	39	Farmer	Male	59	37.1	70	19	DBS0445	10.5	NEG	NEG			DBS445	0	39	1	1	0	0	0	0	0	1	1	0	0	0	0	0	1	0				0	0	0
DBS446	Kinh	51	Farmer	Female	49	36.8	67	18	DBS0446	12.2	NEG	NEG			DBS446	0	51	2	1	0	0	0	0	0	1	1	0	1	1	0	0	1	0				0	0	0
DBS447	Kinh	32	Hired labour	Female	49	36.9	70	19	DBS0447	13	NEG	NEG			DBS447	0	32	2	0	0	0	0	0	0	1	1	0	1	1	0	0	1	0				0	0	0
DBS448	Kinh	46	Farmer	Male	61	36.6	72	18	DBS0448	11.7	NEG	NEG			DBS448	0	46	1	1	0	0	0	0	0	1	1	0	1	0	1	0	1	0				0	0	0
DBS449	Kinh	46	Farmer	Male	60	36.6	71	19	DBS0449	11.5	NEG	NEG			DBS449	0	46	1	1	0	0	0	0	0	1	1	0	1	0	1	0	1	0				0	0	0
DBS450	Kinh	16	Student	Male	43	37.2	62	17	DBS0450	12.9	NEG	NEG			DBS450	0	16	1	0	1	0	0	0	0	1	1	0	1	1	0	0	1	0				0	0	0
DBS451	Kinh	51	Farmer	Female	48	36.4	63	18	DBS0451	9.9	NEG	NEG			DBS451	0	51	2	1	0	0	0	0	0	1	1	0	1	1	0	0	1	0				0	0	0
DBS452	Kinh	14	Student	Male	43	36.9	65	19	DBS0452	11.8	NEG	NEG			DBS452	0	14	1	0	1	0	0	0	0	1	1	0	1	0	0	1	1	0				0	0	0
DBS453	Kinh	40	Farmer	Female	48	36.5	62	19	DBS0453	10.2	NEG	NEG			DBS453	0	40	2	1	0	0	0	0	0	1	1	0	1	1	0	0	1	0				0	0	0
DBS454	Kinh	12	Student	Male	31	36.9	71	19	DBS0454	12.8	NEG	NEG			DBS454	0	12	1	0	1	0	0	0	0	1	1	0	1	0	0	1	1	0				0	0	0
DBS455	Kinh	47	Farmer	Female	49	37.2	66	18	DBS0455	12.6	NEG	NEG			DBS455	0	47	2	1	0	0	0	0	0	1	1	0	1	1	0	0	1	0				0	0	0
DBS456	Kinh	23	Teacher	Female	49	36.7	65	18	DBS0456	12.8	NEG	NEG			DBS456	0	23	2	0	0	1	0	0	0	1	1	0	1	1	0	0	1	0				0	0	0
DBS457	Kinh	51	Farmer	Male	56	36.6	67	19	DBS0457	11.8	NEG	NEG			DBS457	0	51	1	1	0	0	0	0	0	1	1	0	1	0	0	1	1	0				0	0	0
DBS458	Kinh	53	Farmer	Female	60	36.6	70	20	DBS0458	11.6	NEG	NEG			DBS458	0	53	2	1	0	0	0	0	0	1	1	0	1	0	1	0	1	0				0	0	0
DBS459	Kinh	40	Farmer	Female	56	36.7	68	18	DBS0459	10.9	NEG	NEG			DBS459	0	40	2	1	0	0	0	0	0	1	1	0	1	1	0	0	1	0				0	0	0
DBS460	Kinh	31	Farmer	Female	55	36.8	72	19	DBS0460	12.2	NEG	NEG			DBS460	0	31	2	1	0	0	0	0	0	1	1	0	1	0	0	1	1	0				0	0	0
DBS461	Kinh	33	Farmer	Female	60	36.7	64	19	DBS0461	12.5	NEG	NEG			DBS461	0	33	2	1	0	0	0	0	0	1	1	0	1	1	0	0	1	0				0	0	0
DBS462	Kinh	31	Hired labour	Female	52	37.2	73	20	DBS0462	11.7	NEG	NEG			DBS462	0	31	2	0	0	0	0	0	1	1	1	0	1	0	1	0	1	0				0	0	0
DBS463	Kinh	53	Farmer	Female	46	37.1	72	19	DBS0463	11.3	NEG	NEG			DBS463	0	53	2	1	0	0	0	0	0	1	1	0	1	1	0	0	1	0				0	0	0
DBS464	Kinh	58	Communal official	Male	60	36.5	66	17	DBS0464	11.7	NEG	NEG			DBS464	0	58	1	0	0	0	0	0	0	1	1	0	1	1	0	0	1	0				0	0	0
DBS465	Kinh	63	Farmer	Male	50	36.6	68	19	DBS0465	9.6	NEG	NEG			DBS465	0	63	1	1	0	0	0	0	0	1	1	0	1	0	0	0	1	0				0	0	0
DBS466	Kinh	18	Student	Male	50	36.5	72	18	DBS0466	13.8	NEG	NEG			DBS466	0	18	1	0	1	0	0	0	0	1	1	0	0	0	0	0	1	0				0	0	0
DBS467	Kinh	15	Student	Female	41	36.5	65	20	DBS0467	12.4	NEG	NEG			DBS467	0	15	2	0	1	0	0	0	0	1	1	0	1	0	0	1	1	0				0	0	0
DBS468	Kinh	26	Farmer	Female	46	36.8	70	19	DBS0468	11.2	NEG	NEG			DBS468	0	26	2	1	0	0	0	0	0	1	1	0	1	0	1	0	1	0				0	0	0
DBS469	Kinh	29	Tailoress	Female	49	36.5	68	18	DBS0469	12.2	NEG	NEG			DBS469	0	29	2	0	0	0	0	0	1	1	1	0	1	1	0	0	1	0				0	0	0
DBS470	Kinh	46	Farmer	Female	46	36.7	70	18	DBS0470	12	NEG	NEG			DBS470	0	46	2	1	0	0	0	0	0	1	1	0	1	1	0	0	1	0				0	0	0
DBS471	Kinh	27	Farmer	Female	49	36.4	65	18	DBS0471	11.4	NEG	NEG			DBS471	0	27	2	1	0	0	0	0	0	1	1	0	1	0	0	1	1	0				0	0	0
DBS472	Kinh	43	Farmer	Female	46	37	70	19	DBS0472	9.1	NEG	NEG			DBS472	0	43	2	1	0	0	0	0	0	1	1	0	1	1	0	0	1	0				0	0	0
DBS473	Kinh	45	Farmer	Female	50	36.6	65	17	DBS0473	12.3	NEG	NEG			DBS473	0	45	2	1	0	0	0	0	0	1	1	0	1	1	0	0	1	0				0	0	0
DBS474	Kinh	33	Farmer	Female	52	36.7	66	18	DBS0474	11.3	NEG	NEG			DBS474	0	33	2	1	0	0	0	0	0	1	1	0	1	0	1	0	1	0				0	0	0
DBS475	Kinh	51	Farmer	Female	53	37.1	68	17	DBS0475	13.7	NEG	NEG			DBS475	0	51	2	1	0	0	0	0	0	1	1	0	1	0	0	1	1	0				0	0	0
DBS476	Kinh	55	Farmer	Male	56	36.7	72	20	DBS0476	11.1	NEG	NEG			DBS476	0	55	1	1	0	0	0	0	0	1	1	0	1	1	0	0	1	0				0	0	0
DBS477	Kinh	50	Farmer	Female	46	36.5	67	18	DBS0477	11	NEG	NEG			DBS477	0	50	2	1	0	0	0	0	0	1	1	0	1	0	1	0	1	0				0	0	0
DBS478	Kinh	54	Farmer	Female	42	36.5	65	18	DBS0478	12.5	NEG	NEG			DBS478	0	54	2	1	0	0	0	0	0	1	1	0	1	1	0	0	1	0				0	0	0
DBS479	Kinh	28	Farmer	Female	42	36.7	68	17	DBS0479	12.8	NEG	NEG			DBS479	0	28	2	1	0	0	0	0	0	1	1	0	1	0	0	1	1	0				0	0	0
DBS480	Kinh	34	Teacher	Female	46	36.5	62	18	DBS0480	13.6	NEG	NEG			DBS480	0	34	2	0	0	1	0	0	0	1	1	0	1	1	0	0	1	0				0	0	0
DBS481	Kinh	26	Salesclerk	Female	46	36.5	70	18	DBS0481	13	NEG	NEG			DBS481	0	26	2	0	0	0	1	0	0	1	1	0	1	0	1	0	1	0				0	0	0
DBS482	Kinh	37	Official	Female	48	36.5	70	20	DBS0482	12	NEG	NEG			DBS482	0	37	2	0	0	0	0	0	1	1	1	0	1	0	0	1	1	0				0	0	0
DBS483	Kinh	33	Official	Female	46	36.7	67	18	DBS0483	12.3	NEG	NEG			DBS483	0	33	2	0	0	0	0	0	1	1	1	0	1	1	0	0	1	0				0	0	0
DBS484	Kinh	38	Teacher	Female	57	36.9	72	21	DBS0484	13.3	NEG	NEG			DBS484	0	38	2	0	0	1	0	0	0	0	0	0	1	1	0	0	1	0				0	0	0
DBS485	Kinh	44	Farmer	Female	61	36.8	68	19	DBS0485	12.8	NEG	NEG			DBS485	0	44	2	1	0	0	0	0	0	1	1	0	1	0	1	0	1	0				0	0	0
DBS486	Kinh	10	Student	Male	43	37.1	68	18	DBS0486	11.9	NEG	NEG			DBS486	0	10	1	0	1	0	0	0	0	1	1	0	1	1	0	0	1	0				0	0	0
DBS487	Kinh	12	Student	Male	40	36.8	67	18	DBS0487	12.1	NEG	NEG			DBS487	0	12	1	0	1	0	0	0	0	1	1	0	1	0	0	0	1	0				0	0	0
DBS488	Kinh	46	Official	Female	49	36.9	68	19	DBS0488	11.4	NEG	NEG			DBS488	0	46	2	0	0	0	0	0	1	1	1	0	1	1	0	0	1	0				0	0	0
DBS489	Kinh	44	Farmer	Female	49	36.8	70	19	DBS0489	12.2	NEG	NEG			DBS489	0	44	2	1	0	0	0	0	0	1	1	0	1	0	0	0	1	0				0	0	0
DBS490	Kinh	73	Farmer	Male	56	36.9	68	20	DBS0490	13	NEG	NEG			DBS490	0	73	1	1	0	0	0	0	0	1	1	0	1	0	0	1	1	0				0	0	0
DBS491	Kinh	36	Teacher	Female	52	36.8	65	19	DBS0491	9.7	NEG	NEG			DBS491	0	36	2	0	0	1	0	0	0	1	1	0	1	1	0	0	1	0				0	0	0
DBS492	Kinh	32	Teacher	Female	43	37.1	68	19	DBS0492	9.6	NEG	NEG			DBS492	0	32	2	0	0	1	0	0	0	1	1	0	1	1	0	0	1	0				0	0	0
DBS493	Kinh	44	Farmer	Male	55	36.9	68	19	DBS0493	10.5	NEG	NEG			DBS493	0	44	1	1	0	0	0	0	0	1	1	0	1	0	0	1	1	0				0	0	0
DBS494	Kinh	57	Farmer	Male	58	36.9	60	18	DBS0494	13.3	NEG	NEG			DBS494	0	57	1	1	0	0	0	0	0	1	1	0	0	0	0	0	1	0				0	0	0
DBS495	Kinh	48	Farmer	Male	59	36.8	76	19	DBS0495	11.1	NEG	NEG			DBS495	0	48	1	1	0	0	0	0	0	1	1	0	1	1	0	0	1	0				0	0	0
DBS496	Kinh	49	Farmer	Female	49	36.9	65	19	DBS0496	10.6	NEG	NEG			DBS496	0	49	2	1	0	0	0	0	0	1	1	0	1	1	0	0	1	0				0	0	0
DBS497	Kinh	17	Student	Female	43	37.1	68	19	DBS0497	12.4	NEG	NEG			DBS497	0	17	2	0	1	0	0	0	0	0	0	0	1	0	0	1	1	0				0	1	0
DBS498	Kinh	11	Student	Female	40	37.1	69	21	DBS0498	12.4	NEG	NEG			DBS498	0	11	2	0	1	0	0	0	0	1	1	0	1	1	0	0	1	0				0	0	0
DBS499	Kinh	42	Farmer	Male	58	37.2	68	19	DBS0499	12.6	NEG	NEG			DBS499	0	42	1	1	0	0	0	0	0	1	1	0	1	0	1	0	1	0				0	0	0
DBS500	Kinh	21	Farmer	Female	45	37.2	69	19	DBS0500	12.4	NEG	NEG			DBS500	0	21	2	1	0	0	0	0	0	1	1	0	1	0	1	0	1	0				0	1	0
DBS501	Kinh	16	Student	Female	39	36.9	65	21	DBS0501	12.7	NEG	NEG			DBS501	0	16	2	0	1	0	0	0	0	1	1	0	1	1	0	0	1	0				0	0	0
DBS502	Kinh	39	Farmer	Female	48	37.2	65	22	DBS0502	12.8	NEG	NEG			DBS502	0	39	2	1	0	0	0	0	0	1	1	0	1	1	0	0	1	0				0	1	0
DBS503	Kinh	33	Farmer	Female	46	36.9	68	19	DBS0503	13.1	NEG	NEG			DBS503	0	33	2	1	0	0	0	0	0	1	1	0	1	1	0	0	1	0				0	0	0
DBS504	Kinh	14	Student	Female	40	37.2	68	19	DBS0504	12.8	NEG	NEG			DBS504	0	14	2	0	1	0	0	0	0	1	1	0	1	0	1	0	1	0				0	0	0
DBS505	Kinh	14	Student	Female	40	37.1	65	21	DBS0505	12.9	NEG	NEG			DBS505	0	14	2	0	1	0	0	0	0	1	1	0	1	0	0	0	1	0				0	0	0
DBS506	Kinh	14	Student	Female	39	36.5	68	18	DBS0506	8.4	NEG	NEG			DBS506	0	14	2	0	1	0	0	0	0	1	1	0	1	0	0	0	1	0				0	0	0
DBS507	Kinh	14	Student	Female	38	36.7	65	18	DBS0507	11	NEG	NEG			DBS507	0	14	2	0	1	0	0	0	0	1	1	0	1	1	0	0	1	0				0	0	0
DBS508	Kinh	38	Farmer	Female	46	36.9	69	17	DBS0508	12.5	NEG	NEG			DBS508	0	38	2	1	0	0	0	0	0	1	1	0	1	1	0	0	1	0				0	0	0
DBS509	Kinh	11	Student	Male	38	36.9	67	18	DBS0509	12.1	NEG	NEG			DBS509	0	11	1	0	1	0	0	0	0	1	0	1	1	0	0	1	1	0				0	1	0
DBS510	Kinh	30	Hired labour	Female	43	36.5	65	17	DBS0510	10.5	NEG	NEG			DBS510	0	30	2	0	0	0	0	0	0	1	1	0	1	1	0	0	1	0				0	1	0
DBS511	Kinh	35	Farmer	Female	60	36.5	67	18	DBS0511	13.1	NEG	NEG			DBS511	0	35	2	1	0	0	0	0	0	1	1	0	1	0	1	0	1	0				0	1	0
DBS512	Kinh	42	Farmer	Male	49	36.8	70	19	DBS0512	13.4	NEG	NEG			DBS512	0	42	1	1	0	0	0	0	0	1	1	0	0	0	0	0	1	0				0	1	0
DBS513	Kinh	26	Farmer	Female	50	36.7	65	18	DBS0513	12.9	NEG	NEG			DBS513	0	26	2	1	0	0	0	0	0	1	1	0	1	1	0	0	1	0				0	0	0
DBS514	Kinh	26	Farmer	Female	49	36.9	65	17	DBS0514	13.3	NEG	NEG			DBS514	0	26	2	1	0	0	0	0	0	1	1	0	1	0	1	0	1	0				0	0	0
DBS515	Kinh	35	Farmer	Male	60	37.1	72	20	DBS0515	12.8	NEG	NEG			DBS515	0	35	1	1	0	0	0	0	0	1	1	0	1	1	0	0	1	0				0	1	0
DBS516	Kinh	42	Farmer	Female	49	36.6	66	18	DBS0516	11.9	NEG	NEG			DBS516	0	42	2	1	0	0	0	0	0	1	1	0	1	1	0	0	1	0				0	1	0
DBS517	Kinh	15	Student	Male	40	36.8	69	17	DBS0517	13.3	NEG	NEG			DBS517	0	15	1	0	1	0	0	0	0	1	1	0	1	0	0	1	1	0				0	0	0
DBS518	Kinh	31	Teacher	Female	46	36.5	68	18	DBS0518	12.6	NEG	NEG			DBS518	0	31	2	0	0	1	0	0	0	1	1	0	1	1	0	0	1	0				1	1	0
DBS519	Kinh	15	Student	Male	53	36.5	70	19	DBS0519	12.4	NEG	NEG			DBS519	0	15	1	0	1	0	0	0	0	0	0	0	1	1	0	0	1	0				0	1	0
DBS520	Kinh	38	Teacher	Female	49	37	73	20	DBS0520	12.2	NEG	NEG			DBS520	0	38	2	0	0	1	0	0	0	1	1	0	1	0	1	0	1	0				0	0	0
DBS521	Kinh	54	Farmer	Female	49	36.7	70	19	DBS0521	11.4	NEG	NEG			DBS521	0	54	2	1	0	0	0	0	0	1	1	0	1	1	0	0	1	0				0	0	0
DBS522	Kinh	42	Farmer	Male	58	36.5	64	17	DBS0522	11.8	NEG	NEG			DBS522	0	42	1	1	0	0	0	0	0	1	1	0	1	0	0	1	1	0				0	0	0
DBS523	Kinh	34	Farmer	Female	46	36.8	68	19	DBS0523	12.3	NEG	NEG			DBS523	0	34	2	1	0	0	0	0	0	1	1	0	1	0	1	0	1	0				0	0	0
DBS524	Kinh	30	Official	Male	61	36.8	65	18	DBS0524	11.7	NEG	NEG			DBS524	0	30	1	0	0	0	0	0	1	1	1	0	1	1	0	0	1	0				0	0	0
DBS525	Kinh	45	Farmer	Female	54	36.6	70	20	DBS0525	12.2	NEG	NEG			DBS525	0	45	2	1	0	0	0	0	0	1	1	0	1	1	0	0	1	0				0	0	0
DBS526	Kinh	11	Student	Male	39	36.9	60	17	DBS0526	11.7	NEG	NEG			DBS526	0	11	1	0	1	0	0	0	0	1	1	0	1	0	1	0	1	0				0	0	0
DBS527	M'nong	35	Farmer	Male	59	36.5	68	17	DBS0527	13.4	NEG	NEG			DBS527	0	35	1	1	0	0	0	0	0	1	1	0	1	1	0	0	1	0				0	0	0
DBS528	Kinh	52	Farmer	Female	60	36.5	67	18	DBS0528	12.5	NEG	NEG			DBS528	0	52	2	1	0	0	0	0	0	1	1	0	1	0	0	1	1	0				0	0	0
DBS529	Kinh	63	Salesclerk	Female	62	36.9	72	18	DBS0529	14.3	NEG	NEG			DBS529	0	63	2	0	0	0	1	0	0	1	1	0	1	1	0	0	1	0				0	0	0
DBS530	Kinh	31	Official	Female	58	36.7	67	18	DBS0530	11.7	NEG	NEG			DBS530	0	31	2	0	0	0	0	0	1	1	1	0	1	1	0	0	1	0				0	0	0
DBS531	Kinh	28	Official	Female	46	37.1	68	18	DBS0531	11.6	NEG	NEG			DBS531	0	28	2	0	0	0	0	0	1	1	1	0	1	0	0	0	1	0				0	0	0
DBS532	Kinh	26	Farmer	Male	60	36.8	68	20	DBS0532	12.3	NEG	NEG			DBS532	0	26	1	1	0	0	0	0	0	1	0	1	1	1	0	0	1	0				0	0	0
DBS533	Kinh	72	Farmer	Female	58	36.6	70	20	DBS0533	13.3	NEG	NEG			DBS533	1	72	2	1	0	0	0	0	0	1	1	0	0	0	0	0	1	0				0	0	0
DBS534	Kinh	53	Farmer	Female	59	36.7	66	17	DBS0534	14.4	NEG	NEG			DBS534	0	53	2	1	0	0	0	0	0	1	1	0	1	1	0	0	1	0				0	0	0
DBS535	Kinh	29	Farmer	Female	48	37	67	17	DBS0535	8.7	NEG	NEG			DBS535	0	29	2	1	0	0	0	0	0	1	1	0	1	0	0	1	1	0				0	0	0
DBS536	Kinh	57	Farmer	Female	50	36.9	65	18	DBS0536	12.8	NEG	NEG			DBS536	0	57	2	1	0	0	0	0	0	1	1	0	1	0	0	1	1	0				0	0	0
DBS537	Kinh	57	Farmer	Female	52	36.5	69	18	DBS0537	10.3	NEG	NEG			DBS537	0	57	2	1	0	0	0	0	0	1	1	0	1	0	1	0	1	0				0	0	0
DBS538	Kinh	37	Official	Female	53	36.7	70	19	DBS0538	11.6	NEG	NEG			DBS538	0	37	2	0	0	0	0	0	1	1	1	0	1	1	0	0	1	0				0	0	0
DBS539	Kinh	33	Official	Female	52	37.2	68	20	DBS0539	13.9	NEG	NEG			DBS539	0	33	2	0	0	0	0	0	1	1	1	0	1	1	0	0	1	0				0	0	0
DBS540	Kinh	31	Official	Female	48	36.8	72	20	DBS0540	13.9	NEG	NEG			DBS540	0	31	2	0	0	0	0	0	1	1	1	0	1	1	0	0	1	0				0	0	0
DBS541	Kinh	28	Official	Female	50	37.1	71	19	DBS0541	10	NEG	NEG			DBS541	0	28	2	0	0	0	0	0	1	1	1	0	1	1	0	0	1	0				0	0	0
DBS542	Kinh	40	Farmer	Male	57	36.5	65	17	DBS0542	14.9	NEG	NEG			DBS542	0	40	1	1	0	0	0	0	0	1	1	0	1	0	0	1	1	0				0	0	0
DBS543	Kinh	37	Farmer	Male	56	36.5	66	18	DBS0543	10.7	NEG	NEG			DBS543	0	37	1	1	0	0	0	0	0	1	1	0	1	0	1	0	1	0				0	0	0
DBS544	Kinh	39	Official	Male	62	36.5	68	20	DBS0544	11.5	NEG	NEG			DBS544	0	39	1	0	0	0	0	0	1	1	1	0	1	1	0	0	1	0				0	0	0
DBS545	Kinh	28	Official	Female	46	36.5	65	17	DBS0545	9.7	NEG	NEG			DBS545	0	28	2	0	0	0	0	0	1	1	1	0	1	1	0	0	1	0				0	0	0
DBS546	Kinh	35	Official	Male	61	36.8	67	17	DBS0546	13.2	NEG	NEG			DBS546	0	35	1	0	0	0	0	0	1	1	1	0	1	1	0	0	1	0				0	0	0
DBS547	Kinh	51	Farmer	Male	53	36.6	70	20	DBS0547	11.9	NEG	NEG			DBS547	0	51	1	1	0	0	0	0	0	1	1	0	0	0	0	0	1	0				0	0	0
DBS548	Kinh	30	Farmer	Male	67	37.1	66	17	DBS0548	14.3	NEG	NEG			DBS548	0	30	1	1	0	0	0	0	0	1	1	0	1	1	0	0	1	0				0	0	0
DBS549	Kinh	36	Farmer	Male	82	36.5	69	16	DBS0549	10.2	NEG	NEG			DBS549	0	36	1	1	0	0	0	0	0	1	1	0	1	0	0	1	1	0				0	0	0
DBS550	Kinh	38	Farmer	Male	50	36.5	63	18	DBS0550	12.5	NEG	NEG			DBS550	0	38	1	1	0	0	0	0	0	1	1	0	1	0	0	0	1	0				0	0	0
DBS551	Kinh	45	Farmer	Female	59	36.9	73	19	DBS0551	12.4	NEG	NEG			DBS551	0	45	2	1	0	0	0	0	0	1	1	0	1	1	0	0	1	0				0	0	0
DBS552	Kinh	35	Farmer	Male	60	36.7	60	17	DBS0552	12.2	NEG	NEG			DBS552	0	35	1	1	0	0	0	0	0	1	1	0	0	0	0	0	1	0				0	0	0
DBS553	Kinh	27	Farmer	Female	49	36.5	70	20	DBS0553	12.9	NEG	NEG			DBS553	0	27	2	1	0	0	0	0	0	0	0	0	1	0	1	0	1	0				0	0	0
DBS554	Kinh	51	Farmer	Female	51	36.9	75	19	DBS0554	11.9	NEG	NEG			DBS554	0	51	2	1	0	0	0	0	0	1	1	0	1	0	0	1	1	0				0	0	0
DBS555	Kinh	35	Official	Female	51	36.7	62	12	DBS0555	12.5	NEG	NEG			DBS555	0	35	2	0	0	0	0	0	1	0	0	0	1	1	0	0	1	0				0	0	0
DBS556	Kinh	35	Farmer	Male	68	36.8	67	18	DBS0556	14.8	NEG	NEG			DBS556	0	35	1	1	0	0	0	0	0	1	1	0	1	1	0	0	1	0				0	0	0
DBS557	Kinh	38	Farmer	Male	51	36.5	62	18	DBS0557	11.8	NEG	NEG			DBS557	0	38	1	1	0	0	0	0	0	1	1	0	1	1	0	0	1	0				0	0	0
DBS558	Kinh	29	Farmer	Male	64	36.6	63	18	DBS0558	8.6	NEG	NEG			DBS558	0	29	1	1	0	0	0	0	0	1	1	0	1	1	0	0	1	0				0	0	0
DBS559	Kinh	46	Farmer	Female	48	37	69	19	DBS0559	9.9	NEG	NEG			DBS559	0	46	2	1	0	0	0	0	0	1	1	0	1	1	0	0	1	0				0	0	0
DBS560	Kinh	48	Farmer	Male	73	36.9	65	19	DBS0560	11.8	NEG	NEG			DBS560	1	48	1	1	0	0	0	0	0	1	1	0	1	1	0	0	1	0				0	0	0
DBS561	Kinh	30	Farmer	Male	65	36.8	70	18	DBS0561	10.8	NEG	NEG			DBS561	1	30	1	1	0	0	0	0	0	1	1	0	1	1	0	0	1	0				0	0	0
DBS562	Kinh	38	Farmer	Female	54	36.5	67	18	DBS0562	10.7	NEG	NEG			DBS562	0	38	2	1	0	0	0	0	0	1	1	0	1	1	0	0	1	0				0	0	0
DBS563	Kinh	13	Student	Female	40	36.7	70	19	DBS0563	10.8	NEG	NEG			DBS563	0	13	2	0	1	0	0	0	0	0	0	0	1	1	0	0	1	0				0	0	0
DBS564	Kinh	11	Student	Male	37	36.9	59	19	DBS0564	12	NEG	NEG			DBS564	0	11	1	0	1	0	0	0	0	0	0	0	1	1	0	0	1	0				0	0	0
DBS565	Kinh	11	Student	Male	39	36.5	63	16	DBS0565	10.3	NEG	NEG			DBS565	0	11	1	0	1	0	0	0	0	0	0	0	1	1	0	0	1	0				0	0	0
DBS566	Kinh	61	Farmer	Male	68	37.2	75	20	DBS0566	11.4	NEG	NEG			DBS566	0	61	1	1	0	0	0	0	0	1	1	0	1	1	0	0	1	0				0	0	0
DBS567	Kinh	60	Farmer	Female	50	36.8	76	19	DBS0567	11.8	NEG	NEG			DBS567	0	60	2	1	0	0	0	0	0	0	0	0	1	1	0	0	1	0				0	0	0
DBS568	Kinh	18	Student	Female	45	36.6	60	17	DBS0568	11.3	NEG	NEG			DBS568	0	18	2	0	1	0	0	0	0	0	0	0	1	1	0	0	1	0				0	0	0
DBS569	Kinh	15	Student	Male	40	36.9	68	19	DBS0569	13	NEG	NEG			DBS569	0	15	1	0	1	0	0	0	0	0	0	0	1	1	0	0	1	0				0	0	0
DBS570	Kinh	34	Official	Female	49	37	66	17	DBS0570	14.9	NEG	NEG			DBS570	0	34	2	0	0	0	0	0	1	0	0	0	1	1	0	0	1	0				0	0	0
DBS571	Kinh	10	Student	Female	32	36.5	63	16	DBS0571	11.6	NEG	NEG			DBS571	0	10	2	0	1	0	0	0	0	0	0	0	1	1	0	0	1	0				0	0	0
DBS572	Kinh	36	Worker	Female	46	36.6	62	18	DBS0572	11.3	NEG	NEG			DBS572	0	36	2	0	0	0	0	0	1	0	0	0	1	1	0	0	1	0				0	0	0
DBS573	Kinh	10	Student	Male	35	37.2	75	17	DBS0573	13.9	NEG	NEG			DBS573	0	10	1	0	1	0	0	0	0	0	0	0	1	1	0	0	1	0				0	0	0
DBS574	Kinh	10	Student	Male	40	36.7	67	16	DBS0574	11.2	NEG	NEG			DBS574	0	10	1	0	1	0	0	0	0	0	0	0	1	1	0	0	1	0				0	0	0
DBS575	Kinh	10	Student	Female	33	36.8	77	19	DBS0575	12.8	NEG	NEG			DBS575	0	10	2	0	1	0	0	0	0	0	0	0	1	1	0	0	1	0				0	0	0
DBS576	Kinh	59	Farmer	Female	52	36.9	70	20	DBS0576	12.2	NEG	NEG			DBS576	0	59	2	1	0	0	0	0	0	0	0	0	1	1	0	0	1	0				0	0	0
DBS577	Kinh	47	Farmer	Female	51	36.5	72	19	DBS0577	12.2	NEG	NEG			DBS577	0	47	2	1	0	0	0	0	0	1	1	0	1	1	0	0	1	0				0	0	0
DBS578	Kinh	29	Farmer	Female	54	36.7	63	18	DBS0578	12.9	NEG	NEG			DBS578	0	29	2	1	0	0	0	0	0	0	0	0	1	1	0	0	1	0				0	0	0
DBS579	Kinh	41	Official	Male	60	36.5	64	17	DBS0579	12.7	NEG	NEG			DBS579	0	41	1	0	0	0	0	0	1	0	0	0	1	1	0	0	1	0				0	0	0
DBS580	Kinh	48	Farmer	Male	57	36.9	70	20	DBS0580	13.3	NEG	NEG			DBS580	0	48	1	1	0	0	0	0	0	1	1	0	1	1	0	0	1	0				0	0	0
DBS581	Kinh	34	Farmer	Female	49	36.7	61	18	DBS0581	11.9	NEG	NEG			DBS581	0	34	2	1	0	0	0	0	0	1	0	0	1	1	0	0	1	0				0	0	0
DBS582	Kinh	37	Farmer	Female	52	37.1	67	19	DBS0582	14.4	NEG	NEG			DBS582	0	37	2	1	0	0	0	0	0	1	1	0	1	0	0	1	1	0				0	0	0
DBS583	Kinh	41	Police	Male	60	36.5	62	19	DBS0583	11.4	NEG	NEG			DBS583	0	41	1	0	0	0	0	0	1	0	0	0	1	1	0	0	1	0				0	0	0
DBS584	Kinh	69	Farmer	Female	49	36.7	68	20	DBS0584	12.3	NEG	NEG			DBS584	0	69	2	1	0	0	0	0	0	1	1	0	1	1	0	0	1	0				0	0	0
DBS585	Kinh	33	Farmer	Female	49	36.5	70	18	DBS0585	12.9	NEG	NEG			DBS585	0	33	2	1	0	0	0	0	0	0	0	0	1	0	0	1	1	0				0	0	0
DBS586	Kinh	39	Farmer	Female	51	36.8	72	19	DBS0586	10.2	NEG	NEG			DBS586	0	39	2	1	0	0	0	0	0	0	1	0	1	1	0	0	1	0				0	0	0
DBS587	Kinh	26	Hired Labour	Female	58	36.6	62	18	DBS0587	11.2	NEG	NEG			DBS587	0	26	2	0	0	0	0	0	1	0	0	0	1	1	0	0	1	0				0	0	0
DBS588	Kinh	21	Farmer	Female	50	36.8	67	18	DBS0588	13.8	NEG	NEG			DBS588	0	21	2	1	0	0	0	0	0	0	0	0	1	1	0	0	1	0				0	0	0
DBS589	Kinh	11	Student	Female	38	36.8	75	20	DBS0589	13	NEG	NEG			DBS589	0	11	2	0	1	0	0	0	0	0	0	0	1	1	0	0	1	0				0	0	0
DBS590	Kinh	49	Farmer	Female	53	37.1	72	18	DBS0590	11.4	NEG	NEG			DBS590	0	49	2	1	0	0	0	0	0	0	0	0	1	0	0	1	1	0				0	0	0
DBS591	Kinh	31	Farmer	Female	57	36.7	65	20	DBS0591	12.9	NEG	NEG			DBS591	0	31	2	1	0	0	0	0	0	0	1	0	1	1	0	0	1	0				0	0	0
DBS592	Kinh	23	Farmer	Male	59	36.5	68	17	DBS0592	11.1	NEG	NEG			DBS592	0	23	1	1	0	0	0	0	0	0	1	0	1	1	0	0	1	0				0	0	0
DBS593	Kinh	27	Wife House	Female	57	36.7	63	18	DBS0593	12.8	NEG	NEG			DBS593	0	27	2	0	0	0	0	0	1	0	0	0	1	0	0	1	1	0				0	0	0
DBS594	Kinh	31	Farmer	Female	52	36.5	62	18	DBS0594	13.6	NEG	NEG			DBS594	0	31	2	1	0	0	0	0	0	0	0	0	1	1	0	0	1	0				0	0	0
DBS595	Kinh	35	Farmer	Female	50	36.6	68	18	DBS0595	12.9	NEG	NEG			DBS595	0	35	2	1	0	0	0	0	0	0	1	0	1	0	0	1	1	0				0	0	0
DBS596	Nung	21	Farmer	Female	49	36.5	60	18	DBS0596	13.6	NEG	NEG			DBS596	0	21	2	1	0	0	0	0	0	0	1	0	1	1	0	0	1	0				0	0	0
DBS597	Kinh	30	Teacher	Female	47	37	67	19	DBS0597	12.9	NEG	NEG			DBS597	0	30	2	0	0	1	0	0	0	0	0	0	1	1	0	0	1	0				0	0	0
DBS598	Kinh	53	Farmer	Female	60	36.7	70	18	DBS0598	13	NEG	NEG			DBS598	0	53	2	1	0	0	0	0	0	0	1	0	1	1	0	0	1	0				0	0	0
DBS599	Kinh	38	Farmer	Female	49	36.5	62	19	DBS0599	12.2	NEG	NEG			DBS599	0	38	2	1	0	0	0	0	0	0	0	0	1	0	0	1	1	0				0	0	0
DBS600	Kinh	33	Farmer	Female	43	37.2	60	19	DBS0600	11.7	NEG	NEG			DBS600	0	33	2	1	0	0	0	0	0	0	0	0	1	1	0	0	1	0				0	0	0
DBS601	Kinh	21	Farmer	Female	49	36.5	63	20	DBS0601	10.6	NEG	NEG			DBS601	0	21	2	1	0	0	0	0	0	0	0	0	1	1	0	0	1	0				0	0	0
DBS602	Kinh	50	Farmer	Female	48	36.9	73	20	DBS0602	14	NEG	NEG			DBS602	0	50	2	1	0	0	0	0	0	0	0	0	1	1	0	0	1	0				0	0	0
DBS603	Kinh	32	Teacher	Female	52	36.7	61	19	DBS0603	11.4	NEG	NEG			DBS603	0	32	2	0	0	1	0	0	0	0	0	0	1	1	0	0	1	0				0	0	0
DBS604	Kinh	29	Staff	Female	50	36.5	65	19	DBS0604	11.1	NEG	NEG			DBS604	0	29	2	0	0	0	0	0	0	0	0	0	1	1	0	0	1	0				0	0	0
DBS605	Kinh	60	Farmer	Female	58	36.5	74	20	DBS0605	12.9	NEG	NEG			DBS605	1	60	2	1	0	0	0	0	0	0	1	0	1	1	0	0	1	0				0	0	0
DBS606	Kinh	13	Student	Female	38	36.7	60	18	DBS0606	11.7	NEG	NEG			DBS606	0	13	2	0	1	0	0	0	0	0	0	0	1	1	0	0	1	0				0	0	0
DBS607	Kinh	21	Farmer	Female	48	36.5	62	17	DBS0607	15.8	NEG	NEG			DBS607	0	21	2	1	0	0	0	0	0	0	1	0	1	1	0	0	1	0				0	0	0
DBS608	Kinh	27	Farmer	Male	60	37	80	19	DBS0608	14.4	NEG	NEG			DBS608	0	27	1	1	0	0	0	0	0	0	1	0	1	1	0	0	1	0				0	0	0
DBS609	Kinh	29	Teacher	Female	60	37	78	17	DBS0609	12.7	NEG	NEG			DBS609	0	29	2	0	0	1	0	0	0	0	1	0	1	1	0	0	1	0				0	0	0
DBS610	Kinh	31	Farmer	Female	60	37	79	18	DBS0610	13.2	NEG	NEG			DBS610	0	31	2	1	0	0	0	0	0	0	1	0	1	1	0	0	1	0				0	0	0
DBS611	Kinh	28	Accouting	Female	50	36.9	90	19	DBS0611	14.7	NEG	NEG			DBS611	0	28	2	0	0	0	0	0	1	0	0	0	1	1	0	0	1	0				0	0	0
DBS612	Kinh	29	Police	Male	63	36.9	80	19	DBS0612	11.3	NEG	NEG			DBS612	0	29	1	0	0	0	0	0	1	0	0	0	1	1	0	0	1	0				0	0	0
DBS613	Kinh	23	Farmer	Female	50	37	77	18	DBS0613	11.3	NEG	NEG			DBS613	0	23	2	1	0	0	0	0	0	0	0	0	1	1	0	0	1	0				0	0	0
DBS614	Kinh	22	Farmer	Female	49	37	80	20	DBS0614	13.3	NEG	NEG			DBS614	0	22	2	1	0	0	0	0	0	0	0	0	1	1	0	0	1	0				0	0	0
DBS615	Kinh	49	Farmer	Female	58	37	78	17	DBS0615	13.9	NEG	NEG			DBS615	0	49	2	1	0	0	0	0	0	0	0	0	1	0	0	1	1	0				0	0	0
DBS616	Kinh	34	Farmer	Female	49	37.1	72	19	DBS0616	13.3	NEG	NEG			DBS616	0	34	2	1	0	0	0	0	0	0	0	0	1	0	0	1	1	0				0	0	0
DBS617	Kinh	41	Farmer	Male	60	37	72	17	DBS0617	11.2	NEG	NEG			DBS617	0	41	1	1	0	0	0	0	0	0	1	0	1	1	0	0	1	0				0	0	0
DBS618	Nung	28	Farmer	Male	58	37.1	90	20	DBS0618	14.3	NEG	NEG			DBS618	0	28	1	1	0	0	0	0	0	0	1	0	1	1	0	0	1	0				0	0	0
DBS619	Kinh	36	Farmer	Female	42	37.1	78	19	DBS0619	12.3	NEG	NEG			DBS619	0	36	2	1	0	0	0	0	0	0	0	0	1	0	1	0	1	0				0	0	0
DBS620	Kinh	34	Farmer	Female	52	37	80	19	DBS0620	14.6	NEG	NEG			DBS620	0	34	2	1	0	0	0	0	0	0	0	0	1	0	0	1	1	0				0	0	0
DBS621	Kinh	52	Driver	Male	72	37.1	68	17	DBS0621	11.2	NEG	NEG			DBS621	0	52	1	0	0	0	0	0	1	0	0	0	1	1	0	0	1	0				0	0	0
DBS622	Kinh	31	Farmer	Female	52	37	79	18	DBS0622	12.6	NEG	NEG			DBS622	0	31	2	1	0	0	0	0	0	0	1	0	1	1	0	0	1	0				0	0	0
DBS623	Kinh	33	Businesswoman	Female	56	36.9	78	18	DBS0623	11.4	NEG	NEG			DBS623	0	33	2	0	0	0	0	0	1	0	0	0	1	1	0	0	1	0				0	0	0
DBS624	Kinh	35	Businessman	Male	55	36.8	78	19	DBS0624	12.3	NEG	NEG			DBS624	0	35	1	0	0	0	0	0	1	0	0	0	1	1	0	0	1	0				0	0	0
DBS625	Kinh	25	Farmer	Male	54	36.8	79	19	DBS0625	12.1	NEG	NEG			DBS625	0	25	1	1	0	0	0	0	0	0	0	0	1	1	0	0	1	0				0	0	0
DBS626	Kinh	21	Farmer	Female	49	37	82	20	DBS0626	15.6	NEG	NEG			DBS626	0	21	2	1	0	0	0	0	0	0	1	0	1	1	0	0	1	0				0	0	0
DBS627	Kinh	21	Hired Labour	Female	52	37.1	82	20	DBS0627	12.6	NEG	NEG			DBS627	0	21	2	0	0	0	0	0	1	0	0	0	1	1	0	0	1	0				0	0	0
DBS628	Kinh	34	Seller	Male	55	37	75	17	DBS0628	11.8	NEG	NEG			DBS628	0	34	1	0	0	0	1	0	0	0	0	0	1	1	0	0	1	0				0	0	0
DBS629	Kinh	33	Seller	Female	57	36.9	79	18	DBS0629	12.3	NEG	NEG			DBS629	0	33	2	0	0	0	1	0	0	0	0	0	1	1	0	0	1	0				0	0	0
DBS630	Kinh	51	Farmer	Male	60	37	72	17	DBS0630	13.2	NEG	NEG			DBS630	0	51	1	1	0	0	0	0	0	0	1	0	1	1	0	0	1	0				0	0	0
DBS631	Kinh	32	Farmer	Female	52	37.1	79	18	DBS0631	12	NEG	NEG			DBS631	0	32	2	1	0	0	0	0	0	0	0	0	1	1	0	0	1	0				0	0	0
DBS632	Kinh	44	Farmer	Female	51	37	79	18	DBS0632	13.6	NEG	NEG			DBS632	0	44	2	1	0	0	0	0	0	0	1	0	1	1	0	0	1	0				0	0	0
DBS633	Kinh	29	Farmer	Female	49	37.1	82	18	DBS0633	12.7	NEG	NEG			DBS633	0	29	2	1	0	0	0	0	0	0	1	0	1	1	0	0	1	0				0	0	0
DBS634	Kinh	45	Farmer	Female	59	37.1	75	18	DBS0634	12.7	NEG	NEG			DBS634	0	45	2	1	0	0	0	0	0	0	0	0	1	1	0	0	1	0				0	0	0
DBS635	Kinh	34	Farmer	Female	46	37	78	17	DBS0635	12.9	NEG	NEG			DBS635	0	34	2	1	0	0	0	0	0	0	0	0	1	1	0	0	1	0				0	0	0
DBS636	Kinh	34	Farmer	Male	65	37	78	18	DBS0636	15.8	NEG	NEG			DBS636	0	34	1	1	0	0	0	0	0	0	1	0	1	1	0	0	1	0				0	0	0
DBS637	Kinh	56	Farmer	Female	60	36.9	69	17	DBS0637	12.9	NEG	NEG			DBS637	0	56	2	1	0	0	0	0	0	0	0	0	1	1	0	0	1	0				0	0	0
DBS638	Kinh	11	Student	Female	33	36.7	115	20	DBS0638	13.4	NEG	NEG			DBS638	0	11	2	0	1	0	0	0	0	0	0	0	1	1	0	0	1	0				0	0	0
DBS639	Kinh	42	Seller	Female	56	37	70	17	DBS0639	13.8	NEG	NEG			DBS639	0	42	2	0	0	0	1	0	0	0	0	0	1	1	0	0	1	0				0	0	0
DBS640	Kinh	40	Farmer	Female	49	36.9	72	17	DBS0640	10.4	NEG	NEG			DBS640	0	40	2	1	0	0	0	0	0	0	0	0	1	1	0	0	1	0				0	0	0
DBS641	Kinh	10	Student	Male	38	37	105	20	DBS0641	14.4	NEG	NEG			DBS641	0	10	1	0	1	0	0	0	0	0	0	0	1	1	0	0	1	0				0	0	0
DBS642	Kinh	33	Official	Female	57	37.2	80	19	DBS0642	12.4	NEG	NEG			DBS642	0	33	2	0	0	0	0	0	1	0	0	0	1	1	0	0	1	0				0	0	0
DBS643	Kinh	28	Official	Female	50	37	71	19	DBS0643	11.3	NEG	NEG			DBS643	0	28	2	0	0	0	0	0	1	0	0	0	1	1	0	0	1	0				0	0	0
DBS644	Kinh	47	Official	Male	62	36.9	77	17	DBS0644	13.5	NEG	NEG			DBS644	0	47	1	0	0	0	0	0	1	0	0	0	1	1	0	0	1	0				0	0	0
DBS645	Kinh	12	Student	Female	39	36.8	92	19	DBS0645	11.3	NEG	NEG			DBS645	0	12	2	0		0	0	0	0	0	0	0	1	1	0	0	1	0				0	0	0
DBS646	Kinh	52	Official	Male	64	37.1	72	17	DBS0646	13.6	NEG	NEG			DBS646	0	52	1	0	0	0	0	0	1	0	0	0	1	1	0	0	1	0				0	0	0
DBS647	Kinh	36	Official	Female	56	37.1	77	19	DBS0647	14.4	NEG	NEG			DBS647	0	36	2	0	0	0	0	0	1	0	0	0	1	1	0	0	1	0				0	0	0
DBS648	Kinh	26	Farmer	Female	52	36.8	85	19	DBS0648	10.6	NEG	NEG			DBS648	0	26	2	1	0	0	0	0	0	0	1	0	1	1	0	0	1	0				0	0	0
DBS649	Kinh	26	Farmer	Female	53	36.9	84	19	DBS0649	13.8	NEG	NEG			DBS649	0	26	2	1	0	0	0	0	0	0	1	0	1	1	0	0	1	0				0	0	0
DBS650	Kinh	34	Seller	Female	58	36.9	75	19	DBS0650	13.5	NEG	NEG			DBS650	0	34	2	0	0	0	1	0	0	0	0	0	1	1	0	0	1	0				0	0	0
DBS651	Kinh	27	Farmer	Male	58	37	82	19	DBS0651	11.6	NEG	NEG			DBS651	0	27	1	1	0	0	0	0	0	0	0	0	1	1	0	0	1	0				0	0	0
DBS652	Kinh	30	Farmer	Male	60	36.7	78	18	DBS0652	13.9	NEG	NEG			DBS652	0	30	1	1	0	0	0	0	0	0	0	0	1	1	0	0	1	0				0	0	0
DBS653	Kinh	27	Seller	Female	57	36.8	77	17	DBS0653	12.9	NEG	NEG			DBS653	0	27	2	0	0	0	1	0	0	0	0	0	1	0	0	1	1	0				0	0	0
DBS654	Kinh	53	Farmer	Female	57	36.9	79	19	DBS0654	14.2	NEG	NEG			DBS654	0	53	2	1	0	0	0	0	0	0	0	0	1	0	0	1	1	0				0	0	0
DBS655	Kinh	31	Police	Female	60	37	78	17	DBS0655	9.7	NEG	NEG			DBS655	0	31	2	0	0	0	0	0	1	0	0	0	1	1	0	0	1	0				0	0	0
DBS656	Kinh	46	Farmer	Male	58	37.1	68	17	DBS0656	9.2	NEG	NEG			DBS656	0	46	1	1	0	0	0	0	0	0	1	0	1	1	0	0	1	0				0	0	0
DBS657	Kinh	32	Farmer	Male	58	37.1	72	17	DBS0657	10.7	NEG	NEG			DBS657	0	32	1	1	0	0	0	0	0	0	1	0	1	1	0	0	1	0				0	0	0
DBS658	Kinh	34	Farmer	Female	42	37	80	17	DBS0658	13.1	NEG	NEG			DBS658	0	34	2	1	0	0	0	0	0	0	0	0	1	0	0	1	1	0				0	0	0
DBS659	Kinh	27	Farmer	Male	60	37	82	19	DBS0659	11.6	NEG	NEG			DBS659	0	27	1	1	0	0	0	0	0	0	1	0	1	0	0	1	1	0				0	0	0
DBS660	Nung	33	Official	Male	64	37	79	19	DBS0660	10.6	NEG	NEG			DBS660	0	33	1	0	0	0	0	0	1	0	0	0	1	1	0	0	1	0				0	0	0
DBS661	Kinh	27	Teacher	Female	56	36.8	78	17	DBS0661	15.5	NEG	NEG			DBS661	0	27	2	0	0	1	0	0	0	0	0	0	1	1	0	0	1	0				0	0	0
DBS662	Kinh	35	Driver	Male	60	37	75	18	DBS0662	11	NEG	NEG			DBS662	0	35	1	0	0	0	0	0	1	0	0	0	1	0	0	1	1	0				0	0	0
DBS663	Kinh	35	Farmer	Female	57	37	80	17	DBS0663	10.2	NEG	NEG			DBS663	0	35	2	1	0	0	0	0	0	0	1	0	1	0	0	1	1	0				0	0	0
DBS664	Kinh	33	Farmer	Male	60	37.1	82	18	DBS0664	11.1	NEG	NEG			DBS664	0	33	1	1	0	0	0	0	0	0	0	0	1	1	0	0	1	0				0	0	0
DBS665	Kinh	23	Farmer	Female	50	36.7	75	19	DBS0665	10.7	NEG	NEG			DBS665	0	23	2	1	0	0	0	0	0	0	0	0	1	0	0	1	1	0				0	0	0
DBS666	Kinh	60	Farmer	Female	48.5	36.6	71	23	DBS0666	13.4	NEG	NEG			DBS666	0	60	2	1	0	0	0	0	0	0	0	0	1	1	0	0	1	0				0	0	0
DBS667	Kinh	64	Farmer	Female	47	37	69	23	DBS0667	14.2	NEG	NEG			DBS667	0	64	2	1	0	0	0	0	0	0	0	0	1	1	0	0	1	0				0	0	0
DBS668	Kinh	65	Farmer	Male	61	37.1	74	25	DBS0668	10.7	NEG	NEG			DBS668	0	65	1	1	0	0	0	0	0	0	0	0	1	1	0	0	1	0				0	0	0
DBS669	Kinh	46	Farmer	Female	51	36.6	67	21	DBS0669	12.5	NEG	NEG			DBS669	0	46	2	1	0	0	0	0	0	0	0	0	1	1	0	0	1	0				0	0	0
DBS670	Kinh	31	Farmer	Female	52	36.5	63	20	DBS0670	14	NEG	NEG			DBS670	0	31	2	1	0	0	0	0	0	0	0	0	1	1	0	0	1	0				0	0	0
DBS671	Kinh	67	Farmer	Female	48.5	37.1	76	24	DBS0671	13.5	NEG	NEG			DBS671	0	67	2	1	0	0	0	0	0	0	0	0	1	0	1	0	1	0				0	0	0
DBS672	Kinh	65	Farmer	Male	54	37.2	69	22	DBS0672	9.2	NEG	NEG			DBS672	0	65	1	1	0	0	0	0	0	0	0	0	1	1	0	0	1	0				0	0	0
DBS673	Kinh	66	Seller	Female	49	37	72	24	DBS0673	14.1	NEG	NEG			DBS673	0	66	2	0	0	0	1	0	0	0	0	0	1	1	0	0	1	0				0	0	0
DBS674	Kinh	53	Nurse	Male	67.5	36.7	67	21	DBS0674	10.5	NEG	NEG			DBS674	0	53	1	0	0	0	0	0	1	0	0	0	1	1	0	0	1	0				0	0	0
DBS675	Kinh	41	Farmer	Female	47	36.7	64	21	DBS0675	11.5	NEG	NEG			DBS675	0	41	2	1	0	0	0	0	0	0	0	0	1	1	0	0	1	0				0	0	0
DBS676	Kinh	44	Farmer	Male	60.5	36.5	62	20	DBS0676	9.3	NEG	NEG			DBS676	0	44	1	1	0	0	0	0	0	0	0	0	1	1	0	0	0	0				0	0	0
DBS677	Kinh	36	Officer	Male	67	37	63	21	DBS0677	12.6	NEG	NEG			DBS677	0	36	1	0	0	0	0	0	1	0	0	0	1	1	0	0	1	0				0	0	0
DBS678	Tay	59	Farmer	Female	45	37.1	69	24	DBS0678	11.9	NEG	NEG			DBS678	0	59	2	1	0	0	0	0	0	0	0	0	1	1	0	0	1	0				0	0	0
DBS679	Kinh	52	Farmer	Male	66	36.9	70	25	DBS0679	13.4	NEG	NEG			DBS679	0	52	1	1	0	0	0	0	0	0	0	0	1	1	0	0	0	0				0	0	0
DBS680	Kinh	63	Farmer	Male	56	36.8	69	23	DBS0680	11.2	NEG	NEG			DBS680	0	63	1	1	0	0	0	0	0	0	0	0	1	1	0	0	1	0				0	0	0
DBS681	Kinh	67	Farmer	Male	49.5	36.5	65	22	DBS0681	11.7	NEG	NEG			DBS681	0	67	1	1	0	0	0	0	0	0	0	0	1	1	0	0	0	0				0	0	0
DBS682	Kinh	61	Farmer	Female	46	36.9	68	23	DBS0682	10.7	NEG	NEG			DBS682	0	61	2	1	0	0	0	0	0	0	0	0	1	1	0	0	0	0				0	0	0
DBS683	Kinh	44	Farmer	Male	68	37	62	19	DBS0683	10.8	NEG	NEG			DBS683	0	44	1	1	0	0	0	0	0	0	0	0	1	1	0	0	0	0				0	0	0
DBS684	Kinh	31	Farmer	Female	49	37	64	21	DBS0684	11.2	NEG	NEG			DBS684	0	31	2	1	0	0	0	0	0	0	0	0	1	1	0	0	0	0				0	0	0
DBS685	Kinh	60	Farmer	Female	48	36.8	70	24	DBS0685	13.3	NEG	NEG			DBS685	0	60	2	1	0	0	0	0	0	0	0	0	1	1	0	0	0	0				0	0	0
DBS686	Kinh	55	Farmer	Female	44	37	67	22	DBS0686	13.8	NEG	NEG			DBS686	0	55	2	1	0	0	0	0	0	0	0	0	1	1	0	0	0	0				0	0	0
DBS687	Kinh	55	Farmer	Male	53	36.7	62	20	DBS0687	11.1	NEG	NEG			DBS687	0	55	1	1	0	0	0	0	0	0	0	0	1	1	0	0	0	0				0	0	0
DBS688	Kinh	60	Farmer	Male	47	37.2	68	22	DBS0688	12.2	NEG	NEG			DBS688	0	60	1	1	0	0	0	0	0	0	0	0	1	1	0	0	0	0				0	0	0
DBS689	Kinh	59	Carpenter	Male	67.5	37	69	22	DBS0689	12.1	NEG	NEG			DBS689	0	59	1	0	0	0	0	0	1	0	0	0	1	1	0	0	0	0				0	0	0
DBS690	Kinh	53	Seller	Female	56	37	63	21	DBS0690	10.7	NEG	NEG			DBS690	0	53	2	0	0	0	1	0	0	0	0	0	1	1	0	0	0	0				0	0	0
DBS691	Kinh	72	VETERAN	Male	69	37.1	72	26	DBS0691	14.5	NEG	NEG			DBS691	1	72	1	0	0	0	0	1	0	0	0	0	1	1	0	0	0	0				0	0	0
DBS692	Kinh	60	Farmer	Male	51	36.8	65	23	DBS0692	11.7	NEG	NEG			DBS692	0	60	1	1	0	0	0	0	0	0	0	0	1	1	0	0	0	0				0	0	0
DBS693	Kinh	36	Health care worker	Female	45	36.6	72	25	DBS0693	11.6	NEG	NEG			DBS693	0	36	2	0	0	0	0	0	0	0	0	0	1	1	0	0	0	0				0	0	0
DBS694	Kinh	37	Farmer	Female	47	36.5	61	20	DBS0694	13.5	NEG	NEG			DBS694	0	37	2	1	0	0	0	0	0	0	0	0	1	1	0	0	0	0				0	0	0
DBS695	Kinh	36	Farmer	Male	51	36.9	61	19	DBS0695	13.5	NEG	NEG			DBS695	0	36	1	1	0	0	0	0	0	0	0	0	1	1	0	0	1	0				0	0	0
DBS696	Kinh	64	Seller	Female	47	36.9	69	23	DBS0696	11.9	NEG	NEG			DBS696	0	64	2	0	0	0	1	0	0	0	0	0	1	1	0	0	0	0				0	0	0
DBS697	Kinh	46	Farmer	Female	48.5	37	67	23	DBS0697	10.2	NEG	NEG			DBS697	0	46	2	1	0	0	0	0	0	0	0	0	1	1	0	0	1	0				0	0	0
DBS698	Kinh	39	Farmer	Male	60.5	36.8	64	21	DBS0698	11.7	NEG	NEG			DBS698	0	39	1	1	0	0	0	0	0	0	0	0	1	1	0	0	1	0				0	0	0
DBS699	Kinh	65	Farmer	Female	47.5	36.5	71	26	DBS0699	11.8	NEG	NEG			DBS699	0	65	2	1	0	0	0	0	0	0	0	0	1	1	0	0	0	0				0	0	0
DBS700	Kinh	67	Farmer	Male	62.2	36.7	69	24	DBS0700	13.2	NEG	NEG			DBS700	0	67	1	1	0	0	0	0	0	0	0	0	1	1	0	0	1	0				0	0	0
DBS701	Kinh	65	Farmer	Male	70	37	69	25	DBS0701	11	NEG	NEG			DBS701	0	65	1	1	0	0	0	0	0	0	0	0	1	1	0	0	1	0				0	0	0
DBS702	Kinh	73	Retired	Female	63.5	37.2	66	23	DBS0702	14.8	NEG	NEG			DBS702	0	73	2	0	0	0	0	1	0	0	0	0	1	1	0	0	1	0				0	0	0
DBS703	Kinh	64	Farmer	Female	44.1	37	72	26	DBS0703	10.9	NEG	NEG			DBS703	0	64	2	1	0	0	0	0	0	0	0	0	1	1	0	0	1	0				0	0	0
DBS704	Kinh	63	Farmer	Male	59.5	36.8	67	22	DBS0704	11.8	NEG	NEG			DBS704	0	63	1	1	0	0	0	0	0	0	0	0	1	1	0	0	1	0				0	0	0
DBS705	Kinh	69	Retired	Male	63.8	37	68	23	DBS0705	13.5	NEG	NEG			DBS705	0	69	1	0	0	0	0	1	0	0	0	0	1	1	0	0	1	0				0	0	0
DBS706	Kinh	53	Farmer	Female	53	37.1	64	21	DBS0706	10	NEG	NEG			DBS706	0	53	2	1	0	0	0	0	0	0	0	0	1	1	0	0	1	0				0	0	0
DBS707	Kinh	35	Staff	Female	45	37	61	20	DBS0707	11.2	NEG	NEG			DBS707	0	35	2	0	0	0	0	0	0	0	0	0	1	1	0	0	0	0				0	0	0
DBS708	Kinh	60	Farmer	Female	46.5	36.9	69	25	DBS0708	12.8	NEG	NEG			DBS708	0	60	2	1	0	0	0	0	0	0	0	0	1	1	0	0	1	0				0	0	0
DBS709	Kinh	56	Seller	Female	51,5	36.6	72	26	DBS0709	14.9	NEG	NEG			DBS709	0	56	2	0	0	0	1	0	0	0	0	0	1	1	0	0	0	0				0	0	0
DBS710	Kinh	76	VETERAN	Male	63.4	36.6	69	24	DBS0710	12.3	NEG	NEG			DBS710	0	76	1	0	0	0	0	1	0	0	0	0	1	1	0	0	0	0				0	0	0
DBS711	Kinh	48	Seller	Female	43.2	36.7	64	22	DBS0711	12.4	NEG	NEG			DBS711	1	48	2	0	0	0	1	0	0	0	0	0	1	1	0	0	0	0				0	0	0
DBS712	Kinh	18	Student	Male	64.5	36.9	61	19	DBS0712	15.6	NEG	NEG			DBS712	0	18	1	0	1	0	0	0	0	0	0	0	1	1	0	0	0	0				0	0	0
DBS713	Kinh	61	Farmer	Female	48.6	37	66	22	DBS0713	12.3	NEG	NEG			DBS713	0	61	2	1	0	0	0	0	0	0	0	0	1	1	0	0	1	0				0	0	0
DBS714	Kinh	34	Seller	Female	45	37	63	20	DBS0714	12.1	NEG	NEG			DBS714	0	34	2	0	0	0	1	0	0	0	0	0	1	1	0	0	1	0				0	0	0
DBS715	Kinh	34	Farmer	Male	71.5	36.9	61	20	DBS0715	12.2	NEG	NEG			DBS715	0	34	1	1	0	0	0	0	0	0	0	0	1	1	0	0	1	0				0	0	0
DBS716	Kinh	60	Farmer	Female	46	36.7	63	22	DBS0716	11.2	NEG	NEG			DBS716	0	60	2	1	0	0	0	0	0	0	0	0	1	1	0	0	0	0				0	0	0
DBS717	Kinh	68	Retired	Female	43.1	37.1	72	26	DBS0717	14.6	NEG	NEG			DBS717	0	68	2	0	0	0	0	1	0	0	0	0	1	1	0	0	0	0				0	0	0
DBS718	Kinh	59	Farmer	Female	48.3	37	67	22	DBS0718	12.1	NEG	NEG			DBS718	0	59	2	1	0	0	0	0	0	0	0	0	1	1	0	0	0	0				0	0	0
DBS719	Kinh	71	Farmer	Female	52.5	37	70	24	DBS0719	13.2	NEG	NEG			DBS719	0	71	2	1	0	0	0	0	0	0	0	0	1	1	0	0	0	0				0	0	0
DBS720	Kinh	63	Farmer	Male	66.4	37.2	71	24	DBS0720	11.5	NEG	NEG			DBS720	0	63	1	1	0	0	0	0	0	0	0	0	1	1	0	0	0	0				0	0	0
DBS721	Kinh	66	Retired	Female	50.5	36.8	67	22	DBS0721	11.6	NEG	NEG			DBS721	0	66	2	0	0	0	0	1	0	0	0	0	1	1	0	0	0	0				0	0	0
DBS722	Kinh	50	Farmer	Male	61.5	36.6	65	21	DBS0722	13.6	NEG	NEG			DBS722	0	50	1	1	0	0	0	0	0	0	0	0	1	1	0	0	0	0				0	0	0
DBS723	Kinh	85	Retired	Female	47.2	37	72	25	DBS0723	9.7	NEG	NEG			DBS723	0	85	2	0	0	0	0	1	0	0	0	0	1	1	0	0	0	0				0	0	0
DBS724	Kinh	70	Retired	Female	48.7	36.7	69	23	DBS0724	11.9	NEG	NEG			DBS724	0	70	2	0	0	0	0	1	0	0	0	0	1	1	0	0	0	0				0	0	0
DBS725	Kinh	61	Farmer	Female	49.6	36.5	65	21	DBS0725	13.6	NEG	NEG			DBS725	0	61	2	1	0	0	0	0	0	0	0	0	1	1	0	0	0	0				0	0	0
DBS726	Kinh	65	Retired	Male	57.8	36.5	72	23	DBS0726	11.3	NEG	NEG			DBS726	0	65	1	0	0	0	0	1	0	0	0	0	1	1	0	0	1	0				0	0	0
DBS727	Kinh	67	Retired	Male	61.6	36.8	70	24	DBS0727	11.8	NEG	NEG			DBS727	0	67	1	0	0	0	0	1	0	0	0	0	1	1	0	0	0	0				0	0	0
DBS728	Kinh	70	Retired	Female	47	37.1	74	25	DBS0728	13.3	NEG	NEG			DBS728	0	70	2	0	0	0	0	1	0	0	0	0	1	1	0	0	0	0				0	0	0
DBS729	Kinh	82	Retired	Male	49.5	37.3	73	25	DBS0729	11.9	NEG	NEG			DBS729	0	82	1	0	0	0	0	1	0	0	0	0	1	1	0	0	1	0				0	0	0
DBS730	Kinh	60	Farmer	Female	47.3	37	63	20	DBS0730	9.2	NEG	NEG			DBS730	0	60	2	1	0	0	0	0	0	0	0	0	1	1	0	0	1	0				0	0	0
DBS731	Kinh	63	Farmer	Female	48.5	36.6	66	23	DBS0731	9.2	NEG	NEG			DBS731	0	63	2	1	0	0	0	0	0	0	0	0	1	1	0	0	0	0				0	0	0
DBS732	Kinh	67	Carpenter	Male	67.5	37	69	24	DBS0732	14.4	NEG	NEG			DBS732	1	67	1	0	0	0	0	0	1	0	0	0	1	1	0	0	1	0				0	0	0
DBS733	Kinh	38	Farmer	Female	46.9	37.2	62	19	DBS0733	14.3	NEG	NEG			DBS733	0	38	2	1	0	0	0	0	0	0	0	0	1	1	0	0	1	0				0	0	0
DBS734	Kinh	69	Retired	Female	43.5	37.2	71	25	DBS0734	13.9	NEG	NEG			DBS734	0	69	2	0	0	0	0	1	0	0	0	0	1	1	0	0	1	0				0	0	0
DBS735	Kinh	62	Farmer	Male	64.3	37	64	21	DBS0735	11.9	NEG	NEG			DBS735	0	62	1	1	0	0	0	0	0	0	0	0	1	1	0	0	1	0				0	0	0
DBS736	Kinh	67	Retired	Female	44.3	36.8	70	24	DBS0736	10.8	NEG	NEG			DBS736	0	67	2	0	0	0	0	1	0	0	0	0	1	1	0	0	1	0				0	0	0
DBS737	Kinh	44	Farmer	Female	47	36.7	64	21	DBS0737	13.6	NEG	NEG			DBS737	0	44	2	1	0	0	0	0	0	0	0	0	1	1	0	0	1	0				0	0	0
DBS738	Kinh	60	Farmer	Male	66.4	37	62	21	DBS0738	12.1	NEG	NEG			DBS738	0	60	1	1	0	0	0	0	0	0	0	0	1	1	0	0	1	0				0	0	0
DBS739	Kinh	18	Student	Female	42.5	36.7	60	19	DBS0739	11.5	NEG	NEG			DBS739	0	18	2	0	1	0	0	0	0	0	0	0	1	1	0	0	1	0				0	0	0
DBS740	Kinh	19	Student	Female	45.6	36.7	63	20	DBS0740	11.6	NEG	NEG			DBS740	0	19	2	0	1	0	0	0	0	0	0	0	1	1	0	0	1	0				0	0	0
DBS741	Kinh	33	Officer	Female	43.2	36.9	65	23	DBS0741	10.5	NEG	NEG			DBS741	0	33	2	0	0	0	0	0	1	0	0	0	1	1	0	0	1	0				0	0	0
DBS742	Kinh	34	Farmer	Female	45	37	69	23	DBS0742	12	NEG	NEG			DBS742	0	34	2	1	0	0	0	0	0	0	0	0	1	1	0	0	1	0				0	0	0
DBS743	Kinh	35	Farmer	Male	64	36.7	70	24	DBS0743	12.6	NEG	NEG			DBS743	0	35	1	1	0	0	0	0	0	0	0	0	1	1	0	0	0	0				0	0	0
DBS744	Kinh	37	Seller	Male	68	36.9	66	22	DBS0744	7.1	NEG	NEG			DBS744	0	37	1	0	0	0	1	0	0	0	0	0	1	1	0	0	1	0				0	0	0
DBS745	Kinh	60	Farmer	Female	49.6	36.5	72	25	DBS0745	11.1	NEG	NEG			DBS745	0	60	2	1	0	0	0	0	0	0	0	0	1	1	0	0	0	0				0	0	0
DBS746	Kinh	69	Retired	Female	44.5	37.1	78	26	DBS0746	11.4	NEG	NEG			DBS746	0	69	2	0	0	0	0	1	0	0	0	0	1	1	0	0	1	0				0	0	0
DBS747	Kinh	58	Farmer	Male	63.5	37	67	22	DBS0747	11.7	NEG	NEG			DBS747	0	58	1	1	0	0	0	0	0	0	0	0	1	1	0	0	0	0				0	0	0
DBS748	Kinh	53	Seller	Female	52.4	36.8	74	25	DBS0748	12	NEG	NEG			DBS748	0	53	2	0	0	0	1	0	0	0	0	0	1	1	0	0	0	0				0	0	0
DBS749	Kinh	50	Seller	Female	51	37.3	69	24	DBS0749	11.9	NEG	NEG			DBS749	0	50	2	0	0	0	1	0	0	0	0	0	1	1	0	0	0	0				0	0	0
DBS750	Kinh	48	Seller	Female	49.3	37	62	19	DBS0750	10.6	NEG	NEG			DBS750	0	48	2	0	0	0	1	0	0	0	0	0	1	1	0	0	0	0				0	0	0
DBS751	Kinh	29	Seller	Female	46.7	36.6	64	22	DBS0751	10.7	NEG	NEG			DBS751	0	29	2	0	0	0	1	0	0	0	0	0	1	1	0	0	0	0				0	0	0
DBS752	Kinh	39	Teacher	female	49	37	66	21	DBS0752	13.8	NEG	NEG			DBS752	0	39	2	0	0	1	0	0	0	0	0	0	1	1	0	0	0	0				0	0	0
DBS753	Kinh	13	Student	Male	39.5	37	80	27	DBS0753	12.8	NEG	NEG			DBS753	0	13	1	0	1	0	0	0	0	0	0	0	1	1	0	0	1	0				0	0	0
DBS754	Kinh	40	Teacher	Female	48.6	37	71	24	DBS0754	12	NEG	NEG			DBS754	0	40	2	0	0	1	0	0	0	0	0	0	1	1	0	0	0	0				0	0	0
DBS755	Kinh	28	Teacher	Female	47.6	37	63	21	DBS0755	12.4	NEG	NEG			DBS755	0	28	2	0	0	1	0	0	0	0	0	0	1	1	0	0	0	0				0	0	0
DBS756	Kinh	18	Student	Female	44.5	36.7	69	23	DBS0756	10.6	NEG	NEG			DBS756	0	18	2	0	1	0	0	0	0	0	0	0	1	1	0	0	0	0				0	0	0
DBS757	Kinh	19	Farmer	Female	49.6	36.7	67	18	DBS0757	11.4	NEG	NEG			DBS757	0	19	2	1	0	0	0	0	0	0	0	0	1	1	0	0	0	0				0	0	0
DBS758	Kinh	18	Student	Female	45	36.5	65	18	DBS0758	9.5	NEG	NEG			DBS758	0	18	2	0	1	0	0	0	0	0	0	0	1	1	0	0	0	0				0	0	0
DBS759	Kinh	30	Seller	Female	44.2	36.6	76	20	DBS0759	11	NEG	NEG			DBS759	0	30	2	0	0	0	1	0	0	0	0	0	1	1	0	0	0	0				0	0	0
DBS760	Kinh	26	Farmer	Female	50.5	36.7	72	19	DBS0760	12.1	NEG	NEG			DBS760	0	26	2	1	0	0	0	0	0	0	0	0	1	1	0	0	0	0				0	0	0
DBS761	Kinh	32	Teacher	Female	52.4	36.6	82	20	DBS0761	10.9	NEG	NEG			DBS761	0	32	2	0	0	1	0	0	0	0	0	0	1	1	0	0	0	0				0	0	0
DBS762	Kinh	30	Teacher	Male	58	36.9	70	18	DBS0762	10.3	NEG	NEG			DBS762	0	30	1	0	0	1	0	0	0	0	0	0	1	1	0	0	0	0				0	0	0
DBS763	Kinh	18	Student	Male	62.5	36.7	66	17	DBS0763	10.7	NEG	NEG			DBS763	0	18	1	0	1	0	0	0	0	0	0	0	1	1	0	0	0	0				0	0	0
DBS764	Kinh	13	Student	Male	36.7	36.6	91	25	DBS0764	12.1	NEG	NEG			DBS764	0	13	1	0	1	0	0	0	0	0	0	0	1	1	0	0	0	0				0	0	0
DBS765	Kinh	55	Farmer	Female	52.6	36.8	86	21	DBS0765	12.6	NEG	NEG			DBS765	0	55	2	1	0	0	0	0	0	0	0	0	1	1	0	0	0	0				0	0	0
DBS766	Kinh	40	Farmer	Female	48.5	36.5	76	20	DBS0766	11.9	NEG	NEG			DBS766	0	40	2	1	0	0	0	0	0	0	0	0	1	1	0	0	0	0				0	0	0
DBS767	Kinh	19	Student	Male	52	36.7	60	15	DBS0767	11.2	NEG	NEG			DBS767	0	19	1	0	1	0	0	0	0	0	0	0	1	1	0	0	0	0				0	0	0
DBS768	Kinh	39	Seller	Female	55.6	36.7	80	19	DBS0768	13	NEG	NEG			DBS768	0	39	2	0	0	0	1	0	0	0	0	0	1	1	0	0	0	0				0	0	0
DBS769	Kinh	14	Student	Female	37.8	36.7	92	25	DBS0769	11.7	NEG	NEG			DBS769	0	14	2	0	1	0	0	0	0	0	0	0	1	1	0	0	0	0				0	0	0
DBS770	Kinh	19	Student	Male	60.6	36.9	66	17	DBS0770	11.9	NEG	NEG			DBS770	0	19	1	0	1	0	0	0	0	0	0	0	1	1	0	0	0	0				0	0	0
DBS771	Kinh	12	Student	Male	38	36.6	91	25	DBS0771	10.5	NEG	NEG			DBS771	0	12	1	0	1	0	0	0	0	0	0	0	1	1	0	0	0	0				0	0	0
DBS772	Kinh	11	Student	Male	32.6	36.6	86	24	DBS0772	10.8	NEG	NEG			DBS772	0	11	1	0	1	0	0	0	0	0	0	0	1	1	0	0	0	0				0	0	0
DBS773	Kinh	30	Teacher	Female	52.6	36.9	72	18	DBS0773	11.2	NEG	NEG			DBS773	0	30	2	0	0	1	0	0	0	0	0	0	1	1	0	0	0	0				0	0	0
DBS774	Kinh	36	Teacher	Female	48	36.7	80	18	DBS0774	14.5	NEG	NEG			DBS774	0	36	2	0	0	1	0	0	0	0	0	0	1	1	0	0	0	0				0	0	0
DBS775	Kinh	30	Seller	Female	52.6	36.9	72	18	DBS0775	11.5	NEG	NEG			DBS775	0	30	2	0	0	0	1	0	0	0	0	0	1	1	0	0	0	0				0	0	0
DBS776	Kinh	23	Seller	Female	47.3	36.9	65	16	DBS0776	11.5	NEG	NEG			DBS776	0	23	2	0	0	0	1	0	0	0	0	0	1	1	0	0	0	0				0	0	0
DBS777	Kinh	66	Seller	Female	46	36.8	86	20	DBS0777	10.7	NEG	NEG			DBS777	0	66	2	0	0	0	1	0	0	0	0	0	1	1	0	0	0	0				0	0	0
DBS778	Kinh	59	Seller	Male	63	36.7	83	18	DBS0778	10.9	NEG	NEG			DBS778	0	59	1	0	0	0	1	0	0	0	0	0	1	1	0	0	0	0				0	0	0
DBS779	Kinh	14	Student	Female	33.7	36.7	97	25	DBS0779	15.2	NEG	NEG			DBS779	0	14	2	0	1	0	0	0	0	0	0	0	1	1	0	0	0	0				0	0	0
DBS780	Kinh	14	Student	Female	38.9	36.6	91	26	DBS0780	10.4	NEG	NEG			DBS780	0	14	2	0	1	0	0	0	0	0	0	0	1	1	0	0	0	0				0	0	0
DBS781	Kinh	33	Teacher	Female	56	36.8	69	17	DBS0781	11.3	NEG	NEG			DBS781	0	33	2	0	0	1	0	0	0	0	0	0	1	1	0	0	0	0				0	0	0
DBS782	Kinh	33	Teacher	Female	54	36.7	69	18	DBS0782	11.8	NEG	NEG			DBS782	0	33	2	0	0	1	0	0	0	0	0	0	1	1	0	0	0	0				0	0	0
DBS783	Kinh	13	Student	Female	35.6	36.8	85	24	DBS0783	11.6	NEG	NEG			DBS783	0	13	2	0	1	0	0	0	0	0	0	0	1	1	0	0	0	0				0	0	0
DBS784	Kinh	18	Student	Male	69.6	36.6	62	17	DBS0784	11.6	NEG	NEG			DBS784	0	18	1	0	1	0	0	0	0	0	0	0	1	1	0	0	0	0				0	0	0
DBS785	Kinh	31	Housewife	Female	58	36.9	74	18	DBS0785	13.5	NEG	NEG			DBS785	0	31	2	0	0	0	0	0	0	0	0	0	1	1	0	0	0	0				0	0	0
DBS786	Kinh	40	Farmer	Female	51	36.7	71	23	DBS0786	10.9	NEG	NEG			DBS786	0	40	2	1	0	0	0	0	0	0	0	0	1	1	0	0	0	0				0	0	0
DBS787	Kinh	42	Teacher	Female	46	37.1	73	24	DBS0787	11.7	NEG	NEG			DBS787	0	42	2	0	0	1	0	0	0	0	0	0	1	1	0	0	0	0				0	0	0
DBS788	Kinh	30	Teacher	Female	49.5	36.6	66	21	DBS0788	13.5	NEG	NEG			DBS788	0	30	2	0	0	1	0	0	0	0	0	0	1	1	0	0	0	0				0	0	0
DBS789	Kinh	49	Farmer	Female	53	37	78	25	DBS0789	11.5	NEG	NEG			DBS789	0	49	2	1	0	0	0	0	0	0	0	0	1	1	0	0	0	0				0	0	0
DBS790	Kinh	12	Student	Male	35	36.8	86	26	DBS0790	11.9	NEG	NEG			DBS790	0	12	1	0	1	0	0	0	0	0	0	0	1	1	0	0	0	0				0	0	0
DBS791	Kinh	80	Retired	Female	40.6	37.3	80	26	DBS0791	13.4	NEG	NEG			DBS791	0	80	2	0	0	0	0	1	0	0	0	0	1	1	0	0	0	0				0	0	0
DBS792	Kinh	35	Farmer	Female	41	37	67	22	DBS0792	11.9	NEG	NEG			DBS792	0	35	2	1	0	0	0	0	0	0	0	0	1	1	0	0	0	0				0	0	0
DBS793	Kinh	68	Farmer	Female	48.5	37.2	77	24	DBS0793	12.4	NEG	NEG			DBS793	0	68	2	1	0	0	0	0	0	0	0	0	1	1	0	0	0	0				0	0	0
DBS794	Kinh	62	Farmer	Female	51	37	83	24	DBS0794	12.6	NEG	NEG			DBS794	0	62	2	1	0	0	0	0	0	0	0	0	1	1	0	0	0	0				0	0	0
DBS795	Kinh	45	Farmer	Female	54.6	36.9	74	22	DBS0795	13.2	NEG	NEG			DBS795	0	45	2	1	0	0	0	0	0	0	0	0	1	1	0	0	0	0				0	0	0
DBS796	Kinh	37	Farmer	Female	47	37.1	64	21	DBS0796	12.1	NEG	NEG			DBS796	0	37	2	1	0	0	0	0	0	0	0	0	1	1	0	0	0	0				0	0	0
DBS797	Kinh	59	Seller	Female	51.6	37	73	21	DBS0797	13.2	NEG	NEG			DBS797	0	59	2	0	0	0	1	0	0	0	0	0	1	1	0	0	0	0				0	0	0
DBS798	Kinh	51	Farmer	Male	70	37	69	22	DBS0798	19.9	NEG	NEG			DBS798	0	51	1	1	0	0	0	0	0	0	0	0	1	1	0	0	0	0				0	0	0
DBS799	Kinh	12	Student	Female	34.8	37.1	89	24	DBS0799	11.2	NEG	NEG			DBS799	0	12	2	0	1	0	0	0	0	0	0	0	1	1	0	0	0	0				0	0	0
DBS800	Kinh	63	Farmer	Female	46	36.7	74	23	DBS0800	11.6	NEG	NEG			DBS800	0	63	2	1	0	0	0	0	0	0	0	0	1	1	0	0	0	0				0	0	0
DBS801	Kinh	52	Farmer	Female	49.5	37	76	23	DBS0801	11.5	NEG	NEG			DBS801	0	52	2	1	0	0	0	0	0	0	0	0	1	1	0	0	0	0				0	0	0
DBS802	Kinh	58	Farmer	Female	57.6	37.2	69	21	DBS0802	13	NEG	NEG			DBS802	0	58	2	1	0	0	0	0	0	0	0	0	1	1	0	0	0	0				0	0	0
DBS803	Kinh	42	Farmer	Female	52	36.8	64	19	DBS0803	11.4	NEG	NEG			DBS803	0	42	2	1	0	0	0	0	0	0	0	0	1	1	0	0	1	0				0	0	0
DBS804	Kinh	43	Teacher	Female	52.5	37.1	69	22	DBS0804	11.1	NEG	NEG			DBS804	0	43	2	0	0	1	0	0	0	0	0	0	1	1	0	0	1	0				0	0	0
DBS805	Kinh	26	Teacher	Female	50.6	36.6	62	20	DBS0805	13.3	NEG	NEG			DBS805	0	26	2	0	0	1	0	0	0	0	0	0	1	1	0	0	1	0				0	0	0
DBS806	Kinh	87	Retired	Female	40	36.5	84	24	DBS0806	14.3	NEG	NEG			DBS806	0	87	2	0	0	0	0	1	0	0	0	0	1	1	0	0	1	0				0	0	0
DBS807	Kinh	63	Farmer	Female	46.5	37	74	23	DBS0807	10.5	NEG	NEG			DBS807	0	63	2	1	0	0	0	0	0	0	0	0	1	1	0	0	1	0				0	0	0
DBS808	Kinh	63	Farmer	Male	64.2	36.9	70	22	DBS0808	13.7	NEG	NEG			DBS808	0	63	1	1	0	0	0	0	0	0	0	0	1	1	0	0	1	0				0	0	0
DBS809	Kinh	56	Farmer	Female	51.7	37	68	23	DBS0809	13.6	NEG	NEG			DBS809	0	56	2	1	0	0	0	0	0	0	0	0	1	1	0	0	1	0				0	0	0
DBS810	Kinh	56	Farmer	Female	48	36.5	73	22	DBS0810	13.5	NEG	NEG			DBS810	0	56	2	1	0	0	0	0	0	0	0	0	1	1	0	0	1	0				0	0	0
DBS811	Kinh	60	Farmer	Female	49.4	37	84	24	DBS0811	10.4	NEG	NEG			DBS811	0	60	2	1	0	0	0	0	0	0	0	0	1	1	0	0	0	0				0	0	0
DBS812	Kinh	62	Farmer	Male	57	37.3	89	25	DBS0812	16.3	NEG	NEG			DBS812	0	62	1	1	0	0	0	0	0	0	0	0	1	1	0	0	0	0				0	0	0
DBS813	Kinh	86	Retired	Male	46.6	37	92	26	DBS0813	12.5	NEG	NEG			DBS813	0	86	1	0	0	0	0	1	0	0	0	0	1	1	0	0	0	0				0	0	0
DBS814	Kinh	58	Farmer	Female	54.2	36.8	66	21	DBS0814	17.4	NEG	NEG			DBS814	0	58	2	1	0	0	0	0	0	0	0	0	1	1	0	0	0	0				0	0	0
DBS815	Kinh	50	Farmer	Male	62.5	36.5	75	23	DBS0815	14.5	NEG	NEG			DBS815	0	50	1	1	0	0	0	0	0	0	0	0	1	1	0	0	0	0				0	0	0
DBS816	Kinh	29	Farmer	Male	70	37.1	62	19	DBS0816	15.2	NEG	NEG			DBS816	0	29	1	1	0	0	0	0	0	0	0	0	1	1	0	0	0	0				0	0	0
DBS817	Kinh	55	Farmer	Female	41.7	37.2	69	20	DBS0817	15.4	NEG	NEG			DBS817	0	55	2	1	0	0	0	0	0	0	0	0	1	1	0	0	0	0				0	0	0
DBS818	Kinh	52	Farmer	Male	80	37	85	24	DBS0818	16.6	NEG	NEG			DBS818	0	52	1	1	0	0	0	0	0	0	0	0	1	1	0	0	0	0				0	0	0
DBS819	Kinh	24	Farmer	Female	51	36.9	65	19	DBS0819	11.3	NEG	NEG			DBS819	0	24	2	1	0	0	0	0	0	0	0	0	1	1	0	0	1	0				0	0	0
DBS820	Kinh	39	Farmer	Male	59	36.8	68	20	DBS0820	17.6	NEG	NEG			DBS820	0	39	1	1	0	0	0	0	0	0	0	0	1	1	0	0	1	0				0	0	0
DBS821	Kinh	58	Farmer	Female	47	36.7	82	26	DBS0821	15.8	NEG	NEG			DBS821	0	58	2	1	0	0	0	0	0	0	0	0	1	1	0	0	1	0				0	0	0
DBS822	Kinh	36	Teacher	Female	53	36.7	68	20	DBS0822	12.8	NEG	NEG			DBS822	0	36	2	0	0	1	0	0	0	0	0	0	1	1	0	0	0	0				0	0	0
DBS823	Kinh	54	Farmer	Male	62.4	37	76	21	DBS0823	15.7	NEG	NEG			DBS823	0	54	1	1	0	0	0	0	0	0	0	0	1	0	1	0	0	0				0	0	0
DBS824	Kinh	41	Farmer	Male	67.5	36.8	63	19	DBS0824	12.2	NEG	NEG			DBS824	0	41	1	1	0	0	0	0	0	0	0	0	1	1	0	0	0	0				0	0	0
DBS825	Kinh	61	Farmer	Male	63.4	36.9	79	22	DBS0825	14.2	NEG	NEG			DBS825	0	61	1	1	0	0	0	0	0	0	0	0	1	1	0	0	0	0				0	0	0
DBS826	Kinh	30	Officer	Female	47.8	37.1	74	21	DBS0826	15.2	NEG	NEG			DBS826	0	30	2	0	0	0	0	0	1	0	0	0	1	1	0	0	0	0				0	0	0
DBS827	Kinh	19	Farmer	Female	45	37.2	64	19	DBS0827	10.6	NEG	NEG			DBS827	0	19	2	1	0	0	0	0	0	1	0	1	1	0	1	0	0	0				0	0	0
DBS828	Kinh	46	Farmer	Male	69.3	37.1	84	22	DBS0828	11.1	NEG	NEG			DBS828	0	46	1	1	0	0	0	0	0	1	0	1	1	0	1	0	0	0				0	0	0
DBS829	Kinh	32	DRiver	Male	78	36.8	89	24	DBS0829	12.3	NEG	NEG			DBS829	0	32	1	0	0	0	0	0	1	0	0	0	1	1	0	0	0	0				0	0	0
DBS830	Kinh	50	Farmer	Male	69.4	36.8	84	23	DBS0830	13.4	NEG	NEG			DBS830	0	50	1	1	0	0	0	0	0	1	0	1	1	1	0	0	0	0				0	0	0
DBS831	Kinh	33	Farmer	Male	63.5	36.7	72	20	DBS0831	13.4	NEG	NEG			DBS831	0	33	1	1	0	0	0	0	0	1	1	0	1	1	0	0	0	0				0	0	0
DBS832	Kinh	24	Farmer	Male	69	37.1	70	20	DBS0832	10.9	NEG	NEG			DBS832	0	24	1	1	0	0	0	0	0	0	0	0	1	1	0	0	0	0				0	0	0
DBS833	Kinh	19	Student	Male	70	36.7	65	21	DBS0833	10.7	NEG	NEG			DBS833	0	19	1	0	1	0	0	0	0	0	0	0	1	0	1	0	0	0				0	0	0
DBS834	Kinh	47	Farmer	Female	54.5	37	83	21	DBS0834	13	NEG	NEG			DBS834	0	47	2	1	0	0	0	0	0	0	0	0	1	1	0	0	0	0				0	0	0
DBS835	Kinh	45	Farmer	Male	63.5	36.6	74	23	DBS0835	12.6	NEG	NEG			DBS835	0	45	1	1	0	0	0	0	0	0	0	0	1	1	0	0	0	0				0	0	0
DBS836	Kinh	45	Farmer	Male	71.5	36.8	81	23	DBS0836	13.6	NEG	NEG			DBS836	0	45	1	1	0	0	0	0	0	0	0	0	1	1	0	0	0	0				0	0	0
DBS837	Kinh	42	Teacher	Female	52.6	36.7	76	22	DBS0837	9.7	NEG	NEG			DBS837	0	42	2	0	0	1	0	0	0	0	0	0	1	1	0	0	0	0				0	0	0
DBS838	Kinh	12	Student	Male	36.5	36.5	63	19	DBS0838	11.8	NEG	NEG			DBS838	0	12	1	0	1	0	0	0	0	0	0	0	1	1	0	0	0	0				0	0	0
DBS839	Kinh	55	Farmer	Female	52.4	37.1	89	24	DBS0839	11.2	NEG	NEG			DBS839	0	55	2	1	0	0	0	0	0	0	0	0	1	1	0	0	0	0				0	0	0
DBS840	Kinh	32	Farmer	Male	71.3	36.6	74	19	DBS0840	13.9	NEG	NEG			DBS840	0	32	1	1	0	0	0	0	0	0	0	0	1	1	0	0	0	0				0	0	0
DBS841	Kinh	38	Farmer	Female	63	37.4	70	22	DBS0841	13.3	NEG	NEG			DBS841	0	38	2	1	0	0	0	0	0	0	0	0	1	1	0	0	0	0				0	0	0
DBS842	Kinh	28	Farmer	Female	50.5	36.5	75	21	DBS0842	13.1	NEG	NEG			DBS842	0	28	2	1	0	0	0	0	0	0	0	0	1	1	0	0	0	0				0	0	0
DBS843	Kinh	55	Farmer	Female	53.7	37.1	87	24	DBS0843	15.2	NEG	NEG			DBS843	0	55	2	1	0	0	0	0	0	0	0	0	1	1	0	0	0	0				0	0	0
DBS844	Kinh	36	Farmer	Female	62	37	72	19	DBS0844	13.8	NEG	NEG			DBS844	0	36	2	1	0	0	0	0	0	0	0	0	1	1	0	0	0	0				0	0	0
DBS845	Kinh	11	Student	Male	35.7	36.5	69	20	DBS0845	9.7	NEG	NEG			DBS845	0	11	1	0	1	0	0	0	0	0	0	0	1	1	0	0	0	0				0	0	0
DBS846	Kinh	57	Farmer	Male	61	37	80	23	DBS0846	11	NEG	NEG			DBS846	0	57	1	1	0	0	0	0	0	0	0	0	1	1	0	0	0	0				0	0	0
DBS847	Kinh	65	Farmer	Female	46	36.9	77	21	DBS0847	13.8	NEG	NEG			DBS847	0	65	2	1	0	0	0	0	0	0	0	0	1	1	0	0	0	0				0	0	0
DBS848	Kinh	32	Officer	Female	51.5	36.8	74	20	DBS0848	9.9	NEG	NEG			DBS848	0	32	2	0	0	0	0	0	1	0	0	0	1	1	0	0	0	0				0	0	0
DBS849	Kinh	38	Farmer	Female	49	37.4	72	21	DBS0849	14.2	NEG	NEG			DBS849	0	38	2	1	0	0	0	0	0	0	0	0	1	1	0	0	0	0				0	0	0
DBS850	Kinh	57	Farmer	Male	59	36.7	83	23	DBS0850	13.8	NEG	NEG			DBS850	0	57	1	1	0	0	0	0	0	0	0	0	1	1	0	0	0	0				0	0	0
DBS851	Kinh	64	Farmer	Male	67	37	89	25	DBS0851	12	NEG	NEG			DBS851	0	64	1	1	0	0	0	0	0	0	0	0	1	1	0	0	0	0				0	0	0
DBS852	Kinh	45	Farmer	Female	52	37.1	74	21	DBS0852	9.1	NEG	NEG			DBS852	0	45	2	1	0	0	0	0	0	0	0	0	1	1	0	0	0	0				0	0	0
DBS853	Kinh	64	Farmer	Male	57	36.8	89	23	DBS0853	14.9	NEG	NEG			DBS853	0	64	1	1	0	0	0	0	0	0	0	0	1	1	0	0	0	0				0	0	0
DBS854	Kinh	63	Farmer	Female	54.5	36.7	88	24	DBS0854	14.3	NEG	NEG			DBS854	0	63	2	1	0	0	0	0	0	0	0	0	1	1	0	0	0	0				0	0	0
DBS855	Kinh	58	Seller	Female	53.6	37	82	25	DBS0855	11	NEG	NEG			DBS855	0	58	2	0	0	0	1	0	0	0	0	0	1	1	0	0	0	0				0	0	0
DBS856	Kinh	60	Farmer	Female	51.5	36.5	76	22	DBS0856	12.2	NEG	NEG			DBS856	0	60	2	1	0	0	0	0	0	0	0	0	1	1	0	0	0	0				0	0	0
DBS857	Kinh	57	Seller	Female	49.6	37.1	79	21	DBS0857	13.4	NEG	NEG			DBS857	0	57	2	0	0	0	1	0	0	0	0	0	1	1	0	0	0	0				0	0	0
DBS858	Kinh	62	Farmer	Male	49	36.7	86	22	DBS0858	12.8	NEG	NEG			DBS858	0	62	1	1	0	0	0	0	0	0	0	0	1	1	0	0	0	0				0	0	0
DBS859	Kinh	37	Officer	Male	54.5	36.5	72	21	DBS0859	11.7	NEG	NEG			DBS859	0	37	1	0	0	0	0	0	1	0	0	0	1	1	0	0	0	0				0	0	0
DBS860	Kinh	45	Farmer	Male	67.8	37.1	68	19	DBS0860	13.1	NEG	NEG			DBS860	0	45	1	1	0	0	0	0	0	0	0	0	1	1	0	0	0	0				0	0	0
DBS861	Kinh	28	Teacher	Female	48	37	72	21	DBS0861	14.5	NEG	NEG			DBS861	0	28	2	0	0	1	0	0	0	0	0	0	1	1	0	0	0	0				0	0	0
DBS862	Tay	26	Teacher	Female	61	37.1	64	19	DBS0862	14.2	NEG	NEG			DBS862	0	26	2	0	0	1	0	0	0	0	0	0	1	1	0	0	0	0				0	0	0
DBS863	Kinh	30	SAILOR	Male	74	36.6	76	22	DBS0863	13.5	NEG	NEG			DBS863	0	30	1	0	0	0	0	0	0	0	0	0	1	1	0	0	0	0				0	0	0
DBS864	Kinh	22	Farmer	Male	73	37.1	82	24	DBS0864	13	NEG	NEG			DBS864	0	22	1	1	0	0	0	0	0	0	0	0	1	1	0	0	0	0				0	0	0
DBS865	Kinh	60	Farmer	Male	51	37.5	75	23	DBS0865	14.6	NEG	NEG			DBS865	0	60	1	1	0	0	0	0	0	0	0	0	1	1	0	0	0	0				0	0	0
DBS866	Kinh	59	Farmer	Male	56.5	36.7	84	24	DBS0866	11.5	NEG	NEG			DBS866	0	59	1	1	0	0	0	0	0	0	0	0	1	1	0	0	0	0				0	0	0
DBS867	Kinh	38	Barber	Female	52	37.2	69	23	DBS0867	13.2	NEG	NEG			DBS867	0	38	2	0	0	0	0	0	1	0	0	0	1	1	0	0	0	0				0	0	0
DBS868	Nung	34	Officer	Male	56	37	71	20	DBS0868	14.4	NEG	NEG			DBS868	0	34	1	0	0	0	0	0	1	0	0	0	1	1	0	0	0	0				0	0	0
DBS869	Kinh	56	Farmer	Female	51.6	36.5	74	22	DBS0869	8.6	NEG	NEG			DBS869	0	56	2	1	0	0	0	0	0	0	0	0	1	1	0	0	0	0				0	0	0
DBS870	Kinh	15	Student	Male	44.6	36.7	79	23	DBS0870	12.2	NEG	NEG			DBS870	0	15	1	0	1	0	0	0	0	0	0	0	1	1	0	0	0	0				0	0	0
DBS871	Kinh	18	Student	Male	63.5	37	84	21	DBS0871	10.8	NEG	NEG			DBS871	0	18	1	0	1	0	0	0	0	0	0	0	1	1	0	0	0	0				0	0	0
DBS872	Kinh	19	Student	Male	60	36.5	63	19	DBS0872	12.7	NEG	NEG			DBS872	0	19	1	0	1	0	0	0	0	0	0	0	1	1	0	0	0	0				0	0	0
DBS873	Kinh	18	Student	Female	42.6	36.8	69	21	DBS0873	11.4	NEG	NEG			DBS873	0	18	2	0	1	0	0	0	0	0	0	0	1	1	0	0	0	0				0	0	0
DBS874	Kinh	15	Student	Female	40.3	36.6	64	20	DBS0874	14.6	NEG	NEG			DBS874	0	15	2	0	1	0	0	0	0	0	0	0	1	1	0	0	0	0				0	0	0
DBS875	Kinh	18	Student	Male	43	36.5	74	23	DBS0875	11.7	NEG	NEG			DBS875	0	18	1	0	1	0	0	0	0	0	0	0	1	1	0	0	0	0				0	0	0
DBS876	Kinh	19	Student	Male	55	37	70	21	DBS0876	12.7	NEG	NEG			DBS876	0	19	1	0	1	0	0	0	0	0	0	0	1	1	0	0	0	0				0	0	0
DBS877	Kinh	18	Student	Female	56	36.5	67	19	DBS0877	13	NEG	NEG			DBS877	0	18	2	0	1	0	0	0	0	0	0	0	1	1	0	0	0	0				0	0	0
DBS878	Kinh	18	Student	Male	54	37.2	61	17	DBS0878	11.2	NEG	NEG			DBS878	0	18	1	0	1	0	0	0	0	0	0	0	1	1	0	0	0	0				0	0	0
DBS879	Kinh	50	Farmer	Male	57	36.9	85	24	DBS0879	11.3	NEG	NEG			DBS879	0	50	1	1	0	0	0	0	0	0	0	0	1	1	0	0	0	0				0	0	0
DBS880	Kinh	15	Student	Male	40	37	71	22	DBS0880	13.3	NEG	NEG			DBS880	0	15	1	0	1	0	0	0	0	0	0	0	1	1	0	0	0	0				0	0	0
DBS881	Kinh	18	Student	Female	42	37.1	66	21	DBS0881	11.5	NEG	NEG			DBS881	0	18	2	0	1	0	0	0	0	0	0	0	1	1	0	0	0	0				0	0	0
DBS882	Kinh	44	Farmer	Female	49	37	82	23	DBS0882	13.2	NEG	NEG			DBS882	0	44	2	1	0	0	0	0	0	0	0	0	1	1	0	0	0	0				0	0	0
DBS883	Kinh	42	Farmer	Female	52	36.7	76	21	DBS0883	12.1	NEG	NEG			DBS883	0	42	2	1	0	0	0	0	0	0	0	0	1	1	0	0	0	0				0	0	0
DBS884	Kinh	21	Farmer	Male	63.4	37	69	20	DBS0884	10.2	NEG	NEG			DBS884	0	21	1	1	0	0	0	0	0	0	0	0	1	1	0	0	0	0				0	0	0
DBS885	Kinh	13	Student	Male	41	36.6	70	21	DBS0885	10.2	NEG	NEG			DBS885	0	13	1	0	1	0	0	0	0	0	0	0	1	1	0	0	0	0				0	0	0
DBS886	Kinh	13	Student	Male	42.5	36.8	67	21	DBS0886	10.1	NEG	NEG			DBS886	0	13	1	0	1	0	0	0	0	0	0	0	1	1	0	0	0	0				0	0	0
DBS887	Kinh	14	Student	Male	40	36.5	64	20	DBS0887	9.2	NEG	NEG			DBS887	0	14	1	0	1	0	0	0	0	0	0	0	1	1	0	0	0	0				0	0	0
DBS888	Kinh	66	Farmer	Female	43.5	36.8	89	23	DBS0888	14	NEG	NEG			DBS888	0	66	2	1	0	0	0	0	0	0	0	0	1	1	0	0	0	0				0	0	0
DBS889	Kinh	44	Farmer	Female	46	37	76	21	DBS0889	11.4	NEG	NEG			DBS889	0	44	2	1	0	0	0	0	0	0	0	0	1	1	0	0	0	0				0	0	0
DBS890	Kinh	42	Farmer	Male	64.6	36.9	72	23	DBS0890	11.8	NEG	NEG			DBS890	0	42	1	1	0	0	0	0	0	0	0	0	1	1	0	0	0	0				0	0	0
DBS891	Tay	53	Farmer	Female	53.4	37	82	24	DBS0891	15.4	NEG	NEG			DBS891	0	53	2	1	0	0	0	0	0	0	0	0	1	1	0	0	0	0				0	0	0
DBS892	Kinh	53	Farmer	Male	71.5	36.6	86	24	DBS0892	13.1	NEG	NEG			DBS892	0	53	1	1	0	0	0	0	0	0	0	0	1	1	0	0	0	0				0	0	0
DBS893	Kinh	52	Farmer	Female	50.4	36.5	83	21	DBS0893	9.9	NEG	NEG			DBS893	0	52	2	1	0	0	0	0	0	0	0	0	1	1	0	0	1	0				0	0	0
DBS894	Kinh	57	Farmer	Female	53.6	37.2	80	21	DBS0894	13.1	NEG	NEG			DBS894	1	57	2	1	0	0	0	0	0	0	0	0	1	1	0	0	1	0				0	0	0
DBS895	Kinh	57	Farmer	Female	51.2	36.7	84	22	DBS0895	13.5	NEG	NEG			DBS895	0	57	2	1	0	0	0	0	0	0	0	0	1	1	0	0	1	0				0	0	0
DBS896	Kinh	41	Farmer	Female	47.6	36.8	76	23	DBS0896	12.5	NEG	NEG			DBS896	0	41	2	1	0	0	0	0	0	0	0	0	1	1	0	0	1	0				0	0	0
DBS897	Kinh	43	Farmer	Female	62.8	36.7	79	22	DBS0897	12.4	NEG	NEG			DBS897	0	43	2	1	0	0	0	0	0	0	0	0	1	1	0	0	1	0				0	0	0
DBS898	Kinh	34	Farmer	Male	60.2	37	69	20	DBS0898	11.7	NEG	NEG			DBS898	0	34	1	1	0	0	0	0	0	0	0	0	1	1	0	0	1	0				0	0	0
DBS899	Kinh	43	Farmer	Male	62.5	36.8	82	24	DBS0899	8.9	NEG	NEG			DBS899	0	43	1	1	0	0	0	0	0	0	0	0	1	1	0	0	1	0				0	0	0
DBS900	Kinh	78	Retired	Female	45.1	37.2	89	24	DBS0900	11.4	NEG	NEG			DBS900	0	78	2	0	0	0	0	1	0	0	0	0	1	1	0	0	1	0				0	0	0
DBS901	Kinh	43	Farmer	Male	64.5	36.5	79	22	DBS0901	13.7	NEG	NEG			DBS901	0	43	1	1	0	0	0	0	0	0	0	0	1	1	0	0	1	0				0	0	0
DBS902	Kinh	43	Farmer	Male	61.3	37	74	21	DBS0902	12.6	NEG	NEG			DBS902	0	43	1	1	0	0	0	0	0	0	0	0	1	1	0	0	1	0				0	0	0
DBS903	Kinh	83	Retired	Female	42	36.6	89	24	DBS0903	11.6	NEG	NEG			DBS903	0	83	2	0	0	0	0	1	0	0	0	0	1	1	0	0	1	0				0	0	0
DBS904	Kinh	49	Farmer	Male	63.6	36.5	82	23	DBS0904	11.2	NEG	NEG			DBS904	0	49	1	1	0	0	0	0	0	0	0	0	1	1	0	0	0	0				0	0	0
DBS905	Kinh	74	Farmer	Male	48	37.4	92	25	DBS0905	11.6	NEG	NEG			DBS905	0	74	1	1	0	0	0	0	0	0	0	0	1	1	0	0	1	0				0	0	0
DBS906	Kinh	48	Farmer	Male	61.5	37	81	23	DBS0906	8.1	NEG	NEG			DBS906	0	48	1	1	0	0	0	0	0	0	0	0	1	1	0	0	0	0				0	0	0
DBS907	Kinh	28	Farmer	Male	64.6	36.7	77	23	DBS0907	11.1	NEG	NEG			DBS907	0	28	1	1	0	0	0	0	0	0	0	0	1	1	0	0	0	0				0	0	0
DBS908	Kinh	20	Farmer	Female	43.2	36.5	62	21	DBS0908	9.6	NEG	NEG			DBS908	0	20	2	1	0	0	0	0	0	0	0	0	1	1	0	0	0	0				0	0	0
DBS909	Dao	48	Farmer	Female	47.3	37	84	22	DBS0909	11.8	NEG	NEG			DBS909	0	48	2	1	0	0	0	0	0	0	0	0	1	1	0	0	0	0				0	0	0
DBS910	Dao	43	Farmer	Male	59.8	37.1	74	21	DBS0910	10.7	NEG	NEG			DBS910	0	43	1	1	0	0	0	0	0	0	0	0	1	1	0	0	0	0				0	0	0
DBS911	Kinh	62	Farmer	Male	69.7	37.4	85	22	DBS0911	11.9	NEG	NEG			DBS911	0	62	1	1	0	0	0	0	0	0	0	0	1	1	0	0	1	0				0	0	0
DBS912	Kinh	39	Farmer	Female	56.7	36.7	69	20	DBS0912	8.7	NEG	NEG			DBS912	0	39	2	1	0	0	0	0	0	0	0	0	1	1	0	0	1	0				0	0	0
DBS913	Kinh	31	Farmer	Female	47.6	36.8	78	17	DBS0913	11.4	NEG	NEG			DBS913	0	31	2	1	0	0	0	0	0	0	0	0	1	1	0	0	1	0				0	0	0
DBS914	M'nong	25	Farmer	Female	42.6	37	80	19	DBS0914	11.6	NEG	NEG			DBS914	0	25	2	1	0	0	0	0	0	0	0	0	1	1	0	0	1	0				0	0	0
DBS915	Kinh	49	Farmer	Female	46.5	37.1	70	17	DBS0915	10.1	NEG	NEG			DBS915	0	49	2	1	0	0	0	0	0	0	0	0	1	1	0	0	1	0				0	0	0
DBS916	M'nong	12	Student	Female	34.7	36.9	90	20	DBS0916	12.4	NEG	NEG			DBS916	0	12	2	0	1	0	0	0	0	0	0	0	1	1	0	0	1	0				0	0	0
DBS917	M'nong	18	Student	Female	49.6	37	92	18	DBS0917	11.4	NEG	NEG			DBS917	0	18	2	0	1	0	0	0	0	0	0	0	1	1	0	0	1	0				0	0	0
DBS918	M'nong	18	Student	Male	53.5	37	88	17	DBS0918	13	NEG	NEG			DBS918	0	18	1	0	1	0	0	0	0	0	0	0	1	1	0	0	1	0				0	0	0
DBS919	M'nong	16	Student	Male	45.4	36.9	89	19	DBS0919	10.2	NEG	NEG			DBS919	0	16	1	0	1	0	0	0	0	0	0	0	1	1	0	0	1	0				0	0	0
DBS920	M'nong	14	Student	Female	40.5	37	94	20	DBS0920	11.6	NEG	NEG			DBS920	0	14	2	0	1	0	0	0	0	0	0	0	1	1	0	0	1	0				0	0	0
DBS921	M'nong	45	Farmer	Female	51	36.9	76	17	DBS0921	10.7	NEG	NEG			DBS921	0	45	2	1	0	0	0	0	0	0	0	0	1	1	0	0	1	0				0	0	0
DBS922	M'nong	27	Farmer	Female	52.4	36.8	79	18	DBS0922	8.7	NEG	NEG			DBS922	0	27	2	1	0	0	0	0	0	0	0	0	1	1	0	0	1	0				0	0	0
DBS923	M'nong	12	Student	Male	36.7	37	98	20	DBS0923	11.6	NEG	NEG			DBS923	0	12	1	0	1	0	0	0	0	0	0	0	1	1	0	0	1	0				0	0	0
DBS924	M'nong	28	Farmer	Female	58	37	72	17	DBS0924	11.9	NEG	NEG			DBS924	0	28	2	1	0	0	0	0	0	0	0	0	1	1	0	0	1	0				0	0	0
DBS925	M'nong	33	Farmer	Female	52.6	36.9	75	17	DBS0925	6	NEG	NEG			DBS925	0	33	2	1	0	0	0	0	0	0	0	0	1	1	0	0	1	0				0	0	0
DBS926	M'nong	30	Farmer	Male	63.4	37	74	17	DBS0926	13.5	NEG	NEG			DBS926	0	30	1	1	0	0	0	0	0	0	0	0	1	1	0	0	1	0				0	0	0
DBS927	M'nong	45	Farmer	Female	42.5	37	77	18	DBS0927	10	NEG	NEG			DBS927	0	45	2	1	0	0	0	0	0	0	0	0	1	1	0	0	1	0				0	0	0
DBS928	M'nong	18	Farmer	Male	57.8	37.1	81	19	DBS0928	10.6	NEG	NEG			DBS928	0	18	1	1	0	0	0	0	0	0	0	0	1	1	0	0	1	0				0	0	0
DBS929	M'nong	63	Farmer	Female	54	36.9	69	17	DBS0929	10.8	NEG	NEG			DBS929	0	63	2	1	0	0	0	0	0	0	0	0	1	1	0	0	1	0				0	0	0
DBS930	M'nong	65	Farmer	Female	48	37	67	17	DBS0930	9.6	NEG	NEG			DBS930	0	65	2	1	0	0	0	0	0	0	0	0	1	1	0	0	1	0				0	0	0
DBS931	M'nong	38	Farmer	Female	52	37	71	18	DBS0931	13.1	NEG	NEG			DBS931	0	38	2	1	0	0	0	0	0	0	0	0	1	1	0	0	1	0				0	0	0
DBS932	M'nong	30	Farmer	Female	49	37.1	76	17	DBS0932	12.5	NEG	NEG			DBS932	0	30	2	1	0	0	0	0	0	0	0	0	1	1	0	0	1	0				0	0	0
DBS933	M'nong	47	Farmer	Female	53	37.1	72	18	DBS0933	11.1	NEG	NEG			DBS933	0	47	2	1	0	0	0	0	0	0	0	0	1	1	0	0	1	0				0	0	0
DBS934	Tay	47	Farmer	Male	58	36.9	74	19	DBS0934	11.7	NEG	NEG			DBS934	0	47	1	1	0	0	0	0	0	0	0	0	1	1	0	0	1	0				0	0	0
DBS935	M'nong	64	Farmer	Male	50	37	68	17	DBS0935	11.9	NEG	NEG			DBS935	0	64	1	1	0	0	0	0	0	0	0	0	1	1	0	0	1	0				0	0	0
DBS936	M'nong	40	VILLAGE LEADER	Male	58	37.1	79	18	DBS0936	12.4	NEG	NEG			DBS936	0	40	1	0	0	0	0	0	1	0	0	0	1	1	0	0	1	0				0	0	0
DBS937	M'nong	28	Farmer	Female	51	36.9	78	18	DBS0937	12.9	NEG	NEG			DBS937	0	28	2	1	0	0	0	0	0	0	0	0	1	1	0	0	1	0				0	0	0
DBS938	Tay	14	Student	Female	37.5	36.8	84	20	DBS0938	9.6	NEG	NEG			DBS938	0	14	2	0	1	0	0	0	0	0	0	0	1	1	0	0	1	0				0	0	0
DBS939	M'nong	37	Farmer	Female	54	37	76	18	DBS0939	12.2	NEG	NEG			DBS939	0	37	2	1	0	0	0	0	0	0	0	0	1	1	0	0	1	0				0	0	0
DBS940	Tay	14	Student	Female	39	36.8	94	20	DBS0940	10	NEG	NEG			DBS940	0	14	2	0	1	0	0	0	0	0	0	0	1	1	0	0	1	0				0	0	0
DBS941	M'nong	14	Student	Female	41	36.9	96	19	DBS0941	14.1	NEG	NEG			DBS941	0	14	2	0	1	0	0	0	0	0	0	0	1	1	0	0	1	0				0	0	0
DBS942	Tay	18	Student	Female	50	36.9	89	20	DBS0942	11.5	NEG	NEG			DBS942	0	18	2	0	1	0	0	0	0	0	0	0	1	1	0	0	1	0				0	0	0
DBS943	M'nong	71	Farmer	Male	52	37	67	16	DBS0943	11.3	NEG	NEG			DBS943	0	71	1	1	0	0	0	0	0	0	0	0	1	1	0	0	1	0				0	0	0
DBS944	M'nong	13	Student	Male	33.3	36.9	95	20	DBS0944	9.1	NEG	NEG			DBS944	0	13	1	0	1	0	0	0	0	0	0	0	1	1	0	0	1	0				0	0	0
DBS945	Dao	58	Farmer	Female	51.6	37.1	78	17	DBS0945	10.5	NEG	NEG			DBS945	0	58	2	1	0	0	0	0	0	0	0	0	1	1	0	0	1	0				0	0	0
DBS946	Kinh	52	Farmer	Female	48.6	37	70	17	DBS0946	11.1	NEG	NEG			DBS946	0	52	2	1	0	0	0	0	0	0	0	0	1	1	0	0	1	0				0	0	0
DBS947	Kinh	77	Retired	Female	42.2	37	69	17	DBS0947	10.8	NEG	NEG			DBS947	0	77	2	0	0	0	0	1	0	0	0	0	1	1	0	0	1	0				0	0	0
DBS948	M'nong	18	Student	Female	40.5	36.9	80	19	DBS0948	14.1	NEG	NEG			DBS948	0	18	2	0	1	0	0	0	0	0	0	0	1	1	0	0	1	0				0	0	0
DBS949	Kinh	12	Student	Female	37	36.8	99	20	DBS0949	12.8	NEG	NEG			DBS949	0	12	2	0	1	0	0	0	0	0	0	0	1	1	0	0	1	0				0	0	0
DBS950	Kinh	13	Student	Female	39.8	37	94	19	DBS0950	10.1	NEG	NEG			DBS950	0	13	2	0	1	0	0	0	0	0	0	0	1	1	0	0	1	0				0	0	0
DBS951	Kinh	44	Teacher	Male	70.4	37	76	17	DBS0951	11.3	NEG	NEG			DBS951	0	44	1	0	0	1	0	0	0	0	0	0	1	1	0	0	1	0				0	0	0
DBS952	M'nong	19	Farmer	Female	43.4	37	80	19	DBS0952	13.9	NEG	NEG			DBS952	0	19	2	1	0	0	0	0	0	0	0	0	1	1	0	0	1	0				0	0	0
DBS953	M'nong	33	Farmer	Female	52.6	36.9	78	18	DBS0953	10.6	NEG	NEG			DBS953	0	33	2	1	0	0	0	0	0	0	0	0	1	1	0	0	1	0				0	0	0
DBS954	M'nong	21	Farmer	Female	45.3	37.1	78	17	DBS0954	11.5	NEG	NEG			DBS954	0	21	2	1	0	0	0	0	0	0	0	0	1	1	0	0	1	0				0	0	0
DBS955	M'nong	19	Student	Female	47	37	80	19	DBS0955	11.8	NEG	NEG			DBS955	0	19	2	0	1	0	0	0	0	0	0	0	1	1	0	0	1	0				0	0	0
DBS956	Kinh	54	Farmer	Male	63	36.9	74	17	DBS0956	12.4	NEG	NEG			DBS956	0	54	1	1	0	0	0	0	0	0	0	0	1	1	0	0	1	0				0	0	0
DBS957	M'nong	16	Student	Female	40.6	36.9	90	20	DBS0957	11.9	NEG	NEG			DBS957	0	16	2	0	1	0	0	0	0	0	0	0	0	0	0	0	0	0				0	0	0
DBS958	M'nong	33	Farmer	Male	49.6	36.8	79	18	DBS0958	11.6	NEG	NEG			DBS958	0	33	1	1	0	0	0	0	0	0	0	0	1	1	0	0	1	0				0	0	0
DBS959	Hoa	40	Farmer	Female	44.5	37.1	75	18	DBS0959	12.2	NEG	NEG			DBS959	0	40	2	1	0	0	0	0	0	0	0	0	1	1	0	0	1	0				0	0	0
DBS960	Kinh	60	Farmer	Female	53	37.1	70	16	DBS0960	12.6	NEG	NEG			DBS960	0	60	2	1	0	0	0	0	0	0	0	0	1	1	0	0	1	0				0	0	0
DBS961	M'nong	24	Farmer	Female	57.5	37	79	19	DBS0961	8.6	NEG	NEG			DBS961	0	24	2	1	0	0	0	0	0	0	0	0	1	1	0	0	1	0				0	0	0
DBS962	Kinh	38	Farmer	Male	74.5	37.1	76	18	DBS0962	13.8	NEG	NEG			DBS962	0	38	1	1	0	0	0	0	0	0	0	0	1	1	0	0	1	0				0	0	0
DBS963	M'nong	18	Student	Female	42.6	37.1	72	18	DBS0963	13.1	NEG	NEG			DBS963	0	18	2	0	1	0	0	0	0	0	0	0	1	1	0	0	1	0				0	0	0
DBS964	M'nong	18	Student	Male	47	37	80	19	DBS0964	11.1	NEG	NEG			DBS964	0	18	1	0	1	0	0	0	0	0	0	0	1	1	0	0	1	0				0	0	0
DBS965	M'nong	19	Farmer	Male	52.6	36.9	81	19	DBS0965	11.8	NEG	NEG			DBS965	0	19	1	1	0	0	0	0	0	0	0	0	1	1	0	0	1	0				0	0	0
DBS966	M'nong	13	Student	Female	37	37	99	20	DBS0966	9.8	NEG	NEG			DBS966	0	13	2	0	1	0	0	0	0	0	0	0	1	1	0	0	1	0				0	0	0
DBS967	M'nong	14	Student	Female	40.5	36.9	100	20	DBS0967	10.4	NEG	NEG			DBS967	0	14	2	0	1	0	0	0	0	0	0	0	1	1	0	0	1	0				0	0	0
DBS968	Kinh	71	Retired	Female	46	37.1	65	17	DBS0968	12.1	NEG	NEG			DBS968	0	71	2	0	0	0	0	1	0	0	0	0	1	1	0	0	1	0				0	0	0
DBS969	M'nong	19	Farmer	Male	51.5	37	80	19	DBS0969	12.1	NEG	NEG			DBS969	0	19	1	1	0	0	0	0	0	0	0	0	1	1	0	0	1	0				0	0	0
DBS970	M'nong	39	Farmer	Male	62.7	37	77	19	DBS0970	13.7	NEG	NEG			DBS970	0	39	1	1	0	0	0	0	0	0	0	0	1	1	0	0	1	0				0	0	0
DBS971	M'nong	32	Farmer	Female	49	36.9	75	17	DBS0971	11.9	NEG	NEG			DBS971	0	32	2	1	0	0	0	0	0	0	0	0	1	1	0	0	1	0				0	0	0
DBS972	M'nong	49	Farmer	Male	58	37.1	76	17	DBS0972	12.2	NEG	NEG			DBS972	0	49	1	1	0	0	0	0	0	0	0	0	1	1	0	0	1	0				0	0	0
DBS973	M'nong	52	Farmer	Male	62	37	77	16	DBS0973	13.5	NEG	NEG			DBS973	0	52	1	1	0	0	0	0	0	0	0	0	1	1	0	0	1	0				0	0	0
DBS974	M'nong	60	Farmer	Female	47.5	37.1	68	17	DBS0974	12.3	NEG	NEG			DBS974	0	60	2	1	0	0	0	0	0	0	0	0	1	1	0	0	1	0				0	0	0
DBS975	M'nong	80	Retired	Female	44	37	67	17	DBS0975	12.8	NEG	NEG			DBS975	0	80	2	0	0	0	0	1	0	0	0	0	1	1	0	0	1	0				0	0	0
DBS976	M'nong	69	Farmer	Male	54	37	72	17	DBS0976	12	NEG	NEG			DBS976	0	69	1	1	0	0	0	0	0	0	0	0	1	1	0	0	1	0				0	0	0
DBS977	M'nong	52	Farmer	Female	54	37	78	18	DBS0977	12.2	NEG	NEG			DBS977	0	52	2	1	0	0	0	0	0	0	0	0	1	1	0	0	1	0				0	0	0
DBS978	M'nong	50	Farmer	Female	51	37	74	17	DBS0978	12.2	NEG	NEG			DBS978	0	50	2	1	0	0	0	0	0	0	0	0	1	1	0	0	1	0				0	0	0
DBS979	M'nong	39	Farmer	Female	53.5	37.1	75	18	DBS0979	12.5	NEG	NEG			DBS979	0	39	2	1	0	0	0	0	0	0	0	0	1	1	0	0	1	0				0	0	0
DBS980	M'nong	45	Farmer	Female	50	36.9	76	17	DBS0980	11.5	NEG	NEG			DBS980	0	45	2	1	0	0	0	0	0	0	0	0	1	1	0	0	0	0				0	0	0
DBS981	M'nong	53	Farmer	Female	45	37	75	18	DBS0981	11.5	NEG	NEG			DBS981	0	53	2	1	0	0	0	0	0	0	0	0	1	0	0	1	0	0				0	0	0
DBS982	M'nong	28	Farmer	Female	56	36.8	79	19	DBS0982	13.8	NEG	NEG			DBS982	0	28	2	1	0	0	0	0	0	0	0	0	1	0	1	0	0	0				0	0	0
DBS983	M'nong	53	Farmer	Male	69	37.1	68	17	DBS0983	11.1	NEG	NEG			DBS983	0	53	1	1	0	0	0	0	0	1	0	1	1	0	1	0	0	0				0	0	0
DBS984	M'nong	71	Farmer	Female	46	37	68	17	DBS0984	12.7	NEG	NEG			DBS984	0	71	2	1	0	0	0	0	0	0	0	0	1	0	0	1	0	0				0	0	0
DBS985	M'nong	80	Farmer	Male	43	37.1	65	16	DBS0985	10.9	NEG	NEG			DBS985	0	80	1	1	0	0	0	0	0	0	0	0	1	0	1	0	0	0				0	0	0
DBS986	M'nong	24	Farmer	Female	56	37	80	19	DBS0986	11.2	NEG	NEG			DBS986	0	24	2	1	0	0	0	0	0	0	0	0	1	1	0	0	1	0				0	0	0
DBS987	M'nong	50	Farmer	Male	58	36.9	78	19	DBS0987	9.7	NEG	NEG			DBS987	0	50	1	1	0	0	0	0	0	0	0	0	1	1	0	0	0	0				0	0	0
DBS988	M'nong	68	Farmer	Female	48	36.8	80	19	DBS0988	12	NEG	NEG			DBS988	0	68	2	1	0	0	0	0	0	0	0	0	1	1	0	0	0	0				0	0	0
DBS989	M'nong	69	Farmer	Male	50	37	70	17	DBS0989	9.8	NEG	NEG			DBS989	0	69	1	1	0	0	0	0	0	0	0	0	1	1	0	0	0	0				0	0	0
DBS990	M'nong	60	Farmer	Female	42	37.1	75	18	DBS0990	12.1	NEG	NEG			DBS990	0	60	2	1	0	0	0	0	0	0	0	0	1	0	1	0	0	0				0	0	0
DBS991	M'nong	62	Farmer	Female	46	37.1	68	17	DBS0991	11.4	NEG	NEG			DBS991	0	62	2	1	0	0	0	0	0	0	0	0	1	1	0	0	0	0				0	0	0
DBS992	M'nong	80	Retired	Female	41	37.1	67	19	DBS0992	9.6	NEG	NEG			DBS992	0	80	2	0	0	0	0	1	0	0	0	0	1	1	0	0	0	0				0	0	0
DBS993	M'nong	71	Farmer	Female	49	37.1	68	19	DBS0993	11.5	NEG	NEG			DBS993	0	71	2	1	0	0	0	0	0	0	0	0	1	1	0	0	0	0				0	0	0
DBS994	M'nong	58	Farmer	Male	54	36.9	76	17	DBS0994	12.1	NEG	NEG			DBS0994	0	58	1	1	0	0	0	0	0	1	0	1	1	0	0	1	0	0				0	0	0
DBS995	M'nong	29	Farmer	Female	55	36.8	76	19	DBS0995	10.9	NEG	NEG			DBS995	0	29	2	1	0	0	0	0	0	0	0	0	1	0	0	1	0	0				0	0	0
DBS996	M'nong	30	Farmer	Female	58	36.9	79	19	DBS0996	13.1	NEG	NEG			DBS996	0	30	2	1	0	0	0	0	0	0	0	0	1	0	1	0	0	0				0	0	0
DBS997	M'nong	29	Farmer	Female	59.5	37	78	17	DBS0997	12.4	NEG	NEG			DBS997	0	29	2	1	0	0	0	0	0	0	0	0	1	1	0	0	1	0				0	0	0
DBS998	M'nong	20	Farmer	Female	62	37	80	20	DBS0998	15	NEG	NEG			DBS998	0	20	2	1	0	0	0	0	0	1	0	1	1	1	0	0	0	0				0	0	0
DBS999	M'nong	18	Student	Female	50	37.1	77	18	DBS0999	11.9	NEG	NEG			DBS999	0	18	2	0	1	0	0	0	0	0	0	0	1	0	0	1	0	0				0	0	0
DBS1000	M'nong	23	Farmer	Female	52	37	78	18	DBS1000	12.2	NEG	NEG			DBS1000	0	23	2	1	0	0	0	0	0	0	0	0	1	0	0	1	0	0				0	0	0
DBS1001	M'nong	33	Farmer	Female	56	36.8	75	18	DBS1001	11.6	NEG	NEG			DBS1001	0	33	2	1	0	0	0	0	0	1	0	1	1	0	1	0	0	0				0	0	0
DBS1002	M'nong	47	Farmer	Female	54	36.9	76	17	DBS1002	11	NEG	NEG			DBS1002	0	47	2	1	0	0	0	0	0	1	0	1	1	1	0	0	1	0				0	0	0
DBS1003	M'nong	19	Farmer	Female	50	37	80	20	DBS1003	10.7	NEG	NEG			DBS1003	0	19	2	1	0	0	0	0	0	0	0	0	1	0	0	1	0	0				0	0	0
DBS1004	M'nong	47	Farmer	Female	56	37.1	78	18	DBS1004	12.6	NEG	NEG			DBS1004	0	47	2	1	0	0	0	0	0	0	0	0	1	0	1	0	0	0				0	0	0
DBS1005	Kinh	38	Farmer	Female	48	37	78	17	DBS1005	9.9	NEG	NEG			DBS1005	0	38	2	1	0	0	0	0	0	0	0	0	1	0	0	1	0	0				0	0	0
DBS1006	Kinh	30	Farmer	Female	45	37.1	78	18	DBS1006	9.7	NEG	NEG			DBS1006	0	30	2	1	0	0	0	0	0	0	0	0	1	1	0	0	0	0				0	0	0
DBS1007	Kinh	18	Farmer	Female	46	36.8	82	20	DBS1007	12.4	NEG	NEG			DBS1007	0	18	2	1	0	0	0	0	0	0	0	0	1	1	0	0	0	0				0	0	0
DBS1008	Kinh	42	Farmer	Male	62	37	78	18	DBS1008	11.8	NEG	NEG			DBS1008	0	42	1	1	0	0	0	0	0	0	0	0	1	0	0	1	0	0				0	0	0
DBS1009	M'nong	23	Farmer	Female	50	37.1	80	19	DBS1009	14	NEG	NEG			DBS1009	0	23	2	1	0	0	0	0	0	0	0	0	1	1	0	0	0	0				0	0	0
DBS1010	M'nong	60	Farmer	Male	58	37.1	68	17	DBS1010	11	NEG	NEG			DBS1010	0	60	1	1	0	0	0	0	0	0	0	0	1	0	1	0	0	0				0	0	0
DBS1011	M'nong	22	Farmer	Female	48	37.1	78	19	DBS1011	10	NEG	NEG			DBS1011	0	22	2	1	0	0	0	0	0	1	0	1	1	0	1	0	0	0				0	0	0
DBS1012	M'nong	60	Farmer	Female	46	37.1	69	19	DBS1012	11.7	NEG	NEG			DBS1012	0	60	2	1	0	0	0	0	0	0	0	0	1	0	1	0	1	0				0	0	0
DBS1013	M'nong	80	Farmer	Female	40	37.1	68	19	DBS1013	10.8	NEG	NEG			DBS1013	0	80	2	1	0	0	0	0	0	0	0	0	1	0	0	1	0	0				0	0	0
DBS1014	M'nong	25	Farmer	Male	68	36.9	77	18	DBS1014	12.4	NEG	NEG			DBS1014	0	25	1	1	0	0	0	0	0	0	0	0	1	1	0	0	0	0				0	0	0
DBS1015	M'nong	22	Farmer	Female	45	37	75	18	DBS1015	12.8	NEG	NEG			DBS1015	0	22	2	1	0	0	0	0	0	1	0	1	1	1	0	0	0	0				0	0	0
DBS1016	M'nong	22	Farmer	Female	49.5	37.1	77	19	DBS1016	13	NEG	NEG			DBS1016	0	22	2	1	0	0	0	0	0	0	0	0	1	0	0	1	0	0				0	0	0
DBS1017	M'nong	35	Farmer	Male	62	36.9	78	17	DBS1017	6.5	NEG	NEG			DBS1017	0	35	1	1	0	0	0	0	0	1	1	0	1	1	0	0	0	0				0	0	0
DBS1018	M'nong	26	Farmer	Female	53	36.9	79	18	DBS1018	12.3	NEG	NEG			DBS1018	0	26	2	1	0	0	0	0	0	0	0	0	1	1	0	0	1	0				0	0	0
DBS1019	M'nong	50	Farmer	Male	65	36.9	72	17	DBS1019	12	NEG	NEG			DBS1019	0	50	1	1	0	0	0	0	0	0	0	0	1	1	0	0	0	0				0	0	0
DBS1020	M'nong	25	Farmer	Female	51	37	80	19	DBS1020	12.1	NEG	NEG			DBS1020	0	25	2	1	0	0	0	0	0	1	0	1	1	0	1	0	0	0				0	0	0
DBS1021	M'nong	21	Farmer	Female	46	36.9	78	20	DBS1021	9.9	NEG	NEG			DBS1021	0	21	2	1	0	0	0	0	0	0	0	0	1	0	0	1	0	0				0	0	0
DBS1022	M'nong	34	Farmer	Female	53	37	76	17	DBS1022	11.2	NEG	NEG			DBS1022	0	34	2	1	0	0	0	0	0	1	0	1	1	0	0	1	0	0				0	0	0
DBS1023	M'nong	33	Farmer	Male	71	37	77	19	DBS1023	9.1	NEG	NEG			DBS1023	0	33	1	1	0	0	0	0	0	1	1	0	1	1	0	0	1	0				0	0	0
DBS1024	M'nong	22	Farmer	Male	56	37	79	20	DBS1024	7.9	NEG	NEG			DBS1024	0	22	1	1	0	0	0	0	0	0	0	0	1	0	1	0	0	0				0	0	0
DBS1025	M'nong	22	Farmer	Male	54	36.9	78	19	DBS1025	9	NEG	NEG			DBS1025	0	22	1	1	0	0	0	0	0	1	1	0	1	1	0	0	1	0				0	0	0
DBS1026	M'nong	24	Farmer	Male	55	37.1	76	17	DBS1026	10.5	NEG	POS	Pf 6653		DBS1026	1	24	1	1	0	0	0	0	0	1	0	1	1	1	0	0	0	0				0	0	0
DBS1027	M'nong	21	Farmer	Male	58	36.9	81	20	DBS1027	11	NEG	NEG			DBS1027	0	21	1	1	0	0	0	0	0	0	0	0	1	0	0	1	0	0				0	0	0
DBS1028	M'nong	19	Farmer	Male	58.5	37	78	20	DBS1028	7.7	NEG	NEG			DBS1028	1	19	1	1	0	0	0	0	0	1	1	0	1	1	0	0	0	0				0	0	0
DBS1029	M'nong	20	Farmer	Female	47	36.9	80	19	DBS1029	13.1	NEG	NEG			DBS1029	0	20	2	1	0	0	0	0	0	0	0	0	1	0	1	0	0	0				0	0	0
DBS1030	M'nong	45	Farmer	Male	60	37.1	76	19	DBS1030	11.8	NEG	NEG			DBS1030	0	45	1	1	0	0	0	0	0	1	0	1	1	0	1	0	0	0				0	0	0
DBS1031	M'nong	29	Farmer	Female	53	36.9	78	17	DBS1031	13.2	NEG	NEG			DBS1031	0	29	2	1	0	0	0	0	0	1	0	1	1	0	1	0	0	0				0	0	0
DBS1032	M'nong	60	Farmer	Female	47	37.1	68	18	DBS1032	8.8	NEG	NEG			DBS1032	0	60	2	1	0	0	0	0	0	0	0	0	1	0	0	1	0	0				0	0	0
DBS1033	M'nong	36	Farmer	Female	54.5	37.1	75	17	DBS1033	11.3	NEG	NEG			DBS1033	0	36	2	1	0	0	0	0	0	1	0	1	1	1	0	0	0	0				0	0	0
DBS1034	M'nong	55	Farmer	Female	48	37	68	17	DBS1034	11.2	NEG	NEG			DBS1034	0	55	2	1	0	0	0	0	0	0	0	0	1	0	0	1	0	0				0	0	0
DBS1035	M'nong	19	Farmer	Female	46	37	79	20	DBS1035	8.1	NEG	NEG			DBS1035	0	19	2	1	0	0	0	0	0	0	0	0	1	0	1	0	0	0				0	0	0
DBS1036	M'nong	38	Farmer	Female	49	37	79	18	DBS1036	8.3	NEG	NEG			DBS1036	0	38	2	1	0	0	0	0	0	1	0	1	1	0	1	0	0	0				0	0	0
DBS1037	M'nong	20	Farmer	Female	45	36.9	78	20	DBS1037	8.8	NEG	NEG			DBS1037	0	20	2	1	0	0	0	0	0	0	0	0	1	0	0	1	0	0				0	0	0
DBS1038	M'nong	34	Farmer	Female	51	37	80	17	DBS1038	9.3	NEG	NEG			DBS1038	0	34	2	1	0	0	0	0	0	1	0	1	1	1	0	0	1	0				0	0	0
DBS1039	M'nong	44	Farmer	Male	63	37	75	17	DBS1039	9.9	NEG	NEG			DBS1039	0	44	1	1	0	0	0	0	0	0	0	0	1	1	0	0	0	0				0	0	0
DBS1040	M'nong	18	Farmer	Female	49	36.8	81	19	DBS1040	10.8	NEG	NEG			DBS1040	0	18	2	1	0	0	0	0	0	0	0	0	1	0	1	0	0	0				0	0	0
DBS1041	M'nong	62	Farmer	Male	62	37	68	17	DBS1041	9.1	NEG	NEG			DBS1041	0	62	1	1	0	0	0	0	0	0	0	0	1	0	0	1	0	0				0	0	0
DBS1042	M'nong	22	Farmer	Female	44	37.1	78	19	DBS1042	8.4	NEG	NEG			DBS1042	0	22	2	1	0	0	0	0	0	0	0	0	1	1	0	0	0	0				0	0	0
DBS1043	M'nong	23	Farmer	Female	45	36.9	78	16	DBS1043	10.1	NEG	NEG			DBS1043	0	23	2	1	0	0	0	0	0	0	0	0	1	0	1	0	0	0				0	0	0
DBS1044	M'nong	50	Farmer	Female	52	37	69	19	DBS1044	8.7	NEG	NEG			DBS1044	0	50	2	1	0	0	0	0	0	0	0	0	1	1	0	0	1	0				0	0	0
DBS1045	M'nong	26	Farmer	Female	47	37.1	77	18	DBS1045	9.1	NEG	NEG			DBS1045	0	26	2	1	0	0	0	0	0	0	0	0	1	0	1	0	0	0				0	0	0
DBS1046	M'nong	41	Farmer	Female	49	37	75	18	DBS1046	10.9	NEG	NEG			DBS1046	0	41	2	1	0	0	0	0	0	0	0	0	1	0	1	0	0	0				0	0	0
DBS1047	M'nong	70	Farmer	Male	56	36.9	65	18	DBS1047	8.5	NEG	NEG			DBS1047	0	70	1	1	0	0	0	0	0	0	0	0	0	0	0	0	0	0				0	0	0
DBS1048	M'nong	50	Farmer	Female	46	36.9	67	17	DBS1048	6.8	NEG	NEG			DBS1048	0	50	2	1	0	0	0	0	0	0	0	0	1	0	1	0	0	0				0	0	0
DBS1049	M'nong	39	Farmer	Female	48	37	75	18	DBS1049	7.3	NEG	NEG			DBS1049	0	39	2	1	0	0	0	0	0	1	0	1	1	0	0	1	0	0				0	0	0
DBS1050	M'nong	60	Farmer	Female	46	36.9	72	18	DBS1050	14.2	NEG	NEG			DBS1050	0	60	2	1	0	0	0	0	0	0	0	0	1	0	1	0	0	0				0	0	0
DBS1051	M'nong	26	Farmer	Male	73.5	36,8	79	19	DBS1051	8.5	NEG	NEG			DBS1051	0	26	1	1	0	0	0	0	0	1	0	1	1	1	0	0	0	0				0	0	0
DBS1052	M'nong	26	Farmer	Male	55	37	80	19	DBS1052	10.2	NEG	NEG			DBS1052	0	26	1	1	0	0	0	0	0	1	0	1	1	1	0	0	0	0				0	0	0
DBS1053	M'nong	19	Farmer	Female	52.6	37	82	20	DBS1053	7.7	NEG	NEG			DBS1053	0	19	2	1	0	0	0	0	0	0	0	0	1	0	1	0	0	0				0	0	0
DBS1054	M'nong	24	Farmer	Male	56.5	37	79	19	DBS1054	12.5	NEG	NEG			DBS1054	0	24	1	1	0	0	0	0	0	0	0	0	1	0	0	1	0	0				0	0	0
DBS1055	M'nong	26	Farmer	Male	57	37.1	80	19	DBS1055	11.9	NEG	NEG			DBS1055	0	26	1	1	0	0	0	0	0	0	0	0	1	1	0	0	1	0				0	0	0
DBS1056	M'nong	11	Student	Female	26	37	95	20	DBS1056	11	NEG	NEG			DBS1056	0	11	2	0	1	0	0	0	0	0	0	0	1	1	0	0	0	0				0	0	0
DBS1057	Kinh	12	Student	Female	28	36.9	97	19	DBS1057	11.9	NEG	NEG			DBS1057	0	12	2	0	1	0	0	0	0	0	0	0	1	1	0	0	0	0				0	0	0
DBS1058	M'nong	12	Student	Female	31	37.1	94	20	DBS1058	14.5	NEG	NEG			DBS1058	0	12	2	0	1	0	0	0	0	0	0	0	1	1	0	0	0	0				0	0	0
DBS1059	M'nong	33	Farmer	Female	51	37.1	78	17	DBS1059	10.7	NEG	NEG			DBS1059	0	33	2	1	0	0	0	0	0	0	0	0	1	1	0	0	0	0				0	0	0
DBS1060	Kinh	55	Farmer	Male	62	37	70	17	DBS1060	11.4	NEG	NEG			DBS1060	0	55	1	1	0	0	0	0	0	0	0	0	1	1	0	0	0	0				0	0	0
DBS1061	M'nong	19	Farmer	Female	49	36.9	82	19	DBS1061	10.8	NEG	NEG			DBS1061	0	19	2	1	0	0	0	0	0	0	0	0	1	1	0	0	0	0				0	0	0
DBS1062	M'nong	52	Farmer	Female	59	37.1	67	16	DBS1062	13.3	NEG	NEG			DBS1062	0	52	2	1	0	0	0	0	0	0	0	0	1	1	0	0	0	0				0	0	0
DBS1063	M'nong	21	Farmer	Female	45	37	78	19	DBS1063	7.1	NEG	NEG			DBS1063	0	21	2	1	0	0	0	0	0	0	0	0	1	1	0	0	0	0				0	0	0
DBS1064	Kinh	28	Farmer	Female	54	36.9	75	19	DBS1064	9.9	NEG	NEG			DBS1064	0	28	2	1	0	0	0	0	0	0	0	0	1	1	0	0	0	0				0	0	0
DBS1065	Kinh	21	Farmer	Female	48	37.1	82	19	DBS1065	12.4	NEG	NEG			DBS1065	0	21	2	1	0	0	0	0	0	0	0	0	1	1	0	0	0	0				0	0	0
DBS1066	Kinh	23	Farmer	Female	50	36.9	82	18	DBS1066	13.4	NEG	NEG			DBS1066	0	23	2	1	0	0	0	0	0	0	0	0	1	1	0	0	0	0				0	0	0
DBS1067	Kinh	18	Student	Female	48	37	78	17	DBS1067	10.7	NEG	NEG			DBS1067	0	18	2	0	1	0	0	0	0	0	0	0	1	1	0	0	0	0				0	0	0
DBS1068	Kinh	30	Farmer	Male	49	37	76	18	DBS1068	9.6	NEG	NEG			DBS1068	0	30	1	1	0	0	0	0	0	0	0	0	1	1	0	0	0	0				0	0	0
DBS1069	Kinh	23	Farmer	Female	46	36.8	76	20	DBS1069	8.3	NEG	NEG			DBS1069	0	23	2	1	0	0	0	0	0	0	0	0	1	1	0	0	0	0				0	0	0
DBS1070	Kinh	53	Farmer	Male	65	37	68	17	DBS1070	9.9	NEG	NEG			DBS1070	1	53	1	1	0	0	0	0	0	0	0	0	1	1	0	0	0	0				0	0	0
DBS1071	Kinh	24	Farmer	Male	58	37	82	17	DBS1071	11.8	NEG	NEG			DBS1071	0	24	1	1	0	0	0	0	0	0	0	0	1	1	0	0	0	0				0	0	0
DBS1072	Kinh	24	Farmer	Male	55	36.9	78	17	DBS1072	8	NEG	NEG			DBS1072	0	24	1	1	0	0	0	0	0	0	0	0	1	1	0	0	0	0				0	0	0
DBS1073	Kinh	19	Farmer	Female	52.6	36.9	82	20	DBS1073	11.1	NEG	NEG			DBS1073	0	19	2	1	0	0	0	0	0	0	0	0	1	1	0	0	1	0				0	0	0
DBS1074	M'nong	23	Farmer	Male	48	36.9	75	17	DBS1074	7.8	NEG	NEG			DBS1074	0	23	1	1	0	0	0	0	0	0	0	0	1	1	0	0	0	0				0	0	0
DBS1075	M'nong	20	Farmer	Male	60	37.1	81	19	DBS1075	13.6	NEG	NEG			DBS1075	0	20	1	1	0	0	0	0	0	0	0	0	1	1	0	0	0	0				0	0	0
DBS1076	M'nong	50	Farmer	Female	51.5	37	69	18	DBS1076	8.8	NEG	NEG			DBS1076	0	50	2	1	0	0	0	0	0	0	0	0	1	1	0	0	0	0				0	0	0
DBS1077	M'nong	80	Farmer	Female	43	36.8	64	17	DBS1077	11.6	NEG	NEG			DBS1077	0	80	2	1	0	0	0	0	0	0	0	0	1	1	0	0	0	0				0	0	0
DBS1078	M'nong	56	Farmer	Female	49	37.1	78	17	DBS1078	10.9	NEG	NEG			DBS1078	0	56	2	1	0	0	0	0	0	0	0	0	1	1	0	0	0	0				0	0	0
DBS1079	M'nong	57	Farmer	Male	62	37	76	18	DBS1079	9.5	NEG	NEG			DBS1079	0	57	1	1	0	0	0	0	0	0	0	0	1	1	0	0	0	0				0	0	0
DBS1080	M'nong	26	Farmer	Female	47	37	78	19	DBS1080	11.3	NEG	NEG			DBS1080	0	26	2	1	0	0	0	0	0	0	0	0	1	1	0	0	0	0				0	0	0
DBS1081	M'nong	50	Farmer	Female	49	37.1	67	19	DBS1081	8.3	NEG	NEG			DBS1081	0	50	2	1	0	0	0	0	0	0	0	0	1	1	0	0	0	0				0	0	0
DBS1082	M'nong	60	Farmer	Female	46	37.1	67	20	DBS1082	9.1	NEG	NEG			DBS1082	0	60	2	1	0	0	0	0	0	0	0	0	1	1	0	0	0	0				0	0	0
DBS1083	Kinh	12	Student	Female	26	36.8	100	20	DBS1083	10	NEG	NEG			DBS1083	0	12	2	0	1	0	0	0	0	0	0	0	1	1	0	0	0	0				0	0	0
DBS1084	M'nong	36	Farmer	Female	55	36.9	80	17	DBS1084	7.5	NEG	NEG			DBS1084	0	36	2	1	0	0	0	0	0	0	0	0	1	1	0	0	0	0				0	0	0
DBS1085	Kinh	76	Retired	Male	45	37	75	18	DBS1085	12.5	NEG	NEG			DBS1085	0	76	1	0	0	0	0	1	0	0	0	0	1	1	0	0	0	0				0	0	0
DBS1086	M'nong	35	Farmer	Female	52	37.1	78	18	DBS1086	9.9	NEG	NEG			DBS1086	0	35	2	1	0	0	0	0	0	1	0	1	1	0	1	0	0	0				0	0	0
DBS1087	M'nong	30	Farmer	Male	65	37	75	17	DBS1087	9.9	NEG	NEG			DBS1087	0	30	1	1	0	0	0	0	0	1	0	1	1	0	1	0	1	0				0	0	0
DBS1088	M'nong	31	Farmer	Male	62	37.1	78	19	DBS1088	9.1	NEG	NEG			DBS1088	0	31	1	1	0	0	0	0	0	1	0	1	1	1	0	0	0	0				0	0	0
DBS1089	M'nong	45	Farmer	Female	52	37.1	77	18	DBS1089	11.1	NEG	NEG			DBS1089	0	45	2	1	0	0	0	0	0	1	1	0	1	0	1	0	0	0				0	0	0
DBS1090	M'nong	75	Retired	Female	44	36.9	68	17	DBS1090	11.4	NEG	NEG			DBS1090	0	75	2	0	0	0	0	1	0	0	0	0	1	0	1	0	0	0				0	0	0
DBS1091	M'nong	66	Farmer	Female	48	37.1	72	17	DBS1091	8.2	NEG	NEG			DBS1091	0	66	2	1	0	0	0	0	0	0	0	0	1	1	0	0	0	0				0	0	0
DBS1092	M'nong	42	Farmer	Female	53	37	75	18	DBS1092	11.7	NEG	NEG			DBS1092	0	42	2	1	0	0	0	0	0	0	0	0	1	0	1	0	0	0				0	0	0
DBS1093	M'nong	22	Farmer	Female	49.5	36.9	82	20	DBS1093	9.3	NEG	NEG			DBS1093	0	22	2	1	0	0	0	0	0	0	0	0	1	0	1	0	0	0				0	0	0
DBS1094	M'nong	22	Farmer	Male	64	37	82	19	DBS1094	12.5	NEG	NEG			DBS1094	0	22	1	1	0	0	0	0	0	1	0	1	1	0	1	0	0	0				0	0	0
DBS1095	M'nong	54	Farmer	Male	58	36.8	67	17	DBS1095	13.6	NEG	NEG			DBS1095	0	54	1	1	0	0	0	0	0	1	1	0	1	1	0	0	0	0				0	0	0
DBS1096	M'nong	18	Student	Male	66	36.9	78	19	DBS1096	9.1	NEG	NEG			DBS1096	0	18	1	0	1	0	0	0	0	1	0	1	1	1	0	0	0	0				0	0	0
DBS1097	M'nong	52	Farmer	Female	51	37	68	17	DBS1097	10.2	NEG	NEG			DBS1097	0	52	2	1	0	0	0	0	0	0	0	0	1	0	0	1	0	0				0	0	0
DBS1098	M'nong	24	Farmer	Female	53	37.1	81	19	DBS1098	9.6	NEG	NEG			DBS1098	0	24	2	1	0	0	0	0	0	0	0	0	1	0	0	1	0	0				0	0	0
DBS1099	M'nong	21	Farmer	Female	47	36.9	75	18	DBS1099	13.2	NEG	NEG			DBS1099	0	21	2	1	0	0	0	0	0	0	0	0	1	0	0	1	0	0				0	0	0
DBS1100	M'nong	56	Farmer	Female	51	36.9	64	17	DBS1100	8.5	NEG	NEG			DBS1100	0	56	2	1	0	0	0	0	0	0	0	0	1	1	0	0	0	0				0	0	0
DBS1101	M'nong	58	Farmer	Female	46	37	72	17	DBS1101	10.3	NEG	NEG			DBS1101	0	58	2	1	0	0	0	0	0	0	0	0	1	0	1	0	0	0				0	0	0
DBS1102	M'nong	52	Farmer	Female	54	37.1	70	19	DBS1102	9.7	NEG	NEG			DBS1102	0	52	2	1	0	0	0	0	0	0	0	0	1	1	0	0	0	0				0	0	0
DBS1103	M'nong	30	Farmer	Female	53	37.1	75	19	DBS1103	9	NEG	NEG			DBS1103	0	30	2	1	0	0	0	0	0	0	0	0	1	0	1	0	0	0				0	0	0
DBS1104	M'nong	40	Farmer	Female	49	37.1	75	19	DBS1104	7.6	NEG	NEG			DBS1104	0	40	2	1	0	0	0	0	0	0	0	0	1	0	1	0	0	0				0	0	0
DBS1105	M'nong	24	Farmer	Female	51	37.1	75	17	DBS1105	10.3	NEG	NEG			DBS1105	0	24	2	1	0	0	0	0	0	0	0	0	1	0	1	0	0	0				0	0	0
DBS1106	M'nong	40	Farmer	Female	51	36.9	76	18	DBS1106	8.8	NEG	NEG			DBS1106	0	40	2	1	0	0	0	0	0	0	0	0	1	0	1	0	0	0				0	0	0
DBS1107	M'nong	31	Farmer	Female	54	37	78	17	DBS1107	13.2	NEG	NEG			DBS1107	0	31	2	1	0	0	0	0	0	0	0	0	1	0	1	0	0	0				0	0	0
DBS1108	M'nong	18	Farmer	Female	46	37	85	20	DBS1108	12.2	NEG	NEG			DBS1108	0	18	2	1	0	0	0	0	0	1	0	1	1	0	1	0	0	0				0	0	0
DBS1109	M'nong	29	Farmer	Female	52	37.1	78	18	DBS1109	9	NEG	NEG			DBS1109	0	29	2	1	0	0	0	0	0	0	0	0	1	0	1	0	0	0				0	0	0
DBS1110	Nung	28	Farmer	Female	54	36.8	78	17	DBS1110	12.2	NEG	NEG			DBS1110	0	28	2	1	0	0	0	0	0	0	0	0	1	1	0	0	0	0				0	0	0
DBS1111	M'nong	36	Farmer	Female	53	37	78	17	DBS1111	11.5	NEG	NEG			DBS1111	0	36	2	1	0	0	0	0	0	0	0	0	1	0	1	0	0	0				0	0	0
DBS1112	Nung	26	Farmer	Female	48.5	37	78	18	DBS1112	10.5	NEG	NEG			DBS1112	0	26	2	1	0	0	0	0	0	0	0	0	1	0	1	0	0	0				0	0	0
DBS1113	M'nong	35	Farmer	Female	51	36.9	75	18	DBS1113	11	NEG	NEG			DBS1113	0	35	2	1	0	0	0	0	0	0	0	0	1	0	1	0	0	0				0	0	0
DBS1114	M'nong	23	Farmer	Female	56	36.9	78	17	DBS1114	12.8	NEG	NEG			DBS1114	0	23	2	1	0	0	0	0	0	0	0	0	1	0	0	1	0	0				0	0	0
DBS1115	M'nong	25	Farmer	Female	51	37	80	18	DBS1115	7.5	NEG	NEG			DBS1115	0	25	2	1	0	0	0	0	0	0	0	0	1	0	1	0	0	0				0	0	0
DBS1116	M'nong	18	Farmer	Female	45	36.9	84	20	DBS1116	8.1	NEG	NEG			DBS1116	0	18	2	1	0	0	0	0	0	1	0	1	1	0	1	0	0	0				0	0	0
DBS1117	M'nong	19	Farmer	Female	46	36.9	88	20	DBS1117	7.3	NEG	NEG			DBS1117	0	19	2	1	0	0	0	0	0	0	0	0	1	0	1	0	0	0				0	0	0
DBS1118	M'nong	22	Farmer	Female	51	37	78	17	DBS1118	8.3	NEG	NEG			DBS1118	0	22	2	1	0	0	0	0	0	0	0	0	1	0	0	1	0	0				0	0	0
DBS1119	M'nong	28	Farmer	Female	47	37.1	78	18	DBS1119	12.1	NEG	NEG			DBS1119	0	28	2	1	0	0	0	0	0	0	0	0	1	0	1	0	0	0				0	0	0
DBS1120	Kinh	52	VILLAGE LEADER	Female	47.5	36.9	68	18	DBS1120	11.9	NEG	NEG			DBS1120	0	52	2	0	0	0	0	0	1	0	0	0	1	1	0	0	0	0				0	0	0
DBS1121	Kinh	13	Student	Male	39.5	36.8	105	20	DBS1121	10.7	NEG	NEG			DBS1121	0	13	1	0	1	0	0	0	0	0	0	0	1	1	0	0	0	0				0	0	0
DBS1122	M'nong	21	Farmer	Female	46	37	78	17	DBS1122	10.8	NEG	NEG			DBS1122	0	21	2	1	0	0	0	0	0	0	0	0	1	0	0	1	0	0				0	0	0
DBS1123	M'nong	18	Farmer	Female	48.5	36.9	85	19	DBS1123	13	NEG	NEG			DBS1123	0	18	2	1	0	0	0	0	0	0	0	0	1	1	0	0	0	0				0	0	0
DBS1124	Tay	76	Farmer	Female	43	37.1	68	16	DBS1124	8.7	NEG	NEG			DBS1124	0	76	2	1	0	0	0	0	0	0	0	0	1	0	1	0	0	0				0	0	0
DBS1125	M'nong	51	Farmer	Female	49.5	37	75	18	DBS1125	13.3	NEG	NEG			DBS1125	0	51	2	1	0	0	0	0	0	0	0	0	1	0	1	0	0	0				0	0	0
DBS1126	M'nong	36	Farmer	Female	54	36.9	81	17	DBS1126	13.9	NEG	NEG			DBS1126	0	36	2	1	0	0	0	0	0	0	0	0	1	0	1	0	0	0				0	0	0
DBS1127	M'nong	23	Farmer	Female	54	37	77	17	DBS1127	11.7	NEG	NEG			DBS1127	0	23	2	1	0	0	0	0	0	0	0	0	1	1	0	0	0	0				0	0	0
DBS1128	M'nong	44	Farmer	Male	61	37.1	80	19	DBS1128	8	NEG	NEG			DBS1128	0	44	1	1	0	0	0	0	0	0	0	0	1	0	0	1	0	0				0	0	0
DBS1129	M'nong	44	Farmer	Male	63	36.9	74	18	DBS1129	14.2	NEG	NEG			DBS1129	0	44	1	1	0	0	0	0	0	1	0	1	1	0	1	0	0	0				0	0	0
DBS1130	M'nong	22	Farmer	Female	51	36.9	79	18	DBS1130	14	NEG	NEG			DBS1130	0	22	2	1	0	0	0	0	0	0	0	0	1	0	0	1	0	0				0	0	0
DBS1131	M'nong	27	Farmer	Male	68	36.8	82	20	DBS1131	13.8	NEG	NEG			DBS1131	0	27	1	1	0	0	0	0	0	1	0	1	1	0	1	0	0	0				0	0	0
DBS1132	M'nong	60	Farmer	Female	51	37	68	16	DBS1132	9.8	NEG	NEG			DBS1132	0	60	2	1	0	0	0	0	0	0	0	0	1	0	1	0	0	0				0	0	0
DBS1133	M'nong	32	Farmer	Male	60	37	76	18	DBS1133	11.9	NEG	NEG			DBS1133	0	32	1	1	0	0	0	0	0	1	1	0	1	0	1	0	0	0				0	0	0
DBS1134	M'nong	35	Farmer	Female	52	36.9	77	19	DBS1134	11.1	NEG	NEG			DBS1134	0	35	2	1	0	0	0	0	0	0	0	0	1	0	0	1	0	0				0	0	0
DBS1135	M'nong	42	Farmer	Female	53	37.1	76	17	DBS1135	8.1	NEG	NEG			DBS1135	0	42	2	1	0	0	0	0	0	0	0	0	1	1	0	0	0	0				0	0	0
DBS1136	M'nong	22	Farmer	Female	45	37	79	20	DBS1136	14.8	NEG	NEG			DBS1136	0	22	2	1	0	0	0	0	0	0	0	0	1	0	1	0	0	0				0	0	0
DBS1137	M'nong	14	Student	Male	38	36.8	98	19	DBS1137	13.7	NEG	NEG			DBS1137	0	14	1	0	1	0	0	0	0	1	0	1	1	0	1	0	0	0				0	0	0
DBS1138	M'nong	18	Student	Female	45	37	85	19	DBS1138	10.3	NEG	NEG			DBS1138	0	18	2	0	1	0	0	0	0	0	0	0	1	1	0	0	0	0				0	0	0
DBS1139	M'nong	62	Farmer	Female	47	37	69	17	DBS1139	10.6	NEG	NEG			DBS1139	0	62	2	1	0	0	0	0	0	0	0	0	1	1	0	0	0	0				0	0	0
DBS1140	M'nong	43	Farmer	Male	56	36.9	77	18	DBS1140	13.3	NEG	NEG			DBS1140	0	43	1	1	0	0	0	0	0	1	0	1	1	1	0	0	0	0				0	0	0
DBS1141	M'nong	18	Farmer	Female	48	36.8	84	20	DBS1141	11.3	NEG	NEG			DBS1141	0	18	2	1	0	0	0	0	0	0	0	0	1	0	1	0	0	0				0	0	0
DBS1142	M'nong	20	Farmer	Female	52	36.9	95	20	DBS1142	10.5	NEG	NEG			DBS1142	0	20	2	1	0	0	0	0	0	0	0	0	1	1	0	0	0	0				0	0	0
DBS1143	M'nong	19	Farmer	Male	64	37	95	18	DBS1143	12.7	NEG	NEG			DBS1143	0	19	1	1	0	0	0	0	0	1	0	1	1	1	0	0	0	0				0	0	0
DBS1144	M'nong	19	Farmer	Female	51	37	98	20	DBS1144	12.2	NEG	NEG			DBS1144	0	19	2	1	0	0	0	0	0	0	0	0	1	0	0	1	0	0				0	0	0
DBS1145	M'nong	18	Farmer	Female	49.5	36.8	89	20	DBS1145	9.1	NEG	NEG			DBS1145	0	18	2	1	0	0	0	0	0	0	0	0	1	1	0	0	0	0				0	0	0
DBS1146	M'nong	18	Farmer	Female	50	37	92	19	DBS1146	8.9	NEG	NEG			DBS1146	0	18	2	1	0	0	0	0	0	0	0	0	1	0	1	0	0	0				0	0	0
DBS1147	M'nong	18	Farmer	Male	63	37.1	96	19	DBS1147	12.3	NEG	NEG			DBS1147	0	18	1	1	0	0	0	0	0	1	0	1	1	1	0	0	0	0				0	0	0
DBS1148	M'nong	19	Farmer	Male	65	37.1	85	20	DBS1148	11.4	NEG	NEG			DBS1148	0	19	1	1	0	0	0	0	0	0	0	0	1	0	0	1	0	0				0	0	0
DBS1149	Kinh	68	Retired	Female	44	37.1	67	16	DBS1149	11.7	NEG	NEG			DBS1149	0	68	2	0	0	0	0	1	0	0	0	0	1	1	0	0	0	0				0	0	0
DBS1150	M'nong	27	Farmer	Male	54.5	36.9	80	17	DBS1150	12.3	NEG	NEG			DBS1150	0	27	1	1	0	0	0	0	0	1	1	0	1	1	0	0	0	0				0	0	0
DBS1151	M'nong	20	Farmer	Female	48	37.1	87	18	DBS1151	11	NEG	NEG			DBS1151	0	20	2	1	0	0	0	0	0	1	0	1	1	0	1	0	0	0				0	0	0
DBS1152	M'nong	21	Farmer	Male	61	37	79	19	DBS1152	9.9	NEG	NEG			DBS1152	0	21	1	1	0	0	0	0	0	1	0	1	1	0	1	0	0	0				0	0	0
DBS1153	M'nong	28	Farmer	Male	63	36.9	82	19	DBS1153	10.3	NEG	NEG			DBS1153	0	28	1	1	0	0	0	0	0	1	0	1	1	0	1	0	0	0				0	0	0
DBS1154	M'nong	28	Farmer	Female	54.5	37	78	18	DBS1154	10.3	NEG	NEG			DBS1154	0	28	2	1	0	0	0	0	0	1	0	1	1	0	1	0	0	0				0	0	0
DBS1155	M'nong	23	Farmer	Female	49.5	37	84	18	DBS1155	9.8	NEG	NEG			DBS1155	0	23	2	1	0	0	0	0	0	1	0	1	1	0	1	0	0	0				0	0	0
DBS1156	M'nong	19	Farmer	Female	47.5	36.9	85	19	DBS1156	9.4	NEG	NEG			DBS1156	0	19	2	1	0	0	0	0	0	1	0	1	1	0	1	0	0	0				0	0	0
DBS1157	M'nong	22	Farmer	Male	61.5	36.9	89	19	DBS1157	9.6	NEG	NEG			DBS1157	0	22	1	1	0	0	0	0	0	1	0	1	1	0	1	0	0	0				0	0	0
DBS1158	M'nong	19	Farmer	Male	66	36.8	85	20	DBS1158	14.5	NEG	NEG			DBS1158	0	19	1	1	0	0	0	0	0	1	0	1	1	0	1	0	0	0				0	0	0
DBS1159	Tay	27	Farmer	Female	51.5	37	87	19	DBS1159	16	NEG	NEG			DBS1159	0	27	2	1	0	0	0	0	0	0	0	0	1	0	0	1	0	0				0	0	0
DBS1160	M'nong	12	Student	Female	31	36.8	106	20	DBS1160	11.5	NEG	NEG			DBS1160	0	12	2	0	1	0	0	0	0	0	0	0	1	0	1	0	0	0				0	0	0
DBS1161	Kinh	13	Student	Female	30	37	100	19	DBS1161	11.1	NEG	NEG			DBS1161	0	13	2	0	1	0	0	0	0	0	0	0	1	0	1	0	0	0				0	0	0
DBS1162	M'nong	20	Farmer	Male	65.5	36.9	84	17	DBS1162	9.9	NEG	NEG			DBS1162	0	20	1	1	0	0	0	0	0	1	0	1	1	0	1	0	0	0				0	0	0
DBS1163	M'nong	23	Farmer	Female	48.5	37	85	18	DBS1163	11	NEG	NEG			DBS1163	0	23	2	1	0	0	0	0	0	0	0	0	1	0	0	1	0	0				0	0	0
DBS1164	M'nong	25	Farmer	Female	46	36.9	86	19	DBS1164	10.3	NEG	NEG			DBS1164	0	25	2	1	0	0	0	0	0	1	0	1	1	0	1	0	0	0				0	0	0
DBS1165	M'nong	18	Farmer	Male	61.5	37	95	17	DBS1165	10.4	NEG	NEG			DBS1165	0	18	1	1	0	0	0	0	0	1	0	1	1	0	1	0	0	0				0	0	0
DBS1166	M'nong	21	Farmer	Male	59	37	86	19	DBS1166	10.8	NEG	NEG			DBS1166	0	21	1	1	0	0	0	0	0	1	0	1	1	0	1	0	0	0				0	0	0
DBS1167	M'nong	20	Farmer	Male	58	37	85	20	DBS1167	11.4	NEG	NEG			DBS1167	0	20	1	1	0	0	0	0	0	1	0	1	1	0	1	0	0	0				0	0	0
DBS1168	M'nong	18	Farmer	Male	63	36.9	90	20	DBS1168	14	NEG	NEG			DBS1168	0	18	1	1	0	0	0	0	0	1	0	1	1	0	1	0	0	0				0	0	0
DBS1169	M'nong	23	Farmer	Male	66	36.9	89	17	DBS1169	13	NEG	NEG			DBS1169	0	23	1	1	0	0	0	0	0	1	0	1	1	0	1	0	0	0				0	0	0
DBS1170	M'nong	33	Farmer	Female	48.5	36.9	82	17	DBS1170	11	NEG	NEG			DBS1170	0	33	2	1	0	0	0	0	0	0	0	0	1	0	0	1	0	0				0	0	0
DBS1171	M'nong	13	Student	Female	39.5	37	98	20	DBS1171	14.5	NEG	NEG			DBS1171	0	13	2	0	1	0	0	0	0	0	0	0	1	0	0	1	0	0				0	0	0
DBS1172	M'nong	40	Farmer	Female	53	36.9	75	19	DBS1172	9.8	NEG	NEG			DBS1172	0	40	2	1	0	0	0	0	0	0	0	0	1	0	0	1	0	0				0	0	0
DBS1173	M'nong	13	Student	Female	41	36.8	100	20	DBS1173	9.8	NEG	NEG			DBS1173	0	13	2	0	1	0	0	0	0	0	0	0	1	0	1	0	0	0				0	0	0
DBS1174	M'nong	12	Student	Male	36	36.8	105	20	DBS1174	10.8	NEG	NEG			DBS1174	0	12	1	0	1	0	0	0	0	0	0	0	1	0	1	0	0	0				0	0	0
DBS1175	M'nong	18	Farmer	Female	46.5	37	98	17	DBS1175	11.1	NEG	NEG			DBS1175	0	18	2	1	0	0	0	0	0	0	0	0	1	0	1	0	0	0				0	0	0
DBS1176	M'nong	20	Farmer	Male	63	36.8	80	18	DBS1176	10.9	NEG	NEG			DBS1176	0	20	1	1	0	0	0	0	0	1	0	1	1	0	0	1	0	0				0	0	0
DBS1177	M'nong	21	Farmer	Female	48	36.9	98	18	DBS1177	11.5	NEG	NEG			DBS1177	0	21	2	1	0	0	0	0	0	0	0	0	1	0	1	0	0	0				0	0	0
DBS1178	M'nong	23	Farmer (Forest goer)	Male	62	37.1	85	18	DBS1178	11.4	NEG	NEG			DBS1178	0	23	1	1	0	0	0	0	0	0	0	0	1	0	1	0	0	0				0	0	0
DBS1179	M'nong	30	Farmer	Male	68	37	85	17	DBS1179	12.2	NEG	NEG			DBS1179	0	30	1	1	0	0	0	0	0	1	0	1	1	1	0	0	0	0				0	0	0
DBS1180	M'nong	19	Farmer	Male	64	36.9	89	19	DBS1180	12.9	NEG	NEG			DBS1180	0	19	1	1	0	0	0	0	0	0	0	0	1	1	0	0	0	0				0	0	0
DBS1181	Kinh	15	Student	Male	46	37	90	20	DBS1181	11.2	NEG	NEG			DBS1181	0	15	1	0	1	0	0	0	0	0	0	0	1	0	1	0	0	0				0	0	0
DBS1182	M'nong	32	Farmer	Male	67	37.1	79	18	DBS1182	12.5	NEG	NEG			DBS1182	0	32	1	1	0	0	0	0	0	1	0	1	1	0	1	0	0	0				0	0	0
DBS1183	Nung	48	Farmer	Male	62.5	37	78	18	DBS1183	14.3	NEG	NEG			DBS1183	0	48	1	1	0	0	0	0	0	1	1	0	1	0	1	0	0	0				0	0	0
DBS1184	E De	29	Farmer	Female	49	37	84	19	DBS1184	13.1	NEG	NEG			DBS1184	0	29	2	1	0	0	0	0	0	0	0	0	1	0	1	0	0	0				0	0	0
DBS1185	M'nong	18	Student	Female	48	36.9	94	20	DBS1185	12.8	NEG	NEG			DBS1185	0	18	2	0	1	0	0	0	0	0	0	0	1	0	1	0	0	0				0	0	0
DBS1186	M'nong	13	Student	Male	45	37	105	20	DBS1186	8.6	NEG	NEG			DBS1186	0	13	1	0	1	0	0	0	0	0	0	0	1	0	1	0	0	0				0	0	0
DBS1187	M'nong	19	Student	Female	48	36.8	95	19	DBS1187	10.2	NEG	NEG			DBS1187	0	19	2	0	1	0	0	0	0	0	0	0	1	0	1	0	0	0				0	0	0
DBS1188	M'nong	20	Farmer	Male	66	37	85	17	DBS1188	11.3	NEG	NEG			DBS1188	0	20	1	1	0	0	0	0	0	1	0	1	1	0	1	0	0	0				0	0	0
DBS1189	Kinh	53	Farmer	Male	65	36.8	69	17	DBS1189	13.2	NEG	NEG			DBS1189	0	53	1	1	0	0	0	0	0	0	0	0	1	1	0	0	0	0				0	0	0
DBS1190	M'nong	44	Farmer	Male	54	36.9	75	19	DBS1190	13.3	NEG	NEG			DBS1190	0	44	1	1	0	0	0	0	0	1	0	1	0	0	0	0	0	0				0	0	0
DBS1191	M'nong	35	Farmer	Male	68	37	78	18	DBS1191	11.5	NEG	NEG			DBS1191	0	35	1	1	0	0	0	0	0	1	0	1	1	0	1	0	0	0				0	0	0
DBS1192	Kinh	40	Farmer	Male	63	36.9	80	17	DBS1192	9.7	NEG	NEG			DBS1192	0	40	1	1	0	0	0	0	0	1	1	0	1	0	1	0	0	0				0	0	0
DBS1193	M'nong	24	Farmer	Male	69	36.8	85	18	DBS1193	10.8	NEG	NEG			DBS1193	0	24	1	1	0	0	0	0	0	1	1	0	1	0	1	0	0	0				0	0	0
DBS1194	M'nong	31	Farmer	Male	64	37	79	17	DBS1194	10.1	NEG	NEG			DBS1194	0	31	1	1	0	0	0	0	0	1	0	1	1	1	0	0	0	0				0	0	0
DBS1195	M'nong	30	Farmer	Male	60	36.9	78	19	DBS1195	11.2	NEG	NEG			DBS1195	0	30	1	1	0	0	0	0	0	1	0	1	1	0	1	0	0	0				0	0	0
DBS1196	M'nong	19	Farmer	Male	68	36.9	87	20	DBS1196	12.8	NEG	NEG			DBS1196	0	19	1	1	0	0	0	0	0	1	0	1	1	0	1	0	0	0				0	0	0
DBS1197	Tay	48	Farmer	Male	53	36.9	75	18	DBS1197	11.8	NEG	NEG			DBS1197	0	48	1	1	0	0	0	0	0	1	1	0	1	0	1	0	0	0				0	0	0
DBS1198	Tay	36	Farmer	Male	61	37.1	80	19	DBS1198	12.3	NEG	NEG			DBS1198	0	36	1	1	0	0	0	0	0	0	0	0	1	1	0	0	1	0				0	0	0
DBS1199	M'nong	31	Farmer	Male	57	37	82	19	DBS1199	11.9	NEG	NEG			DBS1199	0	31	1	1	0	0	0	0	0	1	0	1	1	1	0	0	0	0				0	0	0
DBS1200	M'nong	24	Farmer	Male	63	37	84	20	DBS1200	14.6	NEG	NEG			DBS1200	0	24	1	1	0	0	0	0	0	1	0	1	1	1	0	0	0	0				0	0	0
DBS1201	Kinh	27	Farmer	Female	47	36.9	79	17	DBS1201	11.9	NEG	NEG			DBS1201	0	27	2	1	0	0	0	0	0	0	0	0	1	1	0	0	1	0				0	0	0
DBS1202	M'nong	11	Student	Male	29.5	36.9	108	20	DBS1202	14.8	NEG	NEG			DBS1202	0	11	1	0	1	0	0	0	0	0	0	0	1	0	1	0	0	0				0	0	0
DBS1203	Kinh	46	Farmer	Male	49	37.1	75	17	DBS1203	13.8	NEG	NEG			DBS1203	0	46	1	1	0	0	0	0	0	1	0	1	1	1	0	0	0	0				0	0	0
DBS1204	Tay	46	Farmer	Female	48	37.1	72	17	DBS1204	13.3	NEG	NEG			DBS1204	0	46	2	1	0	0	0	0	0	0	0	0	1	1	0	0	0	0				0	0	0
DBS1205	Tay	23	Farmer	Female	47	36.8	77	19	DBS1205	13.9	NEG	NEG			DBS1205	0	23	2	1	0	0	0	0	0	0	0	0	1	0	1	0	0	0				0	0	0
DBS1206	Tay	18	Farmer	Male	53	36.9	89	20	DBS1206	12.7	NEG	NEG			DBS1206	0	18	1	1	0	0	0	0	0	1	0	1	1	1	0	0	0	0				0	0	0
DBS1207	Tay	31	Farmer	Male	53	37	76	17	DBS1207	12.7	NEG	NEG			DBS1207	0	31	1	1	0	0	0	0	0	1	1	0	1	1	0	0	0	0				0	0	0
DBS1208	Kinh	38	Farmer	Female	46	37.1	76	18	DBS1208	11.9	NEG	NEG			DBS1208	0	38	2	1	0	0	0	0	0	0	0	0	1	0	0	1	0	0				0	0	0
DBS1209	Kinh	38	Farmer	Female	51	36.8	76	18	DBS1209	13.5	NEG	NEG			DBS1209	0	38	2	1	0	0	0	0	0	0	0	0	1	1	0	0	1	0				0	0	0
DBS1210	Kinh	35	Farmer	Male	68	37.1	78	17	DBS1210	15	NEG	NEG			DBS1210	0	35	1	1	0	0	0	0	0	1	1	0	1	1	0	0	0	0				0	0	0
DBS1211	Kinh	11	Student	Female	34	36.8	112	21	DBS1211	12.3	NEG	NEG			DBS1211	0	11	2	0	1	0	0	0	0	0	0	0	1	0	0	1	0	0				0	0	0
DBS1212	Kinh	39	Farmer	Male	61	37.1	75	18	DBS1212	11	NEG	NEG			DBS1212	0	39	1	1	0	0	0	0	0	1	0	1	1	1	0	0	0	0				0	0	0
DBS1213	Kinh	31	Officer	Male	60	36.9	82	19	DBS1213	13.5	NEG	NEG			DBS1213	0	31	1	0	0	0	0	0	1	1	0	1	1	0	1	0	0	0				0	0	0
DBS1214	Kinh	13	Student	Female	41	36.9	100	20	DBS1214	11.3	NEG	NEG			DBS1214	0	13	2	0	1	0	0	0	0	0	0	0	1	0	0	1	0	0				0	0	0
DBS1215	Kinh	26	Farmer	Female	49	37	92	19	DBS1215	12.4	NEG	NEG			DBS1215	0	26	2	1	0	0	0	0	0	0	0	0	1	0	1	0	0	0				0	0	0
DBS1216	Kinh	29	Farmer	Female	51	37	80	19	DBS1216	12.6	NEG	NEG			DBS1216	0	29	2	1	0	0	0	0	0	1	0	1	1	1	0	0	0	0				0	0	0
DBS1217	Kinh	13	Student	Male	42	37.1	97	20	DBS1217	14.3	NEG	NEG			DBS1217	0	13	1	0	1	0	0	0	0	0	0	0	1	0	0	1	0	0				0	0	0
DBS1218	Kinh	36	Farmer	Female	47	36.8	82	19	DBS1218	11.9	NEG	NEG			DBS1218	0	36	2	1	0	0	0	0	0	0	0	0	1	0	1	0	0	0				0	0	0
DBS1219	Kinh	28	Farmer	Female	52	37	88	17	DBS1219	12.9	NEG	NEG			DBS1219	0	28	2	1	0	0	0	0	0	0	0	0	1	1	0	0	1	0				0	0	0
DBS1220	Kinh	36	Farmer	Male	63	36.9	80	17	DBS1220	11.9	NEG	NEG			DBS1220	0	36	1	1	0	0	0	0	0	1	1	0	1	1	0	0	0	0				0	0	0
DBS1221	Kinh	39	Farmer	Female	49	37.1	78	17	DBS1221	10.6	NEG	NEG			DBS1221	0	39	2	1	0	0	0	0	0	0	0	0	1	0	1	0	0	0				0	0	0
DBS1222	Kinh	33	Farmer	Female	52	37.1	86	19	DBS1222	16.5	NEG	NEG			DBS1222	0	33	2	1	0	0	0	0	0	0	0	0	1	0	1	0	0	0				0	0	0
DBS1223	Kinh	60	Farmer	Male	63	37.1	65	17	DBS1223	11.2	NEG	NEG			DBS1223	0	60	1	1	0	0	0	0	0	0	0	0	1	0	0	1	0	0				0	0	0
DBS1224	Kinh	56	Farmer	Female	47	37	72	18	DBS1224	12.4	NEG	NEG			DBS1224	0	56	2	1	0	0	0	0	0	0	0	0	1	0	1	0	0	0				0	0	0
DBS1225	Kinh	37	Officer	Female	52	37	82	19	DBS1225	10.2	NEG	NEG			DBS1225	0	37	2	0	0	0	0	0	1	0	0	0	1	0	1	0	0	0				0	0	0
DBS1226	Kinh	22	Farmer	Female	48	37	84	19	DBS1226	12.6	NEG	NEG			DBS1226	0	22	2	1	0	0	0	0	0	1	0	1	1	0	1	0	0	0				0	0	0
DBS1227	Kinh	40	Farmer	Male	66	37	78	20	DBS1227	12.7	NEG	NEG			DBS1227	0	40	1	1	0	0	0	0	0	1	1	0	1	1	0	0	1	0				0	0	0
DBS1228	Kinh	58	Farmer	Female	44.5	37.1	68	17	DBS1228	12.5	NEG	NEG			DBS1228	1	58	2	1	0	0	0	0	0	0	0	0	1	0	1	0	0	0				0	0	0
DBS1229	Kinh	38	Farmer	Male	65	36.9	76	18	DBS1229	9.3	NEG	NEG			DBS1229	0	38	1	1	0	0	0	0	0	1	0	1	1	0	1	0	0	0				0	0	0
DBS1230	Kinh	32	Farmer	Female	52	37	79	18	DBS1230	11.5	NEG	NEG			DBS1230	0	32	2	1	0	0	0	0	0	0	0	0	1	0	1	0	0	0				0	0	0
DBS1231	Kinh	11	Student	Male	32	36.9	116	20	DBS1231	13.5	NEG	NEG			DBS1231	0	11	1	0	1	0	0	0	0	0	0	0	1	0	0	1	0	0				0	0	0
DBS1232	Kinh	45	Farmer	Male	44	37.1	75	17	DBS1232	12.9	NEG	NEG			DBS1232	0	45	1	1	0	0	0	0	0	1	1	0	1	0	1	0	0	0				0	0	0
DBS1233	Kinh	29	Farmer	Female	49.5	36.9	85	18	DBS1233	11.9	NEG	NEG			DBS1233	0	29	2	1	0	0	0	0	0	0	0	0	1	0	1	0	0	0				0	0	0
DBS1234	Kinh	34	Seller	Female	53	37	79	19	DBS1234	8.6	NEG	NEG			DBS1234	0	34	2	0	0	0	1	0	0	0	0	0	1	1	0	0	1	0				0	0	0
DBS1235	Kinh	25	Officer	Female	52	37	88	17	DBS1235	12.7	NEG	NEG			DBS1235	0	25	2	0	0	0	0	0	1	0	0	0	1	1	0	0	1	0				0	0	0
DBS1236	Kinh	30	Seller	Female	53	37.1	80	17	DBS1236	9.5	NEG	NEG			DBS1236	0	30	2	0	0	0	1	0	0	0	0	0	1	1	0	0	0	0				0	0	0
DBS1237	Kinh	30	Seller	Female	52	37	82	17	DBS1237	14.7	NEG	NEG			DBS1237	0	30	2	0	0	0	1	0	0	0	0	0	1	1	0	0	0	0				0	0	0
DBS1238	Kinh	28	Seller	Female	50	36.9	79	17	DBS1238	14.9	NEG	NEG			DBS1238	0	28	2	0	0	0	1	0	0	0	0	0	1	1	0	0	1	0				0	0	0
DBS1239	Tay	28	Officer	Female	49	37	87	20	DBS1239	12.6	NEG	NEG			DBS1239	0	28	2	0	0	0	0	0	1	0	0	0	1	0	1	0	0	0				0	0	0
DBS1240	Kinh	30	Seller	Female	54	37.1	84	17	DBS1240	13.8	NEG	NEG			DBS1240	1	30	2	0	0	0	1	0	0	0	0	0	1	1	0	0	0	0				0	0	0
DBS1241	Kinh	36	Seller	Female	53	37	86	17	DBS1241	13.7	NEG	NEG			DBS1241	0	36	2	0	0	0	1	0	0	0	0	0	1	0	1	0	0	0				0	0	0
DBS1242	Kinh	30	Officer	Female	56	37.1	78	18	DBS1242	10.1	NEG	NEG			DBS1242	0	30	2	0	0	0	0	0	1	0	0	0	1	1	0	0	1	0				0	0	0
DBS1243	Kinh	31	Farmer	Female	54	37	76	22	DBS1243	12.1	NEG	NEG			DBS1243	0	31	2	1	0	0	0	0	0	0	0	0	1	1	0	0	0	0				0	0	0
DBS1244	Kinh	25	Farmer	Female	51.2	36.7	81	23	DBS1244	11.7	NEG	NEG			DBS1244	0	25	2	1	0	0	0	0	0	0	0	0	1	0	1	0	0	0				0	0	0
DBS1245	Kinh	25	Farmer	Male	48.7	36.6	72	20	DBS1245	11.6	NEG	NEG			DBS1245	0	25	1	1	0	0	0	0	0	0	0	0	1	1	0	0	1	0				0	0	0
DBS1246	M'nong	30	Farmer	Male	69.7	36.8	69	20	DBS1246	12.4	NEG	NEG			DBS1246	0	30	1	1	0	0	0	0	0	1	0	1	1	0	1	0	0	0				0	0	0
DBS1247	Kinh	60	Farmer	Male	58	37	87	24	DBS1247	12.7	NEG	NEG			DBS1247	0	60	1	1	0	0	0	0	0	0	0	0	1	0	1	0	0	0				0	0	0
DBS1248	Kinh	53	Farmer	Male	63	36.5	77	21	DBS1248	12.8	NEG	NEG			DBS1248	0	53	1	1	0	0	0	0	0	0	0	0	1	1	0	0	1	0				0	0	0
DBS1249	Kinh	20	Farmer	Female	49	37	80	22	DBS1249	12.9	NEG	NEG			DBS1249	0	20	2	1	0	0	0	0	0	0	0	0	1	1	0	0	1	0				0	0	0
DBS1250	Kinh	31	Farmer	Male	64	36.7	78	20	DBS1250	13.3	NEG	NEG			DBS1250	0	31	1	1	0	0	0	0	0	0	0	0	1	0	0	1	0	0				0	0	0
DBS1251	Kinh	29	Teacher	Male	65	37.2	80	19	DBS1251	10.4	NEG	NEG			DBS1251	0	29	1	0	0	1	0	0	0	0	0	0	1	1	0	0	1	0				0	0	0
DBS1252	Kinh	29	Teacher	Female	52	37	82	21	DBS1252	12.1	NEG	NEG			DBS1252	0	29	2	0	0	1	0	0	0	0	0	0	1	0	1	0	0	0				0	0	0
DBS1253	Kinh	29	Teacher	Female	54	36.9	83	19	DBS1253	10.3	NEG	NEG			DBS1253	0	29	2	0	0	1	0	0	0	0	0	0	1	0	0	1	0	0				0	0	0
DBS1254	Kinh	27	Farmer	Female	52.4	36.7	78	22	DBS1254	12.9	NEG	NEG			DBS1254	0	27	2	1	0	0	0	0	0	0	0	0	1	0	1	0	0	0				0	0	0
DBS1255	Kinh	30	Farmer	Female	50.6	37.2	80	20	DBS1255	14.5	NEG	NEG			DBS1255	0	30	2	1	0	0	0	0	0	0	0	0	1	1	0	0	0	0				0	0	0
DBS1256	M'nong	42	Farmer	Female	47	36.7	79	21	DBS1256	14	NEG	NEG			DBS1256	0	42	2	1	0	0	0	0	0	0	0	0	1	0	1	0	0	0				0	0	0
DBS1257	Kinh	31	Teacher	Female	48.5	36.8	80	21	DBS1257	11.4	NEG	NEG			DBS1257	0	31	2	0	0	1	0	0	0	0	0	0	1	1	0	0	1	0				0	0	0
DBS1258	Kinh	19	Farmer	Male	67.5	37.1	78	21	DBS1258	12.4	NEG	NEG			DBS1258	0	19	1	1	0	0	0	0	0	0	0	0	1	0	0	1	0	0				0	0	0
DBS1259	Kinh	26	Farmer	Female	49	36.7	78	20	DBS1259	10.9	NEG	NEG			DBS1259	0	26	2	1	0	0	0	0	0	0	0	0	1	0	1	0	0	0				0	0	0
DBS1260	Kinh	40	Teacher	Male	66	36.8	78	19	DBS1260	12	NEG	NEG			DBS1260	0	40	1	0	0	1	0	0	0	0	0	0	1	1	0	0	0	0				0	0	0
DBS1261	Kinh	36	Teacher	Female	47	37.1	80	21	DBS1261	12.7	NEG	NEG			DBS1261	0	36	2	0	0	1	0	0	0	0	0	0	1	0	1	0	0	0				0	0	0
DBS1262	Kinh	30	Farmer	Female	49	36.8	82	20	DBS1262	10.9	NEG	NEG			DBS1262	0	30	2	1	0	0	0	0	0	0	0	0	1	0	1	0	0	0				0	0	0
DBS1263	Kinh	40	Farmer	Female	55	36.8	78	19	DBS1263	11.6	NEG	NEG			DBS1263	0	40	2	1	0	0	0	0	0	0	0	0	1	1	0	0	0	0				0	0	0
DBS1264	Kinh	36	Farmer	Female	51.7	37.1	82	22	DBS1264	8.9	NEG	NEG			DBS1264	0	36	2	1	0	0	0	0	0	0	0	0	1	1	0	0	1	0				0	0	0
DBS1265	Kinh	50	Teacher	Male	68	36.8	81	21	DBS1265	15.5	NEG	NEG			DBS1265	0	50	1	0	0	1	0	0	0	0	0	0	1	0	1	0	0	0				0	0	0
DBS1266	Kinh	22	Farmer	Male	72	36.8	80	20	DBS1266	13.7	NEG	NEG			DBS1266	0	22	1	1	0	0	0	0	0	0	0	0	1	1	0	0	0	0				0	0	0
DBS1267	Kinh	63	Farmer	Male	59	36.7	72	21	DBS1267	14	NEG	NEG			DBS1267	0	63	1	1	0	0	0	0	0	0	0	0	1	0	0	1	0	0				0	0	0
DBS1268	Kinh	27	Farmer	Male	67.5	36.8	79	21	DBS1268	12.3	NEG	NEG			DBS1268	0	27	1	1	0	0	0	0	0	1	0	1	1	0	1	0	0	0				0	0	0
DBS1269	Kinh	34	Teacher	Female	51	36.7	82	21	DBS1269	12.3	NEG	NEG			DBS1269	0	34	2	0	0	1	0	0	0	0	0	0	1	1	0	0	0	0				0	0	0
DBS1270	Kinh	20	Farmer	Male	65.4	37.2	81	22	DBS1270	12.9	NEG	NEG			DBS1270	0	20	1	1	0	0	0	0	0	0	0	0	1	0	1	0	0	0				0	0	0
DBS1271	Kinh	32	Farmer	Male	68	37.2	79	21	DBS1271	9.9	NEG	NEG			DBS1271	0	32	1	1	0	0	0	0	0	0	0	0	1	0	1	0	0	0				0	0	0
DBS1272	Kinh	19	Farmer	Male	66.5	37.1	79	22	DBS1272	13.6	NEG	NEG			DBS1272	0	19	1	1	0	0	0	0	0	0	0	0	1	1	0	0	0	0				0	0	0
DBS1273	Kinh	27	Farmer	Male	69.8	37.1	81	21	DBS1273	11.8	NEG	NEG			DBS1273	0	27	1	1	0	0	0	0	0	0	0	0	1	1	0	0	0	0				0	0	0
DBS1274	Kinh	30	Farmer	Male	71.4	37	85	22	DBS1274	11.2	NEG	NEG			DBS1274	0	30	1	1	0	0	0	0	0	0	0	0	1	0	0	1	0	0				0	0	0
DBS1275	Kinh	18	Farmer	Male	69	36.8	82	19	DBS1275	12.5	NEG	NEG			DBS1275	0	18	1	1	0	0	0	0	0	0	0	0	1	1	0	0	0	0				0	0	0
DBS1276	Kinh	54	Teacher	Male	58	36.9	82	21	DBS1276	11.4	NEG	NEG			DBS1276	0	54	1	0	0	1	0	0	0	0	0	0	1	1	0	0	1	0				0	0	0
DBS1277	Kinh	20	Farmer	Female	45.5	36.8	79	19	DBS1277	13.5	NEG	NEG			DBS1277	0	20	2	1	0	0	0	0	0	0	0	0	1	0	0	1	0	0				0	0	0
DBS1278	Kinh	19	Farmer	Female	47.6	36.8	85	21	DBS1278	10.6	NEG	NEG			DBS1278	0	19	2	1	0	0	0	0	0	0	0	0	1	0	1	0	1	0				0	0	0
DBS1279	Kinh	28	Farmer	Female	53	36.5	79	19	DBS1279	13.5	NEG	NEG			DBS1279	0	28	2	1	0	0	0	0	0	0	0	0	1	1	0	0	0	0				0	0	0
DBS1280	Kinh	54	Farmer	Male	61	37.1	82	19	DBS1280	13.7	NEG	NEG			DBS1280	0	54	1	1	0	0	0	0	0	0	0	0	1	0	1	0	0	0				0	0	0
DBS1281	Kinh	35	Teacher	Female	52	36.7	81	21	DBS1281	15.4	NEG	NEG			DBS1281	0	35	2	0	0	1	0	0	0	0	0	0	1	1	0	0	0	0				0	0	0
DBS1282	Kinh	60	Farmer	Female	53	37.2	87	23	DBS1282	13.5	NEG	NEG			DBS1282	0	60	2	1	0	0	0	0	0	0	0	0	1	1	0	0	0	0				0	0	0
DBS1283	Kinh	58	Farmer	Female	54.2	36.9	85	22	DBS1283	13.4	NEG	NEG			DBS1283	0	58	2	1	0	0	0	0	0	0	0	0	1	0	1	0	0	0				0	0	0
DBS1284	Kinh	34	Farmer	Male	73	36.8	82	21	DBS1284	10.2	NEG	NEG			DBS1284	0	34	1	1	0	0	0	0	0	0	0	0	1	0	1	0	0	0				0	0	0
DBS1285	Kinh	32	Farmer	Male	64.5	37.1	85	22	DBS1285	10.6	NEG	NEG			DBS1285	0	32	1	1	0	0	0	0	0	1	0	1	1	0	1	0	0	0				0	0	0
DBS1286	Kinh	27	Farmer	Female	52.4	37.2	80	20	DBS1286	14	NEG	NEG			DBS1286	0	27	2	1	0	0	0	0	0	0	0	0	1	0	1	0	0	0				0	0	0
DBS1287	Kinh	18	Farmer	Male	70.5	36.5	68	20	DBS1287	14.8	NEG	NEG			DBS1287	0	18	1	1	0	0	0	0	0	1	0	1	1	0	1	0	0	0				0	0	0
DBS1288	Kinh	22	Farmer	Female	45	37	64	20	DBS1288	16.5	NEG	NEG			DBS1288	1	22	2	1	0	0	0	0	0	0	0	0	1	0	1	0	0	0				0	0	0
DBS1289	Kinh	36	Farmer	Male	66.5	37	74	23	DBS1289	14.6	NEG	NEG			DBS1289	0	36	1	1	0	0	0	0	0	0	0	0	1	1	0	0	0	0				0	0	0
DBS1290	Kinh	19	Farmer	Male	72.5	36.5	62	18	DBS1290	12.5	NEG	NEG			DBS1290	0	19	1	1	0	0	0	0	0	1	0	1	1	1	0	0	0	0				0	0	0
DBS1291	Kinh	40	Teacher	Male	64	37.1	82	23	DBS1291	13.7	NEG	NEG			DBS1291	0	40	1	0	0	1	0	0	0	0	0	0	1	1	0	0	0	0				0	0	0
DBS1292	Kinh	44	Teacher	Female	50.6	37	87	23	DBS1292	13.7	NEG	NEG			DBS1292	1	44	2	0	0	1	0	0	0	0	0	0	1	1	0	0	1	0				0	0	0
DBS1293	Kinh	46	Farmer	Female	47.5	36.8	79	21	DBS1293	15.3	NEG	NEG			DBS1293	0	46	2	1	0	0	0	0	0	1	0	1	1	1	0	0	0	0				0	0	0
DBS1294	Kinh	31	Police	Male	68.5	37.2	80	22	DBS1294	14.7	NEG	NEG			DBS1294	0	31	1	0	0	0	0	0	1	0	0	0	1	0	1	0	0	0				0	0	0
DBS1295	Kinh	19	Farmer	Male	65	37	63	20	DBS1295	12.6	NEG	NEG			DBS1295	1	19	1	1	0	0	0	0	0	1	0	1	1	1	0	0	0	0				0	0	0
DBS1296	Kinh	27	Farmer	Male	66	36.5	67	21	DBS1296	13.2	NEG	NEG			DBS1296	0	27	1	1	0	0	0	0	0	1	1	0	1	1	0	0	0	0				0	0	0
DBS1297	Kinh	42	Farmer	Male	71	37.4	83	22	DBS1297	12.5	NEG	NEG			DBS1297	0	42	1	1	0	0	0	0	0	0	0	0	1	0	1	0	0	0				0	0	0
DBS1298	Kinh	27	Teacher	Female	47.5	36.6	74	20	DBS1298	12.6	NEG	NEG			DBS1298	0	27	2	0	0	1	0	0	0	0	0	0	1	0	0	1	0	0				0	0	0
DBS1299	Kinh	19	Farmer	Female	46	37	64	20	DBS1299	14.8	NEG	NEG			DBS1299	0	19	2	1	0	0	0	0	0	0	0	0	1	1	0	0	0	0				0	0	0
DBS1300	Kinh	56	Farmer	Female	70	36.7	88	23	DBS1300	15.1	NEG	NEG			DBS1300	0	56	2	1	0	0	0	0	0	0	0	0	1	0	0	1	0	0				0	0	0
DBS1301	Kinh	19	Farmer	Male	69.2	36.7	62	18	DBS1301	12.3	NEG	NEG			DBS1301	0	19	1	1	0	0	0	0	0	0	0	0	1	0	1	0	0	0				0	0	0
DBS1302	Kinh	26	Teacher	Female	65.5	36.9	71	20	DBS1302	16.2	NEG	NEG			DBS1302	0	26	2	0	0	1	0	0	0	1	0	1	1	1	0	0	0	0				0	0	0
DBS1303	Kinh	27	Farmer	Male	76	37	84	21	DBS1303	15.4	NEG	NEG			DBS1303	0	27	1	1	0	0	0	0	0	1	1	0	1	0	1	0	0	0				0	0	0
DBS1304	Kinh	30	Farmer	Female	51.5	37	69	22	DBS1304	16.2	NEG	NEG			DBS1304	0	30	2	1	0	0	0	0	0	0	0	0	1	0	0	1	0	0				0	0	0
DBS1305	Kinh	19	Farmer	Male	47.5	37	64	21	DBS1305	15.6	NEG	NEG			DBS1305	0	19	1	1	0	0	0	0	0	1	1	0	1	1	0	0	0	0				0	0	0
DBS1306	Kinh	21	Farmer	Male	65	36.5	69	21	DBS1306	15.1	NEG	NEG			DBS1306	0	21	1	1	0	0	0	0	0	1	1	0	1	0	0	1	0	0				0	0	0
DBS1307	Kinh	18	Farmer	Male	67.4	36.7	69	20	DBS1307	16.8	NEG	NEG			DBS1307	0	18	1	1	0	0	0	0	0	1	1	0	1	1	0	0	0	0				0	0	0
DBS1308	Kinh	60	Farmer	Male	59	37	86	24	DBS1308	12.3	NEG	NEG			DBS1308	0	60	1	1	0	0	0	0	0	0	0	0	1	0	1	0	0	0				0	0	0
DBS1309	Kinh	33	Farmer	Male	71	36.6	68	20	DBS1309	12.5	NEG	NEG			DBS1309	0	33	1	1	0	0	0	0	0	1	0	1	1	1	0	0	0	0				0	0	0
DBS1310	Kinh	40	Farmer	Male	67.5	36.5	87	23	DBS1310	14.5	NEG	NEG			DBS1310	0	40	1	1	0	0	0	0	0	1	1	0	1	0	1	0	0	0				0	0	0
DBS1311	Kinh	52	Farmer	Female	56	36.5	91	24	DBS1311	12.5	NEG	NEG			DBS1311	0	52	2	1	0	0	0	0	0	1	0	1	1	0	1	0	0	0				0	0	0
DBS1312	Kinh	29	Officer	Female	52.4	36.8	76	21	DBS1312	14.9	NEG	NEG			DBS1312	0	29	2	0	0	0	0	0	1	0	0	0	1	0	0	1	0	0				0	0	0
DBS1313	Kinh	51	Farmer	Male	54.7	37.1	85	23	DBS1313	13.8	NEG	NEG			DBS1313	0	51	1	1	0	0	0	0	0	0	0	0	1	0	0	1	0	0				0	0	0
DBS1314	Kinh	18	Student	Male	64.8	36.5	63	19	DBS1314	12.6	NEG	NEG			DBS1314	0	18	1	0	1	0	0	0	0	1	0	1	1	1	0	0	0	0				0	0	0
DBS1315	Kinh	36	Farmer	Male	70.5	36.6	70	21	DBS1315	15.8	NEG	NEG			DBS1315	0	36	1	1	0	0	0	0	0	1	0	1	1	1	0	0	0	0				0	0	0
DBS1316	Kinh	61	Retired	Female	56.4	37	92	25	DBS1316	13.9	NEG	NEG			DBS1316	0	61	2	0	0	0	0	1	0	0	0	0	1	1	0	0	0	0				0	0	0
DBS1317	Kinh	18	Student	Male	69.4	36.9	63	18	DBS1317	15.6	NEG	NEG			DBS1317	0	18	1	0	1	0	0	0	0	1	0	1	1	1	0	0	0	0				0	0	0
DBS1318	Kinh	22	Farmer	Male	67	37	71	20	DBS1318	15.3	NEG	NEG			DBS1318	0	22	1	1	0	0	0	0	0	1	0	1	1	0	1	0	0	0				0	0	0
DBS1319	Kinh	32	Officer	Female	51.6	36.5	82	24	DBS1319	13.9	NEG	NEG			DBS1319	0	32	2	0	0	0	0	0	1	0	0	0	1	0	1	0	0	0				0	0	0
DBS1320	Kinh	26	Farmer	Male	65	37.2	69	21	DBS1320	18.3	NEG	NEG			DBS1320	0	26	1	1	0	0	0	0	0	1	0	1	1	0	0	1	0	0				0	0	0
DBS1321	Kinh	19	Student	Male	70.4	36.7	63	20	DBS1321	NA	NEG	NEG			DBS1321	0	19	1	0	1	0	0	0	0	0	0	0	1	1	0	0	0	0				0	0	0
DBS1322	Kinh	26	Officer	Female	53	37.2	75	21	DBS1322	NA	NEG	NEG			DBS1322	0	26	2	0	0	0	0	0	1	0	0	0	1	1	0	0	0	0				0	0	0
DBS211	Withdrawal								DBS0211	10.9					DBS211	Withdrawal
DBS435	Withdrawal								DBS0435	15.6					DBS435	Withdrawal
																17

## Sheet: Dak Ngo
Study ID	Ethnic Group	Age (yr)	Occupation	Gender	Body Weight (kg)	Body Temp (°C)	Pulse rate (/min)	Respiratory rate (/min)	Hb (g/dL)	RDT (Pos/Neg)	Plasmodium species by microscopy	Parasitemia (p/µL)	Comments	Study ID	PCR POSITIVE (1)	Age (yr)	Gender	Farmer	Student	Healthcare worker	Forest Goer	Retired	others	Live in the forest in the last 2 weeks (Y/N)	Yes, lived in the forest - slept every night under bednet	Yes, lived in the forest - slept few times a week under bednet	Bed net at home or hammock in the forest (Y/N)	Bednet at home - Every night	Bednet at home -Few times a week	Bednet at home - Rarely	Bed net is treated (Y/N)	Topical repellent (Y/N)	Repellent - Every night	Repellent -Few times a week	Repellent- Rarely	Use of insecticide coil (Y/N)	Treated fabric or other material to repel mosquitoes (Y/N)	Taken any prior antimalarial medication within the last 28 days (Y/N)
DG001	Kinh	64	Farmer	Male	67	36.5	69	21	13.2	NEG	NEG			DG001	0	64	1	1	0	0	0	0	0	0	0	0	1	1	0	0	0	0				0	0	0
DG002	Kinh	62	Farmer	Female	59	36.7	71	23	11.2	NEG	NEG			DG002	0	62	2	1	0	0	0	0	0	0	0	0	1	1	0	0	0	0				0	0	0
DG003	Kinh	32	Farmer	Female	52	36.7	64	21	12.3	NEG	NEG			DG003	0	32	2	1	0	0	0	0	0	0	0	0	1	1	0	0	0	0				0	0	0
DG004	Tay	37	Farmer	Female	57	36.6	62	21	8.3	NEG	NEG			DG004	0	37	2	1	0	0	0	0	0	0	0	0	1	0	1	0	0	0				0	0	0
DG005	Kinh	11	Student	Male	46	36.5	61	20	10.8	NEG	NEG			DG005	0	11	1	0	1	0	0	0	0	0	0	0	1	0	1	0	0	0				0	0	0
DG006	Kinh	48	Farmer	Male	61	36.7	64	22	13.4	NEG	NEG			DG006	0	48	1	1	0	0	0	0	0	1	0	1	1	1	0	0	0	0				0	0	0
DG007	Kinh	10	Student	Female	38	36.9	61	20	11.1	NEG	NEG			DG007	0	10	2	0	1	0	0	0	0	0	0	0	1	0	1	0	0	0				0	0	0
DG008	Kinh	29	Farmer	Female	51	36.8	64	23	12.2	NEG	NEG			DG008	0	29	2	1	0	0	0	0	0	0	0	0	1	1	0	0	0	0				0	0	0
DG009	Kinh	36	Farmer	Male	71	36.6	67	23	13.4	NEG	NEG			DG009	0	36	1	1	0	0	0	0	0	1	0	1	1	1	0	0	0	0				0	0	0
DG010	M'nong	29	Farmer	Female	52	36.6	63	21	12.4	NEG	NEG			DG010	0	29	2	1	0	0	0	0	0	0	0	0	1	1	0	0	0	0				0	0	0
DG011	M'nong	18	Farmer	Male	60	36.5	60	22	10.8	NEG	NEG			DG011	0	18	1	1	0	0	0	0	0	1	0	1	1	0	1	0	0	0				0	0	0
DG012	Kinh	34	Farmer	Female	50	36.7	68	23	12.5	NEG	NEG			DG012	0	34	2	1	0	0	0	0	0	0	0	0	1	1	0	0	0	0				0	0	0
DG013	Tay	35	Farmer	Male	59	36.5	64	24	12.3	NEG	NEG			DG013	0	35	1	1	0	0	0	0	0	1	0	1	1	1	0	0	0	0				0	0	0
DG014	Kinh	52	Farmer	Female	53	36.7	66	23	13.3	NEG	NEG			DG014	0	52	2	1	0	0	0	0	0	0	0	0	1	1	0	0	0	0				0	0	0
DG015	Kinh	39	Farmer	Female	51	36.9	68	21	12	NEG	NEG			DG015	1	39	2	1	0	0	0	0	0	0	0	0	1	1	0	0	0	0				0	0	0
DG016	Kinh	58	Farmer	Female	51	36.6	70	24	9.4	NEG	NEG			DG016	0	58	2	1	0	0	0	0	0	0	0	0	1	0	1	0	0	0				0	0	0
DG017	M'nong	22	Farmer	Male	59	36.7	61	20	13.8	NEG	NEG			DG017	0	22	1	1	0	0	0	0	0	1	1	0	1	0	1	0	0	0				0	0	0
DG018	M'nong	28	Farmer	Male	66	36.9	63	23	14.3	NEG	NEG			DG018	0	28	1	1	0	0	0	0	0	1	0	1	1	0	1	0	0	0				0	0	0
DG019	Kinh	40	Farmer	Male	49	37	71	24	11.9	NEG	NEG			DG019	0	40	1	1	0	0	0	0	0	0	0	0	1	1	0	0	0	0				0	0	0
DG020	Kinh	14	Student	Male	50	36.6	62	23	11.3	NEG	NEG			DG020	0	14	1	0	1	0	0	0	0	0	0	0	1	1	0	0	0	0				0	0	0
DG021	Nung	27	Farmer	Male	58	36.5	64	21	12.9	NEG	NEG			DG021	0	27	1	1	0	0	0	0	0	1	0	1	1	0	1	0	0	0				0	0	0
DG022	Thai	22	Farmer	Female	50	37.1	65	20	11.4	NEG	NEG			DG022	0	22	2	1	0	0	0	0	0	1	0	1	1	0	1	0	0	0				0	0	0
DG023	Kinh	28	Farmer	Male	67	36.7	60	21	14.3	NEG	NEG			DG023	0	28	1	1	0	0	0	0	0	1	0	1	1	1	0	0	0	0				0	0	0
DG024	Kinh	52	Farmer	Male	64	36.5	67	23	12.2	NEG	NEG			DG024	0	52	1	1	0	0	0	0	0	1	0	1	1	1	0	0	0	0				0	0	0
DG025	Nung	25	Farmer	Male	61	37	61	20	13.7	NEG	NEG			DG025	0	25	1	1	0	0	0	0	0	1	0	1	1	0	1	0	0	0				0	0	0
DG026	Lao	10	Student	Female	36	36.6	63	21	11.6	NEG	NEG			DG026	0	10	2	0	1	0	0	0	0	0	0	0	1	1	0	0	0	0				0	0	0
DG027	Lao	37	Farmer	Female	52	36.9	65	24	12.7	NEG	NEG			DG027	0	37	2	1	0	0	0	0	0	0	0	0	1	1	0	0	0	0				0	0	0
DG028	M'nong	73	Farmer	Female	52	36.8	72	26	9.5	NEG	NEG			DG028	1	73	2	1	0	0	0	0	0	0	0	0	1	0	1	0	0	0				0	0	0
DG029	M'nong	10	Student	Female	40	36.5	62	20	10.7	NEG	NEG			DG029	0	10	2	0	1	0	0	0	0	0	0	0	1	1	0	0	0	0				0	0	0
DG030	Tay	30	Farmer	Female	49	36.9	63	21	9.8	NEG	NEG			DG030	0	30	2	1	0	0	0	0	0	0	0	0	1	0	1	0	0	0				0	0	0
DG031	M'nong	50	Farmer	Male	68	37.1	69	25	14.1	NEG	NEG			DG031	0	50	1	1	0	0	0	0	0	0	0	0	1	0	1	0	0	0				0	0	0
DG032	M'nong	70	Freelancer	Female	54	37.1	73	24	11.9	NEG	NEG			DG032	0	70	2	0	0	0	0	0	1	0	0	0	1	0	1	0	1	0				0	0	0
DG033	Nung	35	Farmer	Male	69	36.7	64	21	14.7	NEG	NEG			DG033	0	35	1	1	0	0	0	0	0	1	0	1	1	0	1	0	0	0				0	0	0
DG034	Nung	35	Farmer	Female	58	37	66	23	10.9	NEG	NEG			DG034	0	35	2	1	0	0	0	0	0	1	0	1	1	1	0	0	0	0				0	0	0
DG035	Nung	29	Farmer	Female	49	36.8	61	22	12.1	NEG	NEG			DG035	0	29	2	1	0	0	0	0	0	0	0	0	1	0	1	0	0	0				0	0	0
DG036	Kinh	54	Farmer	Female	51	37	69	24	11.8	NEG	NEG			DG036	0	54	2	1	0	0	0	0	0	0	0	0	1	1	0	0	0	0				0	0	0
DG037	Kinh	52	Farmer	Male	58	36.7	66	23	12.8	NEG	NEG			DG037	0	52	1	1	0	0	0	0	0	1	0	1	1	0	1	0	0	0				0	0	0
DG038	Kinh	35	Farmer	Male	52	36.5	67	23	11	NEG	NEG			DG038	0	35	1	1	0	0	0	0	0	0	0	0	1	1	0	0	0	0				0	0	0
DG039	Kinh	14	student	Female	40	36.7	62	21	11.9	NEG	NEG			DG039	0	14	2	0	1	0	0	0	0	0	0	0	1	1	0	0	0	0				0	0	0
DG040	Kinh	41	Farmer	Female	52	36.8	61	20	13.9	NEG	NEG			DG040	0	41	2	1	0	0	0	0	0	1	0	1	1	0	1	0	0	0				0	0	0
DG041	Kinh	36	Farmer	Female	50	36.9	65	23	11.6	NEG	NEG			DG041	0	36	2	1	0	0	0	0	0	0	0	0	1	1	0	0	0	0				0	0	0
DG042	Kinh	10	Student	Female	39	36.5	63	21	10.7	NEG	NEG			DG042	0	10	2	0	1	0	0	0	0	0	0	0	1	0	1	0	0	0				0	0	0
DG043	Kinh	10	Student	Male	36	37	67	20	10.2	NEG	NEG			DG043	0	10	1	0	1	0	0	0	0	0	0	0	1	0	1	0	0	0				0	0	0
DG044	Kinh	61	Farmer	Female	52	36.8	69	23	13.1	NEG	NEG			DG044	0	61	2	1	0	0	0	0	0	0	0	0	1	0	1	0	0	0				0	0	0
DG045	Nung	38	Farmer	Female	54	37.2	69	24	13	NEG	NEG			DG045	0	38	2	1	0	0	0	0	0	0	0	0	1	1	0	0	0	0				0	0	0
DG046	Nung	36	Farmer	Male	62	37	66	22	11.8	NEG	NEG			DG046	0	36	1	1	0	0	0	0	0	1	0	1	1	1	0	0	0	0				0	0	0
DG047	Kinh	73	Farmer	Male	59	37	72	24	8.8	NEG	NEG			DG047	0	73	1	1	0	0	0	0	0	0	0	0	1	0	1	0	0	0				0	0	0
DG048	Kinh	46	Seller	Female	49	37.1	67	21	12.7	NEG	NEG			DG048	0	46	2	0	0	0	0	0	0	0	0	0	1	1	0	0	0	0				0	0	0
DG049	Tay	28	Farmer	Female	51	36.8	70	24	9.5	NEG	NEG			DG049	0	28	2	1	0	0	0	0	0	1	0	1	1	1	0	0	0	0				0	0	0
DG050	Kinh	37	Village health worker	Female	46	36.5	71	23	12.3	NEG	NEG			DG050	0	37	2	0	0	1	0	0	0	0	0	0	1	1	0	0	0	0				0	0	0
DG051	Nung	30	Farmer	Female	54	36.7	67	21	10.4	NEG	NEG			DG051	0	30	2	1	0	0	0	0	0	0	0	0	1	1	0	0	0	0				0	0	0
DG052	Nung	56	Farmer	Female	51	37	72	25	10.7	NEG	NEG			DG052	0	56	2	1	0	0	0	0	0	0	0	0	1	0	1	0	0	0				0	0	0
DG053	Kinh	51	Farmer	Female	54	36.8	73	26	10.4	NEG	NEG			DG053	0	51	2	1	0	0	0	0	0	0	0	0	1	1	0	0	0	0				0	0	0
DG054	Kinh	24	Farmer	Female	47	37	64	21	12.3	NEG	NEG			DG054	0	24	2	1	0	0	0	0	0	0	0	0	1	0	1	0	0	0				0	0	0
DG055	Kinh	12	Student	Male	39	36.6	61	20	10.9	NEG	NEG			DG055	0	12	1	0	1	0	0	0	0	0	0	0	1	0	1	0	0	0				0	0	0
DG056	Kinh	33	Farmer	Female	54	37.1	71	26	12.1	NEG	NEG			DG056	0	33	2	1	0	0	0	0	0	1	0	1	1	1	0	0	0	0				0	0	0
DG057	Kinh	37	Farmer	Male	61	37	64	21	12.8	NEG	NEG			DG057	0	37	1	1	0	0	0	0	0	1	0	1	1	0	1	0	0	0				0	0	0
DG058	Kinh	32	Farmer	Female	49	37.3	69	23	11	NEG	NEG			DG058	0	32	2	1	0	0	0	0	0	0	0	0	1	1	0	0	0	0				0	0	0
DG059	Kinh	36	Farmer	Male	45	36.9	62	21	13	NEG	NEG			DG059	0	36	1	1	0	0	0	0	0	1	0	1	1	0	1	0	0	0				0	0	0
DG060	Tay	34	Carpenter	Male	60	36.7	63	23	10.7	NEG	NEG			DG060	0	34	1	0	0	0	0	0	1	1	0	1	1	0	1	0	0	0				0	0	0
DG061	Kinh	12	Student	Female	39	37	65	22	10.7	NEG	NEG			DG061	0	12	2	0	1	0	0	0	0	0	0	0	1	1	0	0	0	0				0	0	0
DG062	Kinh	32	Farmer	Female	49	37.1	70	26	11.4	NEG	NEG			DG062	0	32	2	1	0	0	0	0	0	0	0	0	1	1	0	0	0	0				0	0	0
DG063	Kinh	38	Farmer	Male	59	36.9	64	21	13.4	NEG	NEG			DG063	0	38	1	1	0	0	0	0	0	1	0	1	1	0	1	0	0	0				0	0	0
DG064	Kinh	65	Farmer	Female	57	37.2	73	25	11.9	NEG	NEG			DG064	0	65	2	1	0	0	0	0	0	0	0	0	1	0	0	1	0	0				0	0	0
DG065	Kinh	36	Farmer	Female	50	36.5	67	22	11.6	NEG	NEG			DG065	0	36	2	1	0	0	0	0	0	0	0	0	1	0	1	0	0	0				0	0	0
DG066	Kinh	34	Farmer	Female	52	36.7	69	23	10.3	NEG	NEG			DG066	0	34	2	1	0	0	0	0	0	0	0	0	1	1	0	0	0	0				0	0	0
DG067	Kinh	12	Student	Female	34	36.9	64	21	9.1	NEG	NEG			DG067	0	12	2	0	1	0	0	0	0	0	0	0	1	1	0	0	0	0				0	0	0
DG068	Kinh	19	Farmer	Male	57	37	62	21	14.6	NEG	NEG			DG068	0	19	1	1	0	0	0	0	0	1	0	1	1	0	1	0	0	0				0	0	0
DG069	Kinh	15	Student	Male	46	36.5	66	23	13.3	NEG	NEG			DG069	0	15	1	0	1	0	0	0	0	0	0	0	1	0	1	0	0	0				0	0	0
DG070	Kinh	12	Student	Male	39	36.6	64	21	10.6	NEG	NEG			DG070	0	12	1	0	1	0	0	0	0	0	0	0	1	1	0	0	0	0				0	0	0
DG071	Kinh	56	Farmer	Female	51	37.2	72	25	9.3	NEG	NEG			DG071	1	56	2	1	0	0	0	0	0	0	0	0	1	0	1	0	0	0				0	0	0
DG072	Kinh	33	Farmer	Female	53	37.1	69	23	10.3	NEG	NEG			DG072	0	33	2	1	0	0	0	0	0	0	0	0	1	0	1	0	0	0				0	0	0
DG073	Kinh	18	Farmer	Male	56	36.5	61	20	11.3	NEG	NEG			DG073	1	18	1	1	0	0	0	0	0	1	0	1	1	0	1	0	0	0				0	0	0
DG074	Kinh	41	Farmer	Male	61	36.8	66	21	14.7	NEG	NEG			DG074	0	41	1	1	0	0	0	0	0	1	0	1	1	0	1	0	0	0				0	0	0
DG075	Kinh	28	Farmer	Female	52	37	70	24	10.9	NEG	NEG			DG075	0	28	2	1	0	0	0	0	0	0	0	0	1	0	1	0	0	0				0	0	0
DG076	Kinh	10	Student	Female	34	36.6	63	21	11.3	NEG	NEG			DG076	0	10	2	0	1	0	0	0	0	0	0	0	1	1	0	0	0	0				0	0	0
DG077	Kinh	60	Farmer	Female	56	37.2	70	25	11.8	NEG	NEG			DG077	0	60	2	1	0	0	0	0	0	0	0	0	1	1	0	0	0	0				0	0	0
DG078	Kinh	25	Farmer	Female	52	36.5	67	23	11.5	NEG	NEG			DG078	0	25	2	1	0	0	0	0	0	0	0	0	1	0	1	0	0	0				0	0	0
DG079	Kinh	56	Farmer	Female	57	36.7	71	25	11.5	NEG	NEG			DG079	0	56	2	1	0	0	0	0	0	0	0	0	1	1	0	0	0	0				0	0	0
DG080	Kinh	67	Farmer	Female	51	37	73	26	10.5	NEG	NEG			DG080	0	67	2	1	0	0	0	0	0	0	0	0	1	1	0	0	0	0				0	0	0
DG081	Nung	58	Student	Male	60	36.5	70	24	11.2	NEG	NEG			DG081	0	58	1	0	1	0	0	0	0	0	0	0	1	1	0	0	0	0				0	0	0
DG082	Kinh	48	Farmer	Female	50	37	66	21	10.7	NEG	NEG			DG082	0	48	2	1	0	0	0	0	0	0	0	0	1	0	1	0	0	0				0	0	0
DG083	Kinh	21	Farmer	Female	49	36.5	62	21	11.2	NEG	NEG			DG083	0	21	2	1	0	0	0	0	0	0	0	0	1	1	0	0	0	0				0	0	0
DG084	Kinh	47	Farmer	Female	51	36.9	70	23	12	NEG	NEG			DG084	0	47	2	1	0	0	0	0	0	0	0	0	1	0	1	0	0	0				0	0	0
DG085	Mong	34	Health worker	Female	53	36.6	64	22	9.1	NEG	NEG			DG085	0	34	2	0	0	1	0	0	0	0	0	0	1	1	0	0	0	0				0	0	0
DG086	Nung	35	Farmer	Male	62	37.1	63	21	14.2	NEG	NEG			DG086	0	35	1	1	0	0	0	0	0	1	0	1	1	1	0	0	0	0				0	0	0
DG087	Nung	32	Farmer	Female	50	36.6	67	22	10.2	NEG	NEG			DG087	0	32	2	1	0	0	0	0	0	0	0	0	1	0	1	0	0	0				0	0	0
DG088	Mong	90	Farmer	Female	43	37.2	70	25	10.3	NEG	NEG			DG088	0	90	2	1	0	0	0	0	0	0	0	0	1	1	0	0	0	0				0	0	0
DG089	Mong	33	Farmer	Female	49	37	66	21	9.3	NEG	NEG			DG089	0	33	2	1	0	0	0	0	0	0	0	0	1	0	0	1	0	0				0	0	0
DG090	Mong	61	Farmer	Female	53	37.2	69	23	8.1	NEG	NEG			DG090	0	61	2	1	0	0	0	0	0	0	0	0	1	0	0	1	0	0				0	0	0
DG091	Mong	48	Farmer	Female	54	36.7	68	24	9.5	NEG	NEG			DG091	0	48	2	1	0	0	0	0	0	0	0	0	1	0	0	1	0	0				0	0	0
DG092	Mong	35	Farmer	Female	55	37	72	26	12	NEG	NEG			DG092	0	35	2	1	0	0	0	0	0	0	0	0	1	0	1	0	0	0				0	0	0
DG093	Mong	48	Farmer	Female	52	36.7	69	23	11.6	NEG	NEG			DG093	1	48	2	1	0	0	0	0	0	0	0	0	1	0	0	1	0	0				0	0	0
DG094	Mong	41	Farmer	Female	59	36.6	71	24	12	NEG	NEG			DG094	0	41	2	1	0	0	0	0	0	0	0	0	1	0	0	1	0	0				0	0	0
DG095	Mong	20	Farmer	Female	48	36.6	64	21	11.3	NEG	NEG			DG095	0	20	2	1	0	0	0	0	0	0	0	0	1	0	0	1	0	0				0	0	0
DG096	Mong	29	Farmer	Male	56	37	65	23	12.8	NEG	NEG			DG096	1	29	1	1	0	0	0	0	0	1	0	1	1	0	0	1	0	0				0	0	0
DG097	Mong	19	Farmer	Female	55	37.2	66	23	11.5	NEG	NEG			DG097	0	19	2	1	0	0	0	0	0	0	0	0	1	0	1	0	0	0				0	0	0
DG098	Mong	46	Farmer	Male	59	37	72	26	13	NEG	NEG			DG098	0	46	1	1	0	0	0	0	0	0	0	0	1	0	1	0	0	0				0	0	0
DG099	Mong	25	Farmer	Female	52	36.6	70	24	10	NEG	NEG			DG099	0	25	2	1	0	0	0	0	0	0	0	0	1	0	1	0	0	0				0	0	0
DG100	Mong	34	Farmer	Male	58	36.7	61	20	13	NEG	NEG			DG100	0	34	1	1	0	0	0	0	0	1	0	1	1	0	1	0	0	0				0	0	0
DG101	Mong	19	Farmer	Female	46	36.9	63	21	8.9	NEG	NEG			DG101	0	19	2	1	0	0	0	0	0	0	0	0	1	0	0	1	0	0				0	0	0
DG102	Mong	18	Farmer	Female	43	37	67	23	10.3	NEG	NEG			DG102	0	18	2	1	0	0	0	0	0	0	0	0	1	0	0	1	0	0				0	0	0
DG103	Mong	44	Farmer	Female	46	37.1	70	24	9.9	NEG	NEG			DG103	0	44	2	1	0	0	0	0	0	0	0	0	1	0	0	1	0	0				0	0	0
DG104	Mong	49	Farmer	Female	49	36.8	73	25	11.5	NEG	NEG			DG104	0	49	2	1	0	0	0	0	0	0	0	0	1	0	1	0	0	0				0	0	0
DG105	Kinh	62	Farmer	Female	58	37.1	72	25	12.3	NEG	NEG			DG105	0	62	2	1	0	0	0	0	0	0	0	0	1	0	1	0	0	0				0	0	0
DG106	Kinh	56	Farmer	Female	52	36.5	69	23	12.9	NEG	NEG			DG106	0	56	2	1	0	0	0	0	0	0	0	0	1	0	1	0	0	0				0	0	0
DG107	Kinh	34	Farmer	Male	66	37	63	21	15	NEG	NEG			DG107	0	34	1	1	0	0	0	0	0	1	0	1	1	0	0	1	0	0				0	0	0
DG108	Kinh	35	Farmer	Male	61	36.6	68	23	13.8	NEG	NEG			DG108	0	35	1	1	0	0	0	0	0	1	0	1	1	0	1	0	0	0				0	0	0
DG109	Nung	64	Farmer	Female	54	36.7	70	24	11.3	NEG	NEG			DG109	0	64	2	1	0	0	0	0	0	0	0	0	1	1	0	0	0	0				0	0	0
DG110	Khome	66	Farmer	Female	52	36.5	69	21	13	NEG	NEG			DG110	0	66	2	1	0	0	0	0	0	0	0	0	1	0	1	0	0	0				0	0	0
DG111	Kinh	51	Farmer	Female	56	37.1	66	21	11.4	NEG	NEG			DG111	0	51	2	1	0	0	0	0	0	0	0	0	1	0	1	0	0	0				0	0	0
DG112	Kinh	28	Farmer	Female	53	36.9	62	20	11.1	NEG	NEG			DG112	0	28	2	1	0	0	0	0	0	0	0	0	1	0	0	1	0	0				0	0	0
DG113	M'nong	40	Farmer (Village leader)	Male	56	36.7	67	22	14.9	NEG	NEG			DG113	0	40	1	1	0	0	0	0	0	0	0	0	1	0	0	1	0	0				0	0	0
DG114	M'nong	30	Farmer	Female	52	37.2	67	21	11.8	NEG	NEG			DG114	0	30	2	1	0	0	0	0	0	0	0	0	1	0	1	0	0	0				0	0	0
DG115	M'nong	10	Student	Female	30	36.5	63	20	12.9	NEG	NEG			DG115	0	10	2	0	1	0	0	0	0	0	0	0	1	0	1	0	0	0				0	0	0
DG116	Kinh	57	Farmer	Female	58	37.1	67	24	13	NEG	NEG			DG116	0	57	2	1	0	0	0	0	0	0	0	0	1	1	0	0	0	0				0	0	0
DG117	M'nong	65	Farmer	Male	61	36.6	72	26	11.7	NEG	NEG			DG117	0	65	1	1	0	0	0	0	0	0	0	0	1	0	0	1	0	0				0	0	0
DG118	M'nong	65	Farmer	Female	49	36.6	70	22	12.4	NEG	NEG			DG118	0	65	2	1	0	0	0	0	0	0	0	0	1	0	1	0	0	0				0	0	0
DG119	M'nong	80	Farmer	Female	45	36.9	74	26	14.9	NEG	NEG			DG119	0	80	2	1	0	0	0	0	0	0	0	0	1	0	0	1	0	0				0	0	0
DG120	Kinh	34	Farmer	Female	48	36.5	67	21	13	NEG	NEG			DG120	0	34	2	1	0	0	0	0	0	0	0	0	1	0	1	0	0	0				0	0	0
DG121	Kinh	46	Farmer	Female	58	36.9	68	23	12.2	NEG	NEG			DG121	0	46	2	1	0	0	0	0	0	0	0	0	1	1	0	0	0	0				0	0	0
DG122	M'nong	22	Farmer	Female	48	37.3	72	25	10.3	NEG	NEG			DG122	0	22	2	1	0	0	0	0	0	0	0	0	1	0	1	0	0	0				0	0	0
DG123	M'nong	50	Farmer	Female	52	37	72	22	11.3	NEG	NEG			DG123	0	50	2	1	0	0	0	0	0	0	0	0	1	0	0	1	0	0				0	0	0
DG124	M'nong	29	Farmer	Female	49	36.5	62	20	12.8	NEG	NEG			DG124	0	29	2	1	0	0	0	0	0	0	0	0	1	1	0	0	0	0				0	0	0
DG125	M'nong	43	Farmer	Female	50	36.6	70	23	11	NEG	NEG			DG125	0	43	2	1	0	0	0	0	0	0	0	0	1	1	0	0	0	0				0	0	0
DG126	M'nong	12	Student	Male	40	36.9	63	21	10.7	NEG	NEG			DG126	0	12	1	0	1	0	0	0	0	0	0	0	1	0	1	0	0	0				0	0	0
DG127	Kinh	47	Farmer	Male	57	37.1	67	21	13.9	NEG	NEG			DG127	1	47	1	1	0	0	0	0	0	1	0	1	1	1	0	0	0	0				0	0	0
DG128	M'nong	27	Farmer	Male	64	36.7	62	20	12.4	NEG	NEG			DG128	0	27	1	1	0	0	0	0	0	1	0	1	1	0	1	0	0	0				0	0	0
DG129	Kinh	36	Farmer	Female	48	36.9	67	24	12.3	NEG	NEG			DG129	0	36	2	1	0	0	0	0	0	0	0	0	1	1	0	0	0	0				0	0	0
DG130	M'nong	50	Farmer	Female	48	37.1	70	24	11.3	NEG	NEG			DG130	0	50	2	1	0	0	0	0	0	0	0	0	1	0	1	0	0	0				0	0	0
DG131	Kinh	60	Farmer	Male	62	36.6	73	25	12.1	NEG	NEG			DG131	0	60	1	1	0	0	0	0	0	0	0	0	1	0	0	1	0	0				0	0	0
DG132	M'nong	42	Farmer	Female	46	37.2	69	22	10.7	NEG	NEG			DG132	0	42	2	1	0	0	0	0	0	0	0	0	1	0	1	0	0	0				0	0	0
DG133	M'nong	27	Farmer	Female	62	37	63	20	9.1	NEG	NEG			DG133	0	27	2	1	0	0	0	0	0	0	0	0	1	1	0	0	0	0				0	0	0
DG134	Dao	40	Farmer	Female	62	36.7	69	23	12.5	NEG	NEG			DG134	0	40	2	1	0	0	0	0	0	0	0	0	1	0	0	1	0	0				0	0	0
DG135	M'nong	10	Student	Female	32	36.6	64	21	12.6	NEG	NEG			DG135	0	10	2	0	1	0	0	0	0	0	0	0	1	1	0	0	0	0				0	0	0
DG136	Kinh	78	Farmer	Female	58	37.2	74	26	12.5	NEG	NEG			DG136	1	78	2	1	0	0	0	0	0	0	0	0	1	0	1	0	0	0				0	0	0
DG137	Dao	60	Farmer	Male	61	36.7	70	22	13.3	NEG	NEG			DG137	0	60	1	1	0	0	0	0	0	0	0	0	1	0	1	0	0	0				0	0	0
DG138	Kinh	30	Farmer	Female	57	36.5	66	21	12.5	NEG	NEG			DG138	0	30	2	1	0	0	0	0	0	0	0	0	1	1	0	0	0	0				0	0	0
DG139	M'nong	10	Student	Male	33	37.1	64	21	11.8	NEG	NEG			DG139	0	10	1	0	1	0	0	0	0	0	0	0	1	1	0	0	0	0				0	0	0
DG140	Kinh	39	Farmer	Male	62	36.5	67	23	12.3	NEG	NEG			DG140	0	39	1	1	0	0	0	0	0	1	0	1	1	0	0	1	0	0				0	0	0
DG141	M'nong	26	Farmer	Female	52	37	69	24	12.1	NEG	NEG			DG141	0	26	2	1	0	0	0	0	0	0	0	0	1	0	0	1	0	0				0	0	0
DG142	Kinh	25	Farmer	Female	59	36.8	63	21	12.1	NEG	NEG			DG142	0	25	2	1	0	0	0	0	0	0	0	0	1	0	1	0	0	0				0	0	0
DG143	Kinh	29	Farmer	Female	53	36.9	72	25	12.6	NEG	NEG			DG143	0	29	2	1	0	0	0	0	0	0	0	0	1	0	0	1	0	0				0	0	0
DG144	M'nong	11	Student	Female	31	36.6	67	21	11.8	NEG	NEG			DG144	0	11	2	0	1	0	0	0	0	0	0	0	1	1	0	0	0	0				0	0	0
DG145	M'nong	37	Farmer	Male	56	37.2	69	23	13.9	NEG	NEG			DG145	0	37	1	1	0	0	0	0	0	1	0	1	1	0	1	0	0	0				0	0	0
DG146	Kinh	27	Farmer	Female	58	37	64	21	11.1	NEG	NEG			DG146	0	27	2	1	0	0	0	0	0	0	0	0	1	0	1	0	0	0				0	0	0
DG147	M'nong	18	Farmer	Female	45	36.5	65	22	11.5	NEG	NEG			DG147	0	18	2	1	0	0	0	0	0	0	0	0	1	0	0	1	0	0				0	0	0
DG148	Nung	30	Farmer	Female	51	36.8	69	21	12.4	NEG	NEG			DG148	0	30	2	1	0	0	0	0	0	0	0	0	1	0	1	0	1	0				0	0	0
DG149	Kinh	13	Student	Male	39	37.2	72	23	12	NEG	NEG			DG149	0	13	1	0	1	0	0	0	0	0	0	0	1	0	1	0	0	0				0	0	0
DG150	M'nong	28	Farmer	Female	52	36.8	82	18	12.2	NEG	NEG			DG150	0	28	2	1	0	0	0	0	0	0	0	0	1	1	0	0	1	0				0	0	0
DG151	M'nong	30	Farmer	Female	49	36.9	79	17	12	NEG	NEG			DG151	0	30	2	1	0	0	0	0	0	0	0	0	1	0	1	0	1	0				0	0	0
DG152	Kinh	45	Farmer	Female	59	37	78	18	11.3	NEG	NEG			DG152	0	45	2	1	0	0	0	0	0	0	0	0	1	1	0	0	1	0				0	0	0
DG153	M'nong	10	Student	Female	32	36.8	99	20	11.7	NEG	NEG			DG153	0	10	2	0	1	0	0	0	0	0	0	0	1	1	0	0	1	0				0	0	0
DG154	M'nong	60	Farmer	Female	66	37	68	17	12.6	NEG	NEG			DG154	0	60	2	1	0	0	0	0	0	0	0	0	1	1	0	0	1	0				0	0	0
DG155	M'nong	55	Farmer	Female	52	37.1	69	18	12.2	NEG	NEG			DG155	0	55	2	1	0	0	0	0	0	0	0	0	1	1	0	0	1	0				0	0	0
DG156	Kinh	50	Farmer	Female	55	37	78	18	12.9	NEG	NEG			DG156	0	50	2	1	0	0	0	0	0	0	0	0	1	0	1	0	1	0				0	0	0
DG157	Kinh	53	Farmer	Female	51	36.9	80	18	10.5	NEG	NEG			DG157	0	53	2	1	0	0	0	0	0	0	0	0	1	1	0	0	1	0				0	0	0
DG158	Kinh	33	Farmer	Male	62	37	75	18	14.3	NEG	NEG			DG158	0	33	1	1	0	0	0	0	0	0	0	0	1	1	0	0	1	0				0	0	0
DG159	Kinh	29	Farmer	Male	66	36.8	79	19	15.3	NEG	NEG			DG159	0	29	1	1	0	0	0	0	0	0	0	0	1	1	0	0	1	0				0	0	0
DG160	Kinh	66	Farmer	Male	57	37	72	17	12.1	NEG	NEG			DG160	0	66	1	1	0	0	0	0	0	0	0	0	1	1	0	0	1	0				0	0	0
DG161	Khome	51	Farmer	Female	58	37.1	72	17	12.3	NEG	NEG			DG161	0	51	2	1	0	0	0	0	0	0	0	0	1	1	0	0	1	0				0	0	0
DG162	M'nong	19	Farmer	Female	61	36.8	99	20	12.2	NEG	NEG			DG162	0	19	2	1	0	0	0	0	0	0	0	0	1	1	0	0	1	0				0	0	0
DG163	Kinh	60	Farmer	Female	51	36.9	68	17	12.9	NEG	NEG			DG163	0	60	2	1	0	0	0	0	0	0	0	0	1	1	0	0	1	0				0	0	0
DG164	Kinh	56	Farmer	Male	61	37	77	19	14.1	NEG	NEG			DG164	0	56	1	1	0	0	0	0	0	0	0	0	1	1	0	0	1	0				0	0	0
DG165	Kinh	18	Farmer	Male	48	37	92	19	9.5	NEG	NEG			DG165	0	18	1	1	0	0	0	0	0	0	0	0	1	1	0	0	1	0				0	0	0
DG166	Kinh	47	Farmer	Female	56	36.9	78	17	12.9	NEG	NEG			DG166	1	47	2	1	0	0	0	0	0	0	0	0	1	1	0	0	1	0				0	0	0
DG167	M'nong	50	Farmer	Male	61	36.8	78	18	8.5	NEG	NEG			DG167	0	50	1	1	0	0	0	0	0	0	0	0	1	1	0	0	1	0				0	0	0
DG168	M'nong	26	Farmer	Female	52	37.9	80	20	11.7	NEG	NEG			DG168	0	26	2	1	0	0	0	0	0	0	0	0	1	1	0	0	1	0				0	0	0
DG169	M'nong	26	Farmer	Male	60	37	80	19	14.2	NEG	NEG			DG169	1	26	1	1	0	0	0	0	0	0	0	0	1	1	0	0	1	0				0	0	0
DG170	Nung	65	Farmer	Male	62	37.1	68	17	10.9	NEG	NEG			DG170	0	65	1	1	0	0	0	0	0	0	0	0	1	1	0	0	1	0				0	0	0
DG171	M'nong	23	Farmer	Female	49	37	79	19	9.5	NEG	NEG			DG171	0	23	2	1	0	0	0	0	0	0	0	0	1	1	0	0	1	0				0	0	0
DG172	Kinh	57	Farmer	Female	57	37.1	78	19	12.2	NEG	NEG			DG172	0	57	2	1	0	0	0	0	0	0	0	0	1	1	0	0	1	0				0	0	0
DG173	M'nong	55	Farmer	Female	60	36.8	69	18	9.3	NEG	NEG			DG173	0	55	2	1	0	0	0	0	0	0	0	0	1	1	0	0	1	0				0	0	0
DG174	Kinh	45	Farmer	Male	57	37	78	17	14.2	NEG	NEG			DG174	0	45	1	1	0	0	0	0	0	0	0	0	1	1	0	0	1	0				0	0	0
DG175	Nung	33	Farmer	Female	47	36.9	80	20	12.4	NEG	NEG			DG175	0	33	2	1	0	0	0	0	0	0	0	0	1	1	0	0	1	0				0	0	0
DG176	M'nong	46	Farmer	Male	57	37	77	17	11.7	NEG	NEG			DG176	0	46	1	1	0	0	0	0	0	0	0	0	1	1	0	0	1	0				0	0	0
DG177	Nung	10	Student	Female	30	36.9	115	20	11.7	NEG	NEG			DG177	0	10	2	0	1	0	0	0	0	0	0	0	1	1	0	0	1	0				0	0	0
DG178	Kinh	32	Farmer	Female	48	37	82	19	12.8	NEG	NEG			DG178	0	32	2	1	0	0	0	0	0	0	0	0	1	1	0	0	1	0				0	0	0
DG179	M'nong	23	Farmer	Female	48	37.1	79	18	9.7	NEG	NEG			DG179	0	23	2	1	0	0	0	0	0	0	0	0	1	1	0	0	1	0				0	0	0
DG180	Dao	70	Farmer	Male	60	36.9	69	17	13.1	NEG	NEG			DG180	0	70	1	1	0	0	0	0	0	0	0	0	1	1	0	0	1	0				0	0	0
DG181	Dao	62	Farmer	Male	70	36.8	68	17	13.4	NEG	NEG			DG181	0	62	1	1	0	0	0	0	0	0	0	0	1	1	0	0	1	0				0	0	0
DG182	Kinh	33	Farmer	Female	48	36.9	80	19	13.3	NEG	NEG			DG182	0	33	2	1	0	0	0	0	0	0	0	0	1	1	0	0	1	0				0	0	0
DG183	M'nong	52	Farmer	Male	61	36.9	70	19	11.1	NEG	NEG			DG183	0	52	1	1	0	0	0	0	0	0	0	0	1	1	0	0	1	0				0	0	0
DG184	M'nong	50	Farmer	Female	50	37	72	17	10.5	NEG	NEG			DG184	0	50	2	1	0	0	0	0	0	0	0	0	1	1	0	0	1	0				0	0	0
DG185	M'nong	24	Farmer	Female	50	36.9	80	19	10.3	NEG	NEG			DG185	0	24	2	1	0	0	0	0	0	0	0	0	1	1	0	0	1	0				0	0	0
DG186	Khome	21	Farmer	Female	50	37.1	82	19	11.5	NEG	NEG			DG186	0	21	2	1	0	0	0	0	0	0	0	0	1	1	0	0	1	0				0	0	0
DG187	M'nong	42	Farmer	Female	53	37.1	78	18	11.5	NEG	NEG			DG187	0	42	2	1	0	0	0	0	0	0	0	0	1	1	0	0	1	0				0	0	0
DG188	Kinh	49	Farmer	Female	52	37	72	18	12.9	NEG	NEG			DG188	0	49	2	1	0	0	0	0	0	0	0	0	1	1	0	0	1	0				0	0	0
DG189	M'nong	16	Farmer	Female	48	37	105	20	9.1	NEG	NEG			DG189	0	16	2	1	0	0	0	0	0	0	0	0	1	1	0	0	1	0				0	0	0
DG190	M'nong	49	Farmer	Male	57	36.9	85	19	13.3	NEG	NEG			DG190	0	49	1	1	0	0	0	0	0	0	0	0	1	1	0	0	1	0				0	0	0
DG191	M'nong	49	Farmer	Female	49	37.1	76	18	11.8	NEG	NEG			DG191	0	49	2	1	0	0	0	0	0	0	0	0	1	1	0	0	1	0				0	0	0
DG192	M'nong	50	Farmer	Male	59	37	77	18	14.2	NEG	NEG			DG192	0	50	1	1	0	0	0	0	0	0	0	0	1	1	0	0	1	0				0	0	0
DG193	M'nong	49	Farmer	Female	47	37	78	18	9.4	NEG	NEG			DG193	0	49	2	1	0	0	0	0	0	0	0	0	1	1	0	0	1	0				0	0	0
DG194	M'nong	20	Farmer	Female	50	36.8	92	20	11.4	NEG	NEG			DG194	0	20	2	1	0	0	0	0	0	0	0	0	1	1	0	0	1	0				0	0	0
DG195	Kinh	55	Farmer	Male	63	36.9	75	18	13.9	NEG	NEG			DG195	0	55	1	1	0	0	0	0	0	0	0	0	1	1	0	0	1	0				0	0	0
DG196	M'nong	28	Farmer	Female	53	37	85	20	10.5	NEG	NEG			DG196	0	28	2	1	0	0	0	0	0	0	0	0	1	1	0	0	1	0				0	0	0
DG197	M'nong	10	Student	Male	39	36.9	109	21	11	NEG	NEG			DG197	0	10	1	0	1	0	0	0	0	0	0	0	1	1	0	0	1	0				0	0	0
DG198	M'nong	15	Student	Female	42	37	99	20	11.4	NEG	NEG			DG198	0	15	2	0	1	0	0	0	0	0	0	0	1	1	0	0	1	0				0	0	0
DG199	M'nong	31	Farmer	Female	51	37	78	19	9.8	NEG	NEG			DG199	0	31	2	1	0	0	0	0	0	0	0	0	1	1	0	0	1	0				0	0	0
DG200	Khome	11	Student	Female	40	37	100	20	11	NEG	NEG			DG200	0	11	2	0	1	0	0	0	0	0	0	0	1	1	0	0	1	0				0	0	0
DG201	Khome	30	Farmer	Female	50	37	79	18	11.1	NEG	NEG			DG201	0	30	2	1	0	0	0	0	0	0	0	0	1	1	0	0	1	0				0	0	0
DG202	Khome	13	Student	Female	38	36.9	100	20	11.5	NEG	NEG			DG202	0	13	2	0	1	0	0	0	0	0	0	0	1	1	0	0	1	0				0	0	0
DG203	M'nong	27	Farmer	Female	56	37	80	19	10.2	NEG	NEG			DG203	0	27	2	1	0	0	0	0	0	0	0	0	1	1	0	0	1	0				0	0	0
DG204	Tay	30	Farmer	Female	48	37.1	78	19	11.3	NEG	NEG			DG204	0	30	2	1	0	0	0	0	0	0	0	0	1	1	0	0	1	0				0	0	0
DG205	Kinh	51	Farmer	Male	57	37	72	10	11.2	NEG	NEG			DG205	0	51	1	1	0	0	0	0	0	0	0	0	1	0	1	0	1	0				0	0	0
DG206	Kinh	10	Student	Male	38	36.9	105	21	10.5	NEG	NEG			DG206	0	10	1	0	1	0	0	0	0	0	0	0	1	0	0	1	1	0				0	0	0
DG207	Nung	35	Farmer	Male	60	36.8	78	18	15	NEG	NEG			DG207	0	35	1	1	0	0	0	0	0	0	0	0	1	1	0	0	1	0				0	0	0
DG208	Khome	36	Farmer	Male	60	37	79	18	13.3	NEG	NEG			DG208	0	36	1	1	0	0	0	0	0	0	0	0	1	1	0	0	1	0				0	0	0
DG209	M'nong	22	Farmer	Male	64	37.1	82	19	13.1	NEG	NEG			DG209	0	22	1	1	0	0	0	0	0	0	0	0	1	0	1	0	1	0				0	0	0
DG210	M'nong	29	Farmer	Male	59	36.9	82	19	12.4	NEG	NEG			DG210	0	29	1	1	0	0	0	0	0	0	0	0	1	1	0	0	1	0				0	0	0
DG211	M'nong	31	Farmer	Male	60	37.1	80	19	12.1	NEG	NEG			DG211	0	31	1	1	0	0	0	0	0	0	0	0	1	1	0	0	1	0				0	0	0
DG212	Nung	33	Farmer	Male	57	37.1	79	18	11.9	NEG	NEG			DG212	1	33	1	1	0	0	0	0	0	0	0	0	1	0	1	0	1	0				0	0	0
DG213	Mong	54	Farmer	Female	60	37.1	72	17	9.5	NEG	NEG			DG213	0	54	2	1	0	0	0	0	0	0	0	0	1	1	0	0	1	0				0	0	0
DG214	Mong	60	Farmer	Female	58	37.1	69	17	9.1	NEG	NEG			DG214	1	60	2	1	0	0	0	0	0	0	0	0	1	1	0	0	1	0				0	0	0
DG215	Mong	40	Farmer	Female	52	36.9	78	19	11.2	NEG	NEG			DG215	0	40	2	1	0	0	0	0	0	0	0	0	1	1	0	0	1	0				0	0	0
DG216	Mong	46	Farmer	Female	52	37	68	17	9.9	NEG	NEG			DG216	0	46	2	1	0	0	0	0	0	0	0	0	1	1	0	0	1	0				0	0	0
DG217	Mong	28	Farmer	Male	56	36.8	79	19	13.4	NEG	NEG			DG217	0	28	1	1	0	0	0	0	0	0	0	0	1	0	0	1	1	0				0	0	0
DG218	Mong	73	Farmer	Male	57	36.9	68	18	11.4	NEG	NEG			DG218	0	73	1	1	0	0	0	0	0	0	0	0	1	1	0	0	1	0				0	0	0
DG219	Mong	22	Farmer	Male	53	36.8	80	19	13.9	NEG	NEG			DG219	0	22	1	1	0	0	0	0	0	0	0	0	1	1	0	0	1	0				0	0	0
DG220	Mong	59	Farmer	Female	53	37	68	17	12.2	NEG	NEG			DG220	0	59	2	1	0	0	0	0	0	0	0	0	1	1	0	0	1	0				0	0	0
DG221	Mong	64	Farmer	Male	61	37	72	17	12.8	NEG	NEG			DG221	0	64	1	1	0	0	0	0	0	0	0	0	1	1	0	0	1	0				0	0	0
DG222	Mong	67	Farmer	Male	58	37.1	68	18	11.7	NEG	NEG			DG222	0	67	1	1	0	0	0	0	0	0	0	0	1	1	0	0	1	0				0	0	0
DG223	Mong	41	Farmer	Male	56	37	72	17	13.6	NEG	NEG			DG223	0	41	1	1	0	0	0	0	0	0	0	0	1	1	0	0	1	0				0	0	0
DG224	Mong	36	Farmer	Female	57	37	78	19	9.1	NEG	NEG			DG224	0	36	2	1	0	0	0	0	0	0	0	0	1	1	0	0	1	0				0	0	0
DG225	Mong	11	Student	Male	35	36.9	100	20	11	NEG	NEG			DG225	0	11	1	0	1	0	0	0	0	0	0	0	1	1	0	0	1	0				0	0	0
DG226	Mong	28	Farmer	Female	50	37.1	80	19	9	NEG	NEG			DG226	0	28	2	1	0	0	0	0	0	0	0	0	1	1	0	0	1	0				0	0	0
DG227	Mong	12	Student	Male	40	36.9	105	20	10.8	NEG	NEG			DG227	0	12	1	0	1	0	0	0	0	0	0	0	1	1	0	0	1	0				0	0	0
DG228	Mong	80	Retired	Male	60	36.9	69	16	11.4	NEG	NEG			DG228	0	80	1	0	0	0	0	1	0	0	0	0	1	1	0	0	1	0				0	0	0
DG229	Mong	72	Farmer	Female	60	36.9	70	18	11.1	NEG	NEG			DG229	0	72	2	1	0	0	0	0	0	0	0	0	1	1	0	0	1	0				0	0	0
DG230	Mong	70	Retired	Female	46	37	73	16	8.7	NEG	NEG			DG230	0	70	2	0	0	0	0	1	0	0	0	0	1	1	0	0	1	0				0	0	0
DG231	Mong	57	Farmer	Female	56	36.9	79	18	11.5	NEG	NEG			DG231	0	57	2	1	0	0	0	0	0	0	0	0	1	1	0	0	1	0				0	0	0
DG232	Mong	23	Farmer	Male	53	37.1	80	19	12.5	NEG	NEG			DG232	0	23	1	1	0	0	0	0	0	0	0	0	1	1	0	0	1	0				0	0	0
DG233	Mong	19	Farmer	Female	45	36.9	90	20	11.9	NEG	NEG			DG233	0	19	2	1	0	0	0	0	0	0	0	0	1	1	0	0	1	0				0	0	0
DG234	Mong	28	Farmer	Male	52	36.8	79	18	12.7	NEG	NEG			DG234	0	28	1	1	0	0	0	0	0	0	0	0	1	1	0	0	1	0				0	0	0
DG235	Mong	79	Farmer	Male	60	37	68	17	9.6	NEG	NEG			DG235	0	79	1	1	0	0	0	0	0	0	0	0	1	1	0	0	1	0				0	0	0
DG236	Mong	30	Farmer	Female	58	36.9	78	18	11.2	NEG	NEG			DG236	0	30	2	1	0	0	0	0	0	0	0	0	1	1	0	0	1	0				0	0	0
DG237	Mong	55	Farmer	Male	57	37	75	17	11.6	NEG	NEG			DG237	0	55	1	1	0	0	0	0	0	0	0	0	1	1	0	0	1	0				0	0	0
DG238	Mong	58	Farmer	Male	53	37.1	72	18	14.3	NEG	NEG			DG238	0	58	1	1	0	0	0	0	0	0	0	0	1	1	0	0	1	0				0	0	0
DG239	Mong	18	Farmer	Female	56	36.8	80	19	11.1	NEG	NEG			DG239	0	18	2	1	0	0	0	0	0	0	0	0	1	1	0	0	1	0				0	0	0
DG240	Mong	11	Student	Male	35	36.8	99	20	11.7	NEG	NEG			DG240	0	11	1	0	1	0	0	0	0	0	0	0	1	1	0	0	1	0				0	0	0
DG241	Mong	52	Farmer	Female	49	37	67	16	10.8	NEG	NEG			DG241	0	52	2	1	0	0	0	0	0	0	0	0	1	1	0	0	1	0				0	0	0
DG242	Mong	20	Farmer	Female	50	37	90	20	12.9	NEG	NEG			DG242	0	20	2	1	0	0	0	0	0	0	0	0	1	1	0	0	1	0				0	0	0
DG243	Mong	42	Farmer	Female	60	37	72	17	12.3	NEG	NEG			DG243	0	42	2	1	0	0	0	0	0	0	0	0	1	1	0	0	1	0				0	0	0
DG244	Mong	40	Farmer	Female	61	37.1	75	17	6.8	NEG	NEG			DG244	1	40	2	1	0	0	0	0	0	0	0	0	1	1	0	0	1	0				0	0	0
DG245	Mong	39	Farmer	Female	57	36.9	78	18	9.8	NEG	NEG			DG245	0	39	2	1	0	0	0	0	0	0	0	0	1	0	1	0	1	0				0	0	0
DG246	Mong	19	Farmer	Female	49	36.8	100	21	11.5	NEG	NEG			DG246	0	19	2	1	0	0	0	0	0	0	0	0	1	1	0	0	1	0				0	0	0
DG247	Mong	23	Farmer	Female	57	36.9	79	19	9.4	NEG	NEG			DG247	0	23	2	1	0	0	0	0	0	0	0	0	1	1	0	0	1	0				0	0	0
DG248	Mong	25	Farmer	Female	51	36.8	80	19	8	NEG	NEG			DG248	0	25	2	1	0	0	0	0	0	0	0	0	1	1	0	0	1	0				0	0	0
DG249	Mong	63	Farmer	Female	61	37.1	68	17	11.9	NEG	NEG			DG249	0	63	2	1	0	0	0	0	0	0	0	0	1	1	0	0	1	0				0	0	0
DG250	Mong	40	Farmer	Male	62	37	78	17	14.1	NEG	NEG			DG250	0	40	1	1	0	0	0	0	0	0	0	0	1	1	0	0	1	0				0	0	0
DG251	Mong	48	Farmer	Male	57	37	72	17	12.9	NEG	NEG			DG251	0	48	1	1	0	0	0	0	0	0	0	0	1	1	0	0	1	0				0	0	0
DG252	Mong	43	Farmer	Female	60	37.1	78	17	9	NEG	NEG			DG252	0	43	2	1	0	0	0	0	0	0	0	0	1	1	0	0	1	0				0	0	0
DG253	Mong	29	Farmer	Male	61	36.8	81	19	16.1	NEG	NEG			DG253	0	29	1	1	0	0	0	0	0	0	0	0	1	1	0	0	1	0				0	0	0
DG254	Mong	18	Farmer	Male	53	36.8	98	20	12.9	NEG	NEG			DG254	0	18	1	1	0	0	0	0	0	0	0	0	1	1	0	0	1	0				0	0	0
DG255	Mong	27	Farmer	Female	49	36.9	89	19	9.2	NEG	NEG			DG255	0	27	2	1	0	0	0	0	0	0	0	0	1	1	0	0	1	0				0	0	0
DG256	Mong	30	Farmer	Female	53	36.9	75	18	9.9	NEG	NEG			DG256	0	30	2	1	0	0	0	0	0	0	0	0	1	1	0	0	1	0				0	0	0
DG257	Mong	26	Farmer	Female	61	36.8	78	19	14	NEG	NEG			DG257	0	26	2	1	0	0	0	0	0	0	0	0	1	1	0	0	1	0				0	0	0
DG258	Mong	19	Farmer	Female	55	36.9	89	20	10.4	NEG	NEG			DG258	0	19	2	1	0	0	0	0	0	0	0	0	1	1	0	0	1	0				0	0	0
DG259	Mong	19	Farmer	Female	51	36.9	92	21	12.5	NEG	NEG			DG259	0	19	2	1	0	0	0	0	0	0	0	0	1	1	0	0	1	0				0	0	0
DG260	Mong	25	Farmer	Female	59	37	80	20	8.1	NEG	NEG			DG260	0	25	2	1	0	0	0	0	0	0	0	0	1	1	0	0	1	0				0	0	0
DG261	Mong	33	Farmer	Female	51	37	77	18	10	NEG	NEG			DG261	0	33	2	1	0	0	0	0	0	0	0	0	1	1	0	0	1	0				0	0	0
DG262	Mong	60	Farmer	Female	54	37.1	68	17	14.2	NEG	NEG			DG262	0	60	2	1	0	0	0	0	0	0	0	0	1	1	0	0	1	0				0	0	0
DG263	Mong	25	Farmer	Female	53	37.1	82	19	13.7	NEG	NEG			DG263	0	25	2	1	0	0	0	0	0	0	0	0	1	1	0	0	1	0				0	0	0
DG264	Mong	10	Student	Male	35	36.9	110	21	11.5	NEG	NEG			DG264	0	10	1	0	1	0	0	0	0	0	0	0	1	1	0	0	1	0				0	0	0
DG265	Mong	26	Farmer	Female	48	36.8	79	18	10.7	NEG	NEG			DG265	0	26	2	1	0	0	0	0	0	0	0	0	1	1	0	0	1	0				0	0	0
DG266	Mong	30	Farmer	Female	61	37	77	18	10.1	NEG	NEG			DG266	0	30	2	1	0	0	0	0	0	0	0	0	1	1	0	0	1	0				0	0	0
DG267	Mong	18	Farmer	Female	49	36.9	90	20	12	NEG	NEG			DG267	0	18	2	1	0	0	0	0	0	0	0	0	1	1	0	0	1	0				0	0	0
DG268	Mong	60	Farmer	Female	49	37.1	67	17	10.6	NEG	NEG			DG268	0	60	2	1	0	0	0	0	0	0	0	0	1	1	0	0	1	0				0	0	0
DG269	Mong	35	Farmer	Female	49	37.1	80	19	9.5	NEG	NEG			DG269	0	35	2	1	0	0	0	0	0	0	0	0	1	1	0	0	1	0				0	0	0
DG270	Mong	12	Student	Female	38	36.8	100	21	10.3	NEG	NEG			DG270	0	12	2	0	1	0	0	0	0	0	0	0	1	1	0	0	1	0				0	0	0
DG271	Mong	70	Farmer	Female	53	36.9	68	17	11.1	NEG	NEG			DG271	0	70	2	1	0	0	0	0	0	0	0	0	1	1	0	0	1	0				0	0	0
DG272	Mong	40	Farmer	Male	43	37	72	19	9.9	NEG	NEG			DG272	0	40	1	1	0	0	0	0	0	0	0	0	1	1	0	0	1	0				0	0	0
DG273	Mong	12	Student	Male	30	36.8	109	21	11.7	NEG	NEG			DG273	0	12	1	0	1	0	0	0	0	0	0	0	1	1	0	0	1	0				0	0	0
DG274	Mong	24	Farmer	Male	46	37.1	82	19	10.4	NEG	NEG			DG274	0	24	1	1	0	0	0	0	0	0	0	0	1	1	0	0	1	0				0	0	0
DG275	Mong	32	Farmer	Male	56	37.1	78	19	13.8	NEG	NEG			DG275	0	32	1	1	0	0	0	0	0	0	0	0	1	1	0	0	1	0				0	0	0
DG276	Mong	11	Student	Male	33	36.9	100	20	11.4	NEG	NEG			DG276	0	11	1	0	1	0	0	0	0	0	0	0	1	1	0	0	1	0				0	0	0
DG277	Mong	15	Student	Female	40	36.8	90	19	12.4	NEG	NEG			DG277	0	15	2	0	1	0	0	0	0	0	0	0	1	1	0	0	1	0				0	0	0
DG278	Mong	30	Farmer	Male	61	37	74	17	13.8	NEG	NEG			DG278	0	30	1	1	0	0	0	0	0	0	0	0	1	1	0	0	1	0				0	0	0
DG279	Mong	21	Farmer	Female	41	37	80	17	11.7	NEG	NEG			DG279	0	21	2	1	0	0	0	0	0	0	0	0	1	1	0	0	1	0				0	0	0
DG280	Mong	31	Farmer	Female	46	37	78	17	10.5	NEG	NEG			DG280	0	31	2	1	0	0	0	0	0	0	0	0	1	1	0	0	1	0				0	0	0
DG281	Mong	31	Farmer	Male	64	37.1	78	17	13	NEG	NEG			DG281	0	31	1	1	0	0	0	0	0	0	0	0	1	1	0	0	1	0				0	0	0
DG282	Mong	28	Farmer	Female	46	36.7	68	17	12.4	NEG	NEG			DG282	0	28	2	1	0	0	0	0	0	0	0	0	1	0	1	0	1	0				0	0	0
DG283	Mong	10	Student	Male	33	36.6	70	20	11.8	NEG	NEG			DG283	0	10	1	0	1	0	0	0	0	0	0	0	1	1	0	0	1	0				0	0	0
DG284	Mong	12	Student	Male	36	36.5	72	18	11.5	NEG	NEG			DG284	0	12	1	0	1	0	0	0	0	0	0	0	1	1	0	0	1	0				0	0	0
DG285	Mong	45	Farmer	Male	60	36.8	63	17	12.9	NEG	NEG			DG285	0	45	1	1	0	0	0	0	0	0	0	0	1	0	1	0	1	0				0	0	0
DG286	Mong	10	Student	Female	30	37.1	75	19	12.1	NEG	NEG			DG286	0	10	2	0	1	0	0	0	0	0	0	0	1	0	1	0	1	0				0	0	0
DG287	Mong	29	Farmer	Female	46	36.5	66	18	13.1	NEG	NEG			DG287	0	29	2	1	0	0	0	0	0	0	0	0	1	1	0	0	1	0				0	0	0
DG288	Mong	50	Farmer	Female	49	36.8	60	18	10.4	NEG	NEG			DG288	0	50	2	1	0	0	0	0	0	0	0	0	1	1	0	0	1	0				0	0	0
DG289	Mong	25	Farmer	Female	45	36.9	67	19	11.1	NEG	NEG			DG289	1	25	2	1	0	0	0	0	0	0	0	0	1	1	0	0	1	0				0	0	0
DG290	Mong	20	Farmer	Female	46	36.3	62	18	10	NEG	NEG			DG290	0	20	2	1	0	0	0	0	0	0	0	0	1	1	0	0	1	0				0	0	0
DG291	Mong	21	Farmer	Female	45	36.5	69	17	11.5	NEG	NEG			DG291	0	21	2	1	0	0	0	0	0	0	0	0	1	1	0	0	1	0				0	0	0
DG292	Mong	26	Farmer	Male	58	36.5	68	17	11.3	NEG	NEG			DG292	0	26	1	1	0	0	0	0	0	0	0	0	1	1	0	0	1	0				0	0	0
DG293	Mong	50	Farmer	Male	60	36.9	66	17	11.6	NEG	NEG			DG293	0	50	1	1	0	0	0	0	0	0	0	0	1	1	0	0	1	0				0	0	0
DG294	Mong	12	Student	Female	29	36.8	99	20	11.9	NEG	NEG			DG294	0	12	2	0	1	0	0	0	0	0	0	0	1	1	0	0	1	0				0	0	0
DG295	Mong	13	Student	Female	32	26.9	98	20	11.9	NEG	NEG			DG295	0	13	2	0	1	0	0	0	0	0	0	0	1	1	0	0	1	0				0	0	0
DG296	Mong	50	Farmer	Female	52	36.9	68	17	11.6	NEG	NEG			DG296	0	50	2	1	0	0	0	0	0	0	0	0	1	1	0	0	1	0				0	0	0
DG297	Mong	65	Farmer	Male	56	37.1	72	17	13.8	NEG	NEG			DG297	0	65	1	1	0	0	0	0	0	0	0	0	1	1	0	0	1	0				0	0	0
DG298	Mong	18	Student	Female	41	36.9	97	21	12.3	NEG	NEG			DG298	0	18	2	0	1	0	0	0	0	0	0	0	1	1	0	0	1	0				0	0	0
DG299	Mong	18	Student	Female	41	37	97	19	12.1	NEG	NEG			DG299	0	18	2	0	1	0	0	0	0	0	0	0	1	1	0	0	1	0				0	0	0
DG300	Mong	12	Farmer	Female	30	36.8	100	21	11	NEG	NEG			DG300	0	12	2	1	0	0	0	0	0	0	0	0	1	1	0	0	1	0				0	0	0
DG301	Mong	12	Student	Female	33	36.9	98	20	11.1	NEG	NEG			DG301	0	12	2	0	1	0	0	0	0	0	0	0	1	1	0	0	1	0				0	0	0
DG302	Mong	52	Farmer	Female	52	37	70	17	12.6	NEG	NEG			DG302	0	52	2	1	0	0	0	0	0	0	0	0	1	1	0	0	1	0				0	0	0
DG303	Mong	29	Teacher	Female	52	37	78	19	11.3	NEG	NEG			DG303	0	29	2	0	0	0	0	0	1	0	0	0	1	1	0	0	1	0				0	0	0
DG304	Mong	40	Farmer	Female	48	37	72	18	10.2	NEG	NEG			DG304	0	40	2	1	0	0	0	0	0	0	0	0	1	1	0	0	1	0				0	0	0
DG305	Mong	18	Farmer	Female	48	36.8	98	19	9.8	NEG	NEG			DG305	0	18	2	1	0	0	0	0	0	0	0	0	1	1	0	0	1	0				0	0	0
DG306	Mong	50	Farmer	Male	49	36.8	70	17	12.7	NEG	NEG			DG306	0	50	1	1	0	0	0	0	0	0	0	0	1	1	0	0	1	0				0	0	0
DG307	Mong	13	Student	Male	30	36.8	105	20	12.1	NEG	NEG			DG307	0	13	1	0	1	0	0	0	0	0	0	0	1	1	0	0	1	0				0	0	0
DG308	Mong	13	Student	Male	30	36.8	102	19	11.1	NEG	NEG			DG308	0	13	1	0	1	0	0	0	0	0	0	0	1	1	0	0	1	0				0	0	0
DG309	Mong	12	Student	Male	40	36.9	100	19	8.2	NEG	NEG			DG309	0	12	1	0	1	0	0	0	0	0	0	0	1	1	0	0	1	0				0	0	0
DG310	Mong	65	Farmer	Female	50	37.1	70	18	8.9	NEG	NEG			DG310	0	65	2	1	0	0	0	0	0	0	0	0	1	1	0	0	1	0				0	0	0
DG311	Mong	18	Farmer	Female	40	36.7	98	19	13.6	NEG	NEG			DG311	0	18	2	1	0	0	0	0	0	0	0	0	1	1	0	0	1	0				0	0	0
DG312	Mong	18	Farmer	Female	41	36.9	88	20	13.1	NEG	NEG			DG312	0	18	2	1	0	0	0	0	0	0	0	0	1	1	0	0	1	0				0	0	0
DG313	Mong	18	Farmer	Female	48	36.7	98	19	11.2	NEG	NEG			DG313	0	18	2	1	0	0	0	0	0	0	0	0	1	1	0	0	1	0				0	0	0
DG314	Mong	15	Student	Male	42	36.9	100	20	11.2	NEG	NEG			DG314	0	15	1	0	1	0	0	0	0	0	0	0	1	1	0	0	1	0				0	0	0
DG315	Mong	35	Farmer	Female	49	37.1	70	17	12.5	NEG	NEG			DG315	0	35	2	1	0	0	0	0	0	0	0	0	1	1	0	0	1	0				0	0	0
DG316	Mong	10	Student	Female	32	36.9	106	20	10.8	NEG	NEG			DG316	0	10	2	0	1	0	0	0	0	0	0	0	1	0	1	0	1	0				0	0	0
DG317	Mong	28	Farmer	Female	45	36.9	75	19	9	NEG	NEG			DG317	0	28	2	1	0	0	0	0	0	0	0	0	1	1	0	0	1	0				0	0	0
DG318	Mong	13	Student	Female	30	36.7	110	20	10.4	NEG	NEG			DG318	0	13	2	0	1	0	0	0	0	0	0	0	1	0	1	0	1	0				0	0	0
DG319	Mong	15	Student	Male	40	36.9	100	19	9	NEG	NEG			DG319	0	15	1	0	1	0	0	0	0	0	0	0	1	0	1	0	1	0				0	0	0
DG320	Mong	15	Student	Male	39	36.9	102	20	11.1	NEG	NEG			DG320	0	15	1	0	1	0	0	0	0	0	0	0	1	1	0	0	1	0				0	0	0
DG321	Mong	12	Student	Female	30	36.9	109	21	11	NEG	NEG			DG321	0	12	2	0	1	0	0	0	0	0	0	0	1	1	0	0	1	0				0	0	0
DG322	Mong	12	Student	Male	38	36.8	107	19	11.4	NEG	NEG			DG322	0	12	1	0	1	0	0	0	0	0	0	0	1	1	0	0	1	0				0	0	0
DG323	Mong	12	Student	Male	42	36.9	107	20	11.9	NEG	NEG			DG323	0	12	1	0	1	0	0	0	0	0	0	0	1	1	0	0	1	0				0	0	0
DG324	Mong	13	Student	Female	31	36.9	100	20	11.1	NEG	NEG			DG324	0	13	2	0	1	0	0	0	0	0	0	0	1	1	0	0	1	0				0	0	0
DG325	Mong	11	Student	Male	31	36.9	107	20	12.1	NEG	NEG			DG325	0	11	1	0	1	0	0	0	0	0	0	0	1	1	0	0	1	0				0	0	0
DG326	Mong	15	Student	Male	33	36.8	100	20	12.4	NEG	NEG			DG326	0	15	1	0	1	0	0	0	0	0	0	0	1	0	1	0	1	0				0	0	0
DG327	Mong	11	Student	Male	34	36.9	109	20	10.8	NEG	NEG			DG327	0	11	1	0	1	0	0	0	0	0	0	0	1	0	1	0	1	0				0	0	0
DG328	Mong	34	Farmer	Male	62	37	72	17	13.7	NEG	NEG			DG328	0	34	1	1	0	0	0	0	0	0	0	0	1	0	1	0	1	0				0	0	0
DG329	Mong	32	Farmer	Female	60	37	78	17	9.7	NEG	NEG			DG329	0	32	2	1	0	0	0	0	0	0	0	0	1	1	0	0	1	0				0	0	0
DG330	Mong	12	Student	Female	30	36.5	72	18	11.4	NEG	NEG			DG330	0	12	2	0	1	0	0	0	0	0	0	0	1	1	0	0	1	0				0	0	0
DG331	Mong	18	Farmer	Female	40	36.4	64	18	12	NEG	NEG			DG331	0	18	2	1	0	0	0	0	0	0	0	0	1	0	1	0	1	0				0	0	0
DG332	Mong	18	Farmer	Female	46	36.8	60	18	11.5	NEG	NEG			DG332	0	18	2	1	0	0	0	0	0	0	0	0	1	1	0	0	1	0				0	0	0
DG333	Mong	18	Farmer	Female	46	36.5	72	18	9.9	NEG	NEG			DG333	0	18	2	1	0	0	0	0	0	0	0	0	1	1	0	0	1	0				0	0	0
DG334	Mong	18	Farmer	Male	49	36.6	65	17	11.9	NEG	NEG			DG334	0	18	1	1	0	0	0	0	0	0	0	0	1	0	1	0	1	0				0	0	0
DG335	Mong	18	Farmer	Male	54	36.9	61	18	12	NEG	NEG			DG335	0	18	1	1	0	0	0	0	0	0	0	0	1	1	0	0	1	0				0	0	0
DG336	Mong	18	Farmer	Male	57	36.3	65	17	13	NEG	NEG			DG336	0	18	1	1	0	0	0	0	0	0	0	0	1	1	0	0	1	0				0	0	0
DG337	Mong	18	Farmer	Female	43	37	70	18	11.5	NEG	NEG			DG337	0	18	2	1	0	0	0	0	0	0	0	0	1	0	1	0	1	0				0	0	0
DG338	Mong	18	Farmer	Male	56	36.6	65	17	12.9	NEG	NEG			DG338	0	18	1	1	0	0	0	0	0	0	0	0	1	0	1	0	1	0				0	0	0
DG339	Mong	28	Farmer	Male	56	36.5	69	17	12.7	NEG	NEG			DG339	0	28	1	1	0	0	0	0	0	0	0	0	1	1	0	0	1	0				0	0	0
DG340	Mong	21	Student	Male	50	36.9	78	17	9.1	NEG	NEG			DG340	0	21	1	0	1	0	0	0	0	0	0	0	1	0	1	0	1	0				0	0	0
DG341	Mong	64	Farmer	Male	69	37	68	17	10.6	NEG	NEG			DG341	0	64	1	1	0	0	0	0	0	0	0	0	1	1	0	0	1	0				0	0	0
DG342	Mong	52	Farmer	Male	60	36.7	72	18	13.5	NEG	NEG			DG342	0	52	1	1	0	0	0	0	0	0	0	0	1	1	0	0	1	0				0	0	0
DG343	Mong	89	Retired	Male	49	37	70	18	13.1	NEG	NEG			DG343	0	89	1	0	0	0	0	1	0	0	0	0	1	1	0	0	1	0				0	0	0
DG344	Mong	49	Farmer	Male	57	37.1	72	17	14	NEG	NEG			DG344	0	49	1	1	0	0	0	0	0	1	0	1	1	0	1	0	1	0				0	0	0
DG345	Mong	49	Farmer	Female	50	37.1	71	18	12.6	NEG	NEG			DG345	0	49	2	1	0	0	0	0	0	0	0	0	1	1	0	0	1	0				0	0	0
DG346	Mong	49	Farmer	Female	50	36.9	69	18	12.2	NEG	NEG			DG346	0	49	2	1	0	0	0	0	0	1	0	1	0	0	0	0	1	0				0	0	0
DG347	Mong	37	Farmer	Female	52	37.1	70	18	11.4	NEG	NEG			DG347	0	37	2	1	0	0	0	0	0	0	0	0	1	1	0	0	1	0				0	0	0
DG348	Mong	20	Farmer	Female	40	37	78	19	7.4	NEG	NEG			DG348	0	20	2	1	0	0	0	0	0	0	0	0	1	1	0	0	1	0				0	0	0
DG349	Mong	86	Farmer	Female	50	36.5	80	20	10.2	NEG	NEG			DG349	0	86	2	1	0	0	0	0	0	0	0	0	1	1	0	0	1	0				0	0	0
DG350	Mong	24	Farmer	Female	49	37	60	18	11	NEG	NEG			DG350	0	24	2	1	0	0	0	0	0	0	0	0	1	1	0	0	1	0				0	0	0
DG351	Mong	27	Farmer	Female	52	36.8	62	19	11.1	NEG	NEG			DG351	0	27	2	1	0	0	0	0	0	0	0	0	1	1	0	0	1	0				0	0	0
DG352	Mong	44	Farmer	Female	50	36.5	63	19	11.7	NEG	NEG			DG352	0	44	2	1	0	0	0	0	0	0	0	0	1	1	0	0	1	0				0	0	0
DG353	Mong	18	Farmer	Female	53	36.6	71	19	10.6	NEG	NEG			DG353	0	18	2	1	0	0	0	0	0	0	0	0	1	1	0	0	1	0				0	0	0
DG354	Mong	27	Farmer	Female	56	36.7	62	16	12.7	NEG	NEG			DG354	0	27	2	1	0	0	0	0	0	0	0	0	1	1	0	0	1	0				0	0	0
DG355	Mong	31	Farmer	Male	58	36.8	80	19	15	NEG	NEG			DG355	0	31	1	1	0	0	0	0	0	1	0	1	1	0	1	0	1	0				0	0	0
DG356	Mong	34	Farmer	Female	56	36.4	70	18	11.5	NEG	NEG			DG356	0	34	2	1	0	0	0	0	0	0	0	0	1	1	0	0	1	0				0	0	0
DG357	Mong	30	Farmer	Female	56	36.8	68	18	13.6	NEG	NEG			DG357	0	30	2	1	0	0	0	0	0	0	0	0	1	1	0	0	1	0				0	0	0
DG358	Mong	80	Farmer	Male	57	36.7	60	18	12.4	NEG	NEG			DG358	0	80	1	1	0	0	0	0	0	0	0	0	1	1	0	0	1	0				0	0	0
DG359	Mong	23	Farmer	Female	46	36.8	79	17	11.9	NEG	NEG			DG359	0	23	2	1	0	0	0	0	0	0	0	0	1	1	0	0	1	0				0	0	0
DG360	Mong	18	Farmer	Female	41	36.9	98	19	11	NEG	NEG			DG360	0	18	2	1	0	0	0	0	0	0	0	0	1	1	0	0	1	0				0	0	0
DG361	Mong	30	Farmer	Female	53	37	72	18	11.8	NEG	NEG			DG361	0	30	2	1	0	0	0	0	0	0	0	0	1	1	0	0	1	0				0	0	0
DG362	Mong	21	Farmer	Female	46	37	78	19	10.9	NEG	NEG			DG362	0	21	2	1	0	0	0	0	0	0	0	0	1	1	0	0	1	0				0	0	0
DG363	Mong	10	Farmer	Female	33	36.8	110	20	11.8	NEG	NEG			DG363	0	10	2	1	0	0	0	0	0	0	0	0	1	1	0	0	1	0				0	0	0
DG364	Mong	51	Farmer	Female	48	37	70	17	10.9	NEG	NEG			DG364	0	51	2	1	0	0	0	0	0	0	0	0	1	1	0	0	1	0				0	0	0
DG365	Mong	33	Farmer	Female	57	36.9	75	18	12.8	NEG	NEG			DG365	0	33	2	1	0	0	0	0	0	0	0	0	1	1	0	0	1	0				0	0	0
DG366	Mong	58	Farmer	Female	60	37	68	18	10.5	NEG	NEG			DG366	0	58	2	1	0	0	0	0	0	0	0	0	1	1	0	0	1	0				0	0	0
DG367	Mong	31	Farmer	Female	56	36.9	75	17	13.6	NEG	NEG			DG367	0	31	2	1	0	0	0	0	0	0	0	0	1	1	0	0	1	0				0	0	0
DG368	Mong	27	Farmer	Female	42	37	78	17	9.8	NEG	NEG			DG368	0	27	2	1	0	0	0	0	0	0	0	0	1	1	0	0	1	0				0	0	0
DG369	Mong	25	Farmer	Male	57	36.8	78	19	14.7	NEG	NEG			DG369	0	25	1	1	0	0	0	0	0	1	0	1	1	0	1	0	1	0				0	0	0
DG370	Mong	27	Farmer	Female	49	37	78	19	13.7	NEG	NEG			DG370	0	27	2	1	0	0	0	0	0	0	0	0	1	1	0	0	1	0				0	0	0
DG371	Mong	40	Farmer	Male	65	36.7	62	18	13.1	NEG	NEG			DG371	1	40	1	1	0	0	0	0	0	0	0	0	1	1	0	0	1	0				0	0	0
DG372	Mong	40	Farmer	Female	54	36.5	70	20	11	NEG	NEG			DG372	0	40	2	1	0	0	0	0	0	0	0	0	1	1	0	0	1	0				0	0	0
DG373	Mong	24	Farmer	Female	46	36.6	67	16	7.5	NEG	NEG			DG373	0	24	2	1	0	0	0	0	0	0	0	0	1	1	0	0	1	0				0	0	0
DG374	Mong	23	Farmer	Male	49	37	72	18	12.3	NEG	NEG			DG374	0	23	1	1	0	0	0	0	0	0	0	0	1	1	0	0	1	0				0	0	0
DG375	Mong	30	Farmer	Female	52	36.8	65	16	11.1	NEG	NEG			DG375	0	30	2	1	0	0	0	0	0	0	0	0	1	1	0	0	1	0				0	0	0
DG376	Mong	58	Farmer	Female	49	37.1	60	18	12.1	NEG	NEG			DG376	0	58	2	1	0	0	0	0	0	0	0	0	1	1	0	0	1	0				0	0	0
DG377	Mong	40	Farmer	Female	58	36.7	71	19	11.9	NEG	NEG			DG377	0	40	2	1	0	0	0	0	0	0	0	0	1	1	0	0	1	0				0	0	0
DG378	Mong	24	Farmer	Female	49	36.5	73	18	10.6	NEG	NEG			DG378	0	24	2	1	0	0	0	0	0	0	0	0	1	1	0	0	1	0				0	0	0
DG379	Mong	10	Student	Female	32	36.4	68	17	8.7	NEG	NEG			DG379	0	10	2	0	1	0	0	0	0	0	0	0	1	1	0	0	1	0				0	0	0
DG380	Mong	40	Farmer	Female	48	36.7	60	20	8.9	NEG	NEG			DG380	0	40	2	1	0	0	0	0	0	0	0	0	1	1	0	0	1	0				0	0	0
DG381	Mong	10	Student	Female	28	37.2	70	18	11.2	NEG	NEG			DG381	0	10	2	0	1	0	0	0	0	0	0	0	1	1	0	0	1	0				0	0	0
DG382	Mong	18	Farmer	Female	36	36.9	64	19	12.9	NEG	NEG			DG382	0	18	2	1	0	0	0	0	0	0	0	0	1	1	0	0	1	0				0	0	0
DG383	Mong	54	Farmer	Male	73	36.5	63	20	11.9	NEG	NEG			DG383	0	54	1	1	0	0	0	0	0	1	0	1	1	0	1	0	1	0				0	0	0
DG384	Mong	19	Farmer	Female	49	36.6	73	19	12.3	NEG	NEG			DG384	0	19	2	1	0	0	0	0	0	1	0	1	1	0	1	0	1	0				0	0	0
DG385	Mong	18	Farmer	Female	48	36.6	68	16	12.3	NEG	NEG			DG385	0	18	2	1	0	0	0	0	0	1	0	1	1	0	1	0	1	0				0	0	0
DG386	Mong	31	Farmer	Male	68	36.5	75	18	13	NEG	NEG			DG386	0	31	1	1	0	0	0	0	0	1	0	1	1	0	1	0	1	0				0	0	0
DG387	Mong	20	Farmer	Female	43	36.9	62	17	11.2	NEG	NEG			DG387	0	20	2	1	0	0	0	0	0	1	0	1	1	0	1	0	1	0				0	0	0
DG388	Mong	41	Farmer	Male	70	36.3	64	19	10.9	NEG	NEG			DG388	0	41	1	1	0	0	0	0	0	1	0	1	1	0	1	0	1	0				0	0	0
DG389	Mong	27	Farmer	Male	69	36.8	60	18	12.7	NEG	NEG			DG389	0	27	1	1	0	0	0	0	0	1	0	1	1	1	0	0	1	0				0	0	0
DG390	Mong	33	Farmer	Male	59	36.6	78	18	11.5	NEG	NEG			DG390	0	33	1	1	0	0	0	0	0	1	0	1	1	0	1	0	1	0				0	0	0
DG391	Mong	20	Farmer	Female	43	36.5	77	18	12.4	NEG	NEG			DG391	0	20	2	1	0	0	0	0	0	0	0	0	1	1	0	0	1	0				0	0	0
DG392	Mong	30	Farmer	Female	51	36.5	68	18	11.6	NEG	NEG			DG392	0	30	2	1	0	0	0	0	0	0	0	0	1	1	0	0	1	0				0	0	0
DG393	Mong	18	Farmer	Female	46	37.1	60	18	11.1	NEG	NEG			DG393	0	18	2	1	0	0	0	0	0	1	0	1	1	0	1	0	1	0				0	0	0
DG394	Mong	23	Farmer	Female	41	36.5	62	17	12	NEG	NEG			DG394	0	23	2	1	0	0	0	0	0	1	0	1	1	0	1	0	1	0				0	0	0
DG395	Mong	58	Farmer	Female	48	36.9	70	17	12.5	NEG	NEG			DG395	0	58	2	1	0	0	0	0	0	0	0	0	1	1	0	0	1	0				0	0	0
DG396	Mong	13	Student	Female	34	37.2	75	16	12.4	NEG	NEG			DG396	0	13	2	0	1	0	0	0	0	0	0	0	1	1	0	0	1	0				0	0	0
DG397	Mong	52	Farmer	Male	67	36.5	65	17	8.9	NEG	NEG			DG397	0	52	1	1	0	0	0	0	0	1	0	1	1	0	1	0	1	0				0	0	0
DG398	Mong	12	Student	Female	31	36.9	68	19	12	NEG	NEG			DG398	0	12	2	0	1	0	0	0	0	0	0	0	1	1	0	0	1	0				0	0	0
DG399	Mong	11	Student	Female	33	36.6	78	18	11.3	NEG	NEG			DG399	0	11	2	0	1	0	0	0	0	0	0	0	1	1	0	0	1	0				0	0	0
DG400	Mong	10	Student	Female	27	36.5	66	19	10.6	NEG	NEG			DG400	0	10	2	0	1	0	0	0	0	0	0	0	1	1	0	0	1	0				0	0	0
DG401	Mong	18	Farmer	Female	46	37.2	63	17	7.9	NEG	NEG			DG401	0	18	2	1	0	0	0	0	0	1	0	1	1	0	1	0	1	0				0	0	0
DG402	Mong	28	Farmer	Male	52	36.8	78	17	10.4	NEG	NEG			DG402	0	28	1	1	0	0	0	0	0	1	0	1	1	0	1	0	1	0				0	0	0
DG403	Mong	14	Student	Male	41	36.9	102	20	11.9	NEG	NEG			DG403	0	14	1	0	1	0	0	0	0	0	0	0	1	1	0	0	1	0				0	0	0
DG404	Mong	44	Farmer	Male	65	37	75	19	11.5	NEG	NEG			DG404	0	44	1	1	0	0	0	0	0	1	0	1	1	0	1	0	1	0				0	0	0
DG405	Mong	11	Student	Female	27	36.7	112	20	11.4	NEG	NEG			DG405	0	11	2	0	1	0	0	0	0	0	0	0	1	1	0	0	1	0				0	0	0
DG406	Mong	10	Student	Female	29	36.9	108	20	11.8	NEG	NEG			DG406	0	10	2	0	1	0	0	0	0	0	0	0	1	1	0	0	1	0				0	0	0
DG407	Mong	30	Farmer	Female	51	37.1	72	18	9.1	NEG	NEG			DG407	0	30	2	1	0	0	0	0	0	0	0	0	1	1	0	0	1	0				0	0	0
DG408	Mong	30	Farmer	Female	52	37	71	17	11.6	NEG	NEG			DG408	0	30	2	1	0	0	0	0	0	0	0	0	1	1	0	0	1	0				0	0	0
DG409	Mong	18	Farmer	Female	41	36.8	100	19	10.8	NEG	NEG			DG409	0	18	2	1	0	0	0	0	0	1	0	0	1	1	0	0	1	0				0	0	0
DG410	Mong	36	Farmer	Male	51	37	78	17	12.5	NEG	NEG			DG410	0	36	1	1	0	0	0	0	0	1	0	1	1	0	1	0	1	0				0	0	0
DG411	Mong	30	Farmer	Female	52	37.1	74	18	10.2	NEG	NEG			DG411	0	30	2	1	0	0	0	0	0	0	0	0	1	1	0	0	1	0				0	0	0
DG412	Mong	30	Farmer	Female	45	37	72	17	10.4	NEG	NEG			DG412	0	30	2	1	0	0	0	0	0	1	0	1	1	0	1	0	1	0				0	0	0
DG413	Mong	54	Farmer	Female	48	37.1	68	17	11	NEG	NEG			DG413	0	54	2	1	0	0	0	0	0	1	0	1	1	0	1	0	1	0				0	0	0
DG414	Mong	45	Farmer	Female	41	36.9	75	17	8.7	NEG	NEG			DG414	0	45	2	1	0	0	0	0	0	1	0	1	1	0	1	0	1	0				0	0	0
DG415	Mong	31	Farmer	Male	67	36.8	79	17	11.6	NEG	NEG			DG415	0	31	1	1	0	0	0	0	0	1	0	1	1	0	1	0	1	0				0	0	0
DG416	Mong	13	Student	Female	29	36.8	100	19	10.8	NEG	NEG			DG416	0	13	2	0	1	0	0	0	0	0	0	0	1	1	0	0	1	0				0	0	0
DG417	Mong	30	Farmer	Female	48	37	72	17	11.2	NEG	NEG			DG417	0	30	2	1	0	0	0	0	0	1	1	0	1	1	0	0	1	0				0	0	0
DG418	Mong	12	Student	Female	31	36.9	108	20	10.7	NEG	NEG			DG418	1	12	2	0	1	0	0	0	0	0	0	0	1	1	0	0	1	0				0	0	0
DG419	Mong	11	Student	Male	25	36.7	109	20	10.2	NEG	NEG			DG419	0	11	1	0	1	0	0	0	0	0	0	0	1	1	0	0	1	0				0	0	0
DG420	Mong	54	Farmer	Male	72	36.9	76	17	11.9	NEG	NEG			DG420	0	54	1	1	0	0	0	0	0	1	1	0	1	1	0	0	1	0				0	0	0
DG421	Mong	18	Farmer	Female	42	36.9	100	19	10.3	NEG	NEG			DG421	0	18	2	1	0	0	0	0	0	1	0	1	1	0	1	0	1	0				0	0	0
DG422	Mong	16	Student	Female	39	36.8	108	20	10.7	NEG	NEG			DG422	0	16	2	0	1	0	0	0	0	1	0	0	1	1	0	0	1	0				0	0	0
DG423	Mong	31	Farmer	Male	69	37	76	17	14	NEG	NEG			DG423	0	31	1	1	0	0	0	0	0	1	0	1	1	0	1	0	1	0				0	0	0
DG424	Mong	45	Farmer	Female	56	37.1	69	17	10	NEG	NEG			DG424	0	45	2	1	0	0	0	0	0	1	0	1	1	0	1	0	1	0				0	0	0
DG425	Mong	10	Student	Female	27	36.9	118	20	9.8	NEG	NEG			DG425	0	10	2	0	1	0	0	0	0	0	0	0	1	1	0	0	1	0				0	0	0
DG426	Mong	34	Farmer	Male	67	37.1	78	17	14.6	NEG	NEG			DG426	0	34	1	1	0	0	0	0	0	1	1	0	1	1	0	0	1	0				0	0	0
DG427	Mong	47	Farmer	Male	70	36.9	72	18	11.8	NEG	NEG			DG427	0	47	1	1	0	0	0	0	0	1	1	0	1	1	0	0	1	0				0	0	0
DG428	Mong	18	Farmer	Female	51	36.9	99	19	12.1	NEG	NEG			DG428	0	18	2	1	0	0	0	0	0	1	1	0	1	1	0	0	1	0				0	0	0
DG429	Mong	28	Farmer	Male	56	37	80	19	12.2	NEG	NEG			DG429	0	28	1	1	0	0	0	0	0	1	1	0	1	1	0	0	1	0				0	0	0
DG430	Mong	23	Farmer	Female	49	37.1	79	19	12.5	NEG	NEG			DG430	0	23	2	1	0	0	0	0	0	1	1	0	1	1	0	0	1	0				0	0	0
DG431	Mong	29	Farmer	Male	67	36.9	81	19	12.4	NEG	NEG			DG431	0	29	1	1	0	0	0	0	0	1	1	0	1	1	0	0	1	0				0	0	0
DG432	Mong	10	Student	Male	25	36.8	120	20	11.5	NEG	NEG			DG432	0	10	1	0	1	0	0	0	0	0	0	0	1	1	0	0	1	0				0	0	0
DG433	Mong	27	Farmer	Female	48	37	79	19	11.6	NEG	NEG			DG433	0	27	2	1	0	0	0	0	0	0	0	0	1	1	0	0	1	0				0	0	0
DG434	Mong	18	Farmer	Female	41	36.8	98	19	10.2	NEG	NEG			DG434	0	18	2	1	0	0	0	0	0	0	0	0	1	1	0	0	1	0				0	0	0
DG435	Mong	11	Student	Female	23	36.9	109	20	10.5	NEG	NEG			DG435	0	11	2	0	1	0	0	0	0	0	0	0	1	1	0	0	1	0				0	0	0
DG436	Mong	27	Farmer	Female	45	37	78	19	11.6	NEG	NEG			DG436	0	27	2	1	0	0	0	0	0	1	1	0	1	1	0	0	1	0				0	0	0
DG437	Mong	18	Farmer	Male	59	37	97	17	13	NEG	NEG			DG437	0	18	1	1	0	0	0	0	0	1	1	0	1	1	0	0	1	0				0	0	0
DG438	Mong	10	Student	Female	24	36.9	125	21	11.2	NEG	NEG			DG438	0	10	2	0	1	0	0	0	0	0	0	0	1	1	0	0	1	0				0	0	0
DG439	Mong	61	Housewife	Female	45	37.1	67	17	11.5	NEG	NEG			DG439	0	61	2	0	0	0	0	0	1	0	0	0	1	1	0	0	1	0				0	0	0
DG440	Mong	11	Student	Female	30	36.9	118	20	12	NEG	NEG			DG440	0	11	2	0	1	0	0	0	0	0	0	0	1	1	0	0	1	0				0	0	0
DG441	Mong	18	Farmer	Male	63	36.9	100	20	10.5	NEG	NEG			DG441	0	18	1	1	0	0	0	0	0	0	0	0	1	1	0	0	1	0				0	0	0
DG442	Mong	21	Farmer	Male	69	37.1	81	19	10.7	NEG	NEG			DG442	0	21	1	1	0	0	0	0	0	0	0	0	1	1	0	0	1	0				0	0	0
DG443	Mong	33	Farmer	Female	52	36.8	70	18	11.8	NEG	NEG			DG443	0	33	2	1	0	0	0	0	0	1	1	0	1	1	0	0	1	0				0	0	0
DG444	Mong	19	Farmer	Female	49	36.5	64	17	11.9	NEG	NEG			DG444	0	19	2	1	0	0	0	0	0	0	0	0	1	1	0	0	1	0				0	0	0
DG445	Mong	29	Farmer	Female	43	36.8	75	17	9.6	NEG	NEG			DG445	0	29	2	1	0	0	0	0	0	1	1	0	1	1	0	0	1	0				0	0	0
DG446	Mong	33	Farmer	Female	55.2	36.6	67	21	12.5	NEG	NEG			DG446	0	33	2	1	0	0	0	0	0	0	0	0	1	1	0	0	1	0				0	0	0
DG447	Mong	33	Farmer	Male	57.3	36.8	72	19	13.5	NEG	NEG			DG447	0	33	1	1	0	0	0	0	0	0	0	0	1	0	1	0	1	0				0	0	0
DG448	Mong	46	Farmer	Female	58.5	37	72	20	11.6	NEG	NEG			DG448	0	46	2	1	0	0	0	0	0	0	0	0	1	1	0	0	0	0				0	0	0
DG449	Mong	37	Farmer	Male	59	37.1	74	21	15.4	NEG	NEG			DG449	0	37	1	1	0	0	0	0	0	1	0	1	1	1	0	0	1	0				0	0	0
DG450	Mong	30	Farmer	Female	47.5	37	66	21	11.4	NEG	NEG			DG450	0	30	2	1	0	0	0	0	0	0	0	0	1	0	1	0	0	0				0	0	0
DG451	Mong	30	Farmer	Female	48	36.7	62	21	12.9	NEG	NEG			DG451	1	30	2	1	0	0	0	0	0	0	0	0	1	1	0	0	0	0				0	0	0
DG452	Mong	30	Farmer	Female	46.5	36.5	64	22	8.8	NEG	NEG			DG452	0	30	2	1	0	0	0	0	0	0	0	0	1	0	0	1	1	0				0	0	0
DG453	Mong	18	Farmer	Female	47	36.8	61	19	10.6	NEG	NEG			DG453	0	18	2	1	0	0	0	0	0	1	0	1	1	0	0	1	0	0				0	0	0
DG454	Mong	23	Farmer	Male	57.5	36.6	63	20	12.6	NEG	NEG			DG454	0	23	1	1	0	0	0	0	0	0	0	0	1	1	0	0	0	0				0	0	0
DG455	Mong	56	Farmer	Female	47.2	36.9	72	25	9.1	NEG	NEG			DG455	0	56	2	1	0	0	0	0	0	0	0	0	1	0	1	0	0	0				0	0	0
DG456	Mong	34	Farmer	Male	60	37	61	20	12.5	NEG	NEG			DG456	0	34	1	1	0	0	0	0	0	1	0	1	1	0	0	1	0	0				0	0	0
DG457	Mong	19	Farmer	Male	55.5	36.7	63	22	12.2	NEG	NEG			DG457	0	19	1	1	0	0	0	0	0	1	0	1	1	0	1	0	1	0				0	0	0
DG458	Mong	34	Farmer	Male	60.7	37	69	23	13.9	NEG	NEG			DG458	0	34	1	1	0	0	0	0	0	1	0	1	1	1	0	0	0	0				0	0	0
DG459	Mong	67	Farmer	Male	65	37.3	74	24	11.3	NEG	NEG			DG459	0	67	1	1	0	0	0	0	0	0	0	0	1	0	0	1	0	0				0	0	0
DG460	Mong	32	Farmer	Male	65.7	36.9	62	20	14.6	NEG	NEG			DG460	0	32	1	1	0	0	0	0	0	1	0	1	1	0	0	1	0	0				0	0	0
DG461	Mong	26	Farmer	Male	68.7	36.7	61	19	13.7	NEG	NEG			DG461	0	26	1	1	0	0	0	0	0	1	0	1	1	1	0	0	1	0				0	0	0
DG462	Mong	42	Farmer	Female	58.2	37.2	69	25	13.5	NEG	NEG			DG462	0	42	2	1	0	0	0	0	0	0	0	0	1	1	0	0	0	0				0	0	0
DG463	Mong	37	Farmer	Female	56.7	37.1	73	26	10.5	NEG	NEG			DG463	0	37	2	1	0	0	0	0	0	0	0	0	1	1	0	0	1	0				0	0	0
DG464	Mong	60	Farmer	Female	55.6	37.3	79	24	11.6	NEG	NEG			DG464	0	60	2	1	0	0	0	0	0	0	0	0	1	0	0	1	0	0				0	0	0
DG465	Mong	23	Farmer	Female	45	36.6	62	20	11.4	NEG	NEG			DG465	0	23	2	1	0	0	0	0	0	1	0	1	1	0	1	0	0	0				0	0	0
DG466	Mong	27	Farmer	Female	48	36.8	69	23	12.8	NEG	NEG			DG466	0	27	2	1	0	0	0	0	0	1	0	1	1	1	0	0	0	0				0	0	0
DG467	Mong	32	Farmer	Male	59.7	36.7	62	20	13.4	NEG	NEG			DG467	0	32	1	1	0	0	0	0	0	1	0	1	1	0	0	1	0	0				0	0	0
DG468	Mong	26	Farmer	Female	48.7	36.5	69	23	11.7	NEG	NEG			DG468	0	26	2	1	0	0	0	0	0	1	0	1	1	0	1	0	0	0				0	0	0
DG469	Mong	18	Farmer	Female	48.7	37.1	65	21	12.4	NEG	NEG			DG469	0	18	2	1	0	0	0	0	0	0	0	0	1	1	0	0	0	0				0	0	0
DG470	Mong	19	Farmer	Female	45.7	37.1	69	24	11.4	NEG	NEG			DG470	0	19	2	1	0	0	0	0	0	0	0	0	1	1	0	0	0	0				0	0	0
DG471	Mong	26	Farmer	Female	47	37	72	25	12.5	NEG	NEG			DG471	0	26	2	1	0	0	0	0	0	1	0	1	1	0	1	0	0	0				0	0	0
DG472	Mong	26	Farmer	Female	48.7	37	68	20	13	NEG	NEG			DG472	0	26	2	1	0	0	0	0	0	1	0	1	1	1	0	0	0	0				0	0	0
DG473	Mong	28	Farmer	Female	47	37.3	78	24	8.9	NEG	NEG			DG473	0	28	2	1	0	0	0	0	0	1	0	1	1	1	0	0	1	0				0	0	0
DG474	Mong	67	Farmer	Male	56.7	37.4	84	26	11.7	NEG	NEG			DG474	0	67	1	1	0	0	0	0	0	0	0	0	1	0	0	1	0	0				0	0	0
DG475	Mong	52	Farmer	Female	46.7	36.9	74	23	8.7	NEG	NEG			DG475	0	52	2	1	0	0	0	0	0	1	0	1	1	0	1	0	0	0				0	0	0
DG476	Mong	52	Farmer	Female	55.2	36.5	70	23	11.6	NEG	NEG			DG476	0	52	2	1	0	0	0	0	0	0	0	0	1	0	1	0	1	0				0	0	0
DG477	Mong	30	Farmer	Female	52.3	36.9	67	21	13.2	NEG	NEG			DG477	0	30	2	1	0	0	0	0	0	0	0	0	1	1	0	0	0	0				0	0	0
DG478	Mong	52	Farmer	Male	60.2	37.2	77	24	13.2	NEG	NEG			DG478	0	52	1	1	0	0	0	0	0	1	0	1	1	0	0	1	0	0				0	0	0
DG479	Mong	60	Farmer	Female	48.5	37.1	82	27	13.2	NEG	NEG			DG479	0	60	2	1	0	0	0	0	0	0	0	0	1	0	0	1	0	0				0	0	0
DG480	Mong	20	Farmer	Male	55.7	37	76	22	13.2	NEG	NEG			DG480	0	20	1	1	0	0	0	0	0	0	0	0	1	1	0	0	1	0				0	0	0
DG481	Mong	29	Farmer	Female	49.7	36.8	63	21	10.6	NEG	NEG			DG481	0	29	2	1	0	0	0	0	0	1	0	1	1	0	1	0	0	0				0	0	0
DG482	Mong	19	Farmer	Female	55.7	36.6	71	24	12.7	NEG	NEG			DG482	0	19	2	1	0	0	0	0	0	1	0	1	1	1	0	0	0	0				0	0	0
DG483	Mong	24	Farmer	Male	58.5	37	63	20	12.9	NEG	NEG			DG483	0	24	1	1	0	0	0	0	0	1	1	0	1	1	0	0	1	0				0	0	0
DG484	Mong	30	Farmer	Female	49.7	36.7	66	21	11	NEG	NEG			DG484	0	30	2	1	0	0	0	0	0	0	0	0	1	1	0	0	1	0				0	0	0
DG485	Mong	26	Farmer	Female	49.2	36.5	74	22	13.6	NEG	NEG			DG485	0	26	2	1	0	0	0	0	0	1	0	1	1	1	0	0	1	0				0	0	0
DG486	Mong	21	Farmer	Female	49.7	37	62	20	12.6	NEG	NEG			DG486	0	21	2	1	0	0	0	0	0	1	0	1	1	0	1	0	0	0				0	0	0
DG487	Mong	73	Retired	Male	55.7	36.8	80	24	13.2	NEG	NEG			DG487	0	73	1	0	0	0	0	1	0	0	0	0	1	0	0	1	0	0				0	0	0
DG488	Mong	24	Farmer	Female	56.7	36.5	61	20	10	NEG	NEG			DG488	0	24	2	1	0	0	0	0	0	1	0	1	1	1	0	0	1	0				0	0	0
DG489	Mong	24	Farmer	Male	58.2	36.5	61	20	14.1	NEG	NEG			DG489	0	24	1	1	0	0	0	0	0	1	0	0	1	0	0	1	0	0				0	0	0
DG490	Mong	40	Farmer	Female	48.7	37.1	67	21	8.2	NEG	NEG			DG490	0	40	2	1	0	0	0	0	0	1	0	1	1	1	0	0	1	0				0	0	0
DG491	Mong	50	Farmer	Female	52	37.3	79	25	12.1	NEG	NEG			DG491	0	50	2	1	0	0	0	0	0	0	0	0	1	1	0	0	1	0				0	0	0
DG492	Mong	24	Farmer	Female	50.5	37.4	61	22	9.3	NEG	NEG			DG492	0	24	2	1	0	0	0	0	0	1	0	1	1	0	0	1	0	0				0	0	0
DG493	Mong	30	Farmer	Male	54.4	36.8	65	21	14.4	NEG	NEG			DG493	0	30	1	1	0	0	0	0	0	1	0	1	1	1	0	0	0	0				0	0	0
DG494	Mong	37	Farmer	Female	54	36.5	77	23	11.1	NEG	NEG			DG494	0	37	2	1	0	0	0	0	0	1	0	1	1	1	0	0	0	0				0	0	0
DG495	Mong	62	Farmer	Female	48	37.2	83	25	10.5	NEG	NEG			DG495	0	62	2	1	0	0	0	0	0	0	0	0	1	0	0	1	0	0				0	0	0
DG496	Mong	60	Farmer	Female	52	36.7	73	24	12.5	NEG	NEG			DG496	1	60	2	1	0	0	0	0	0	0	0	0	1	0	0	1	0	0				0	0	0
DG497	Mong	59	Farmer	Female	52.5	37.1	68	21	11.5	NEG	NEG			DG497	0	59	2	1	0	0	0	0	0	0	0	0	1	0	1	0	1	0				0	0	0
DG498	Mong	30	Farmer	Female	52.2	37	63	21	11.2	NEG	NEG			DG498	0	30	2	1	0	0	0	0	0	1	0	1	1	1	0	0	1	0				0	0	0
DG499	Mong	72	Farmer	Female	52	37.2	84	26	11.3	NEG	NEG			DG499	0	72	2	1	0	0	0	0	0	0	0	0	1	0	0	1	0	0				0	0	0
DG500	Mong	35	Farmer	Female	49.7	36.5	76	23	11.5	NEG	NEG			DG500	0	35	2	1	0	0	0	0	0	0	0	0	1	0	0	1	0	0				0	0	0
DG501	Mong	49	Farmer	Female	49.7	37.2	79	24	10.7	NEG	NEG			DG501	0	49	2	1	0	0	0	0	0	1	0	1	1	0	1	0	1	0				0	0	0
DG502	Mong	41	Farmer	Female	48.5	37	71	21	12.3	NEG	NEG			DG502	0	41	2	1	0	0	0	0	0	1	0	1	1	0	1	0	0	0				0	0	0
DG503	Mong	41	Farmer	Female	48.5	36.7	66	22	11.7	NEG	NEG			DG503	0	41	2	1	0	0	0	0	0	1	0	1	1	1	0	0	1	0				0	0	0
DG504	Mong	18	Farmer	Female	48.7	36.9	61	20	10.7	NEG	NEG			DG504	0	18	2	1	0	0	0	0	0	1	0	1	1	0	0	1	0	0				0	0	0
DG505	Mong	28	Farmer	Female	49.7	36.5	74	23	12	NEG	NEG			DG505	0	28	2	1	0	0	0	0	0	0	0	0	1	0	1	0	1	0				0	0	0
DG506	Mong	43	Farmer	Female	52.7	37.1	68	22	19	NEG	NEG			DG506	0	43	2	1	0	0	0	0	0	0	0	0	1	1	0	0	1	0				0	0	0
DG507	Mong	28	Farmer	Male	58	36.7	63	19	13.2	NEG	NEG			DG507	0	28	1	1	0	0	0	0	0	1	0	1	1	0	1	0	0	0				0	0	0
DG508	Mong	23	Farmer	Male	69.2	36.5	73	24	14.1	NEG	NEG			DG508	0	23	1	1	0	0	0	0	0	1	0	1	1	1	0	0	0	0				0	0	0
DG509	Mong	30	Farmer	Male	61	37	76	22	13.4	NEG	NEG			DG509	0	30	1	1	0	0	0	0	0	1	0	1	1	0	1	0	0	0				0	0	0
DG510	Mong	35	Farmer	Female	48.7	36.7	75	24	13.5	NEG	NEG			DG510	0	35	2	1	0	0	0	0	0	1	0	1	1	0	0	1	0	0				0	0	0
DG511	Mong	26	Farmer	Male	57	37.4	67	22	12.1	NEG	NEG			DG511	0	26	1	1	0	0	0	0	0	1	0	1	1	0	1	0	0	0				0	0	0
DG512	Mong	24	Farmer	Female	52.5	37	66	20	8.7	NEG	NEG			DG512	1	24	2	1	0	0	0	0	0	0	0	0	1	1	0	0	1	0				0	0	0
DG513	Mong	39	Farmer	Female	48.7	37.3	79	23	13.6	NEG	NEG			DG513	0	39	2	1	0	0	0	0	0	1	0	1	1	0	1	0	1	0				0	0	0
DG514	Mong	30	Farmer	Male	58.7	36.5	64	21	13.3	NEG	NEG			DG514	1	30	1	1	0	0	0	0	0	1	1	0	1	1	0	0	0	0				0	0	0
DG515	Mong	28	Farmer	Male	55.7	37.3	71	22	14.3	NEG	NEG			DG515	0	28	1	1	0	0	0	0	0	1	0	1	1	1	0	0	0	0				0	0	0
DG516	Mong	47	Farmer	Female	48.7	37.1	83	25	13	NEG	NEG			DG516	0	47	2	1	0	0	0	0	0	0	0	0	1	1	0	0	1	0				0	0	0
DG517	Mong	26	Farmer	Female	46.2	36.5	63	21	14.6	NEG	NEG			DG517	1	26	2	1	0	0	0	0	0	1	0	1	1	0	0	1	0	0				0	0	0
DG518	Mong	47	Farmer	Female	49.6	36.6	73	22	10.3	NEG	NEG			DG518	1	47	2	1	0	0	0	0	0	0	0	0	1	1	0	0	0	0				0	0	0
DG519	Mong	38	Farmer	Female	52	36.7	76	23	11.9	NEG	NEG			DG519	0	38	2	1	0	0	0	0	0	0	0	0	1	1	0	0	1	0				0	0	0
DG520	Mong	74	Retired	Female	49.5	37.1	87	26	11.1	NEG	NEG			DG520	0	74	2	0	0	0	0	1	0	0	0	0	1	0	0	1	0	0				0	0	0
DG521	Mong	46	Farmer	Female	52.7	36.7	71	22	12	NEG	NEG			DG521	0	46	2	1	0	0	0	0	0	1	0	1	1	0	1	0	1	0				0	0	0
DG522	Mong	24	Farmer	Female	51.3	36.6	63	20	10.5	NEG	NEG			DG522	0	24	2	1	0	0	0	0	0	1	0	1	1	0	0	1	0	0				0	0	0
DG523	Mong	27	Farmer	Female	50.5	37.2	68	22	12.3	NEG	NEG			DG523	0	27	2	1	0	0	0	0	0	0	0	0	0	0	0	0	0	0				0	0	0
DG524	Mong	30	Farmer	Male	62	37.4	66	21	15.3	NEG	NEG			DG524	0	30	1	1	0	0	0	0	0	1	0	1	1	1	0	0	0	0				0	0	0
DG525	Mong	30	Farmer	Male	58.7	37.1	71	22	13.4	NEG	NEG			DG525	0	30	1	1	0	0	0	0	0	1	0	1	1	1	0	0	1	0				0	0	0
DG526	Mong	73	Farmer	Female	46.7	37	84	26	12.5	NEG	NEG			DG526	0	73	2	1	0	0	0	0	0	0	0	0	0	0	0	0	0	0				0	0	0
DG527	Mong	30	Farmer	Female	50	36.6	72	21	12.7	NEG	NEG			DG527	0	30	2	1	0	0	0	0	0	1	0	1	1	1	0	0	0	0				0	0	0
DG528	Mong	46	Farmer	Male	58.2	36.8	77	24	12.4	NEG	NEG			DG528	0	46	1	1	0	0	0	0	0	1	0	1	1	1	0	0	1	0				0	0	0
DG529	Mong	41	Farmer	Male	58.7	36.8	76	23	10.7	NEG	NEG			DG529	0	41	1	1	0	0	0	0	0	1	1	0	1	1	0	0	1	0				0	0	0
DG530	Mong	29	Farmer	Female	51	36.7	69	22	14.4	NEG	NEG			DG530	0	29	2	1	0	0	0	0	0	0	0	0	1	1	0	0	1	0				0	0	0
DG531	Mong	25	Farmer	Female	51.5	36.5	66	21	10.8	NEG	NEG			DG531	0	25	2	1	0	0	0	0	0	1	0	1	1	0	1	0	0	0				0	0	0
DG532	Mong	60	Farmer	Female	48.7	37.1	82	25	11.6	NEG	NEG			DG532	0	60	2	1	0	0	0	0	0	0	0	0	1	0	0	1	0	0				0	0	0
DG533	Mong	39	Farmer	Female	50.2	36.8	78	23	9.4	NEG	NEG			DG533	0	39	2	1	0	0	0	0	0	1	0	1	1	0	1	0	1					0	0	0
DG534	Mong	24	Farmer	Male	57.3	37.1	68	20	14.1	NEG	NEG			DG534	0	24	1	1	0	0	0	0	0	1	0	0	1	1	0	0	1	0				0	0	0
DG535	Mong	32	farmer	Male	53.2	36.5	64	21	10.7	NEG	NEG			DG535	0	32	1	1	0	0	0	0	0	0	0	0	1	0	1	0	0	0				0	0	0
DG536	Mong	21	Farmer	Female	49.7	37.2	61	19	11.3	NEG	NEG			DG536	0	21	2	1	0	0	0	0	0	0	0	0	1	0	0	1	0	0				0	0	0
DG537	Mong	35	Farmer	Female	48.7	36.8	77	24	9.1	NEG	NEG			DG537	0	35	2	1	0	0	0	0	0	0	0	0	1	1	0	0	1	0				0	0	0
DG538	Mong	23	Farmer	Female	49.7	36.6	62	20	10.4	NEG	NEG			DG538	0	23	2	1	0	0	0	0	0	0	0	0	1	0	0	1	0	0				0	0	0
DG539	Mong	18	Farmer	Female	49.6	36.9	60	21	10.6	NEG	NEG			DG539	0	18	2	1	0	0	0	0	0	0	0	0	1	0	1	0	0	0				0	0	0
DG540	Mong	43	Farmer	Female	52.5	37.1	79	25	13.3	NEG	NEG			DG540	0	43	2	1	0	0	0	0	0	1	0	1	1	0	1	0	0	0				0	0	0
DG541	Mong	18	Farmer	Female	47	37	64	21	7.5	NEG	NEG			DG541	0	18	2	1	0	0	0	0	0	0	0	0	1	0	1	0	0	0				0	0	0
DG542	Mong	41	Farmer	Female	48.7	37	72	21	9.6	NEG	NEG			DG542	0	41	2	1	0	0	0	0	0	1	0	1	1	1	0	0	1	0				0	0	0
DG543	Mong	22	Farmer	Female	49.7	36.6	64	22	13	NEG	NEG			DG543	0	22	2	1	0	0	0	0	0	1	0	1	1	0	1	0	0	0				0	0	0
DG544	Mong	20	Farmer	Female	49.6	36.5	61	19	8.7	NEG	NEG			DG544	0	20	2	1	0	0	0	0	0	0	0	0	1	0	0	1	0	0				0	0	0
DG545	Mong	18	Farmer	Female	48	37.1	70	22	10.3	NEG	NEG			DG545	0	18	2	1	0	0	0	0	0	1	0	1	1	0	1	0	0	0				0	0	0
DG546	Mong	51	Farmer	Female	48.7	37	72	21	10.7	NEG	NEG			DG546	0	51	2	1	0	0	0	0	0	1	0	1	1	0	1	0	0	0				0	0	0
DG547	Mong	45	Farmer	Female	49.7	36.7	82	26	12.4	NEG	NEG			DG547	0	45	2	1	0	0	0	0	0	0	0	0	1	1	0	0	1	0				0	0	0
DG548	Mong	18	Farmer	Female	56.7	37.3	60	21	10.6	NEG	NEG			DG548	0	18	2	1	0	0	0	0	0	0	0	0	1	1	0	0	0	0				0	0	0
DG549	Mong	47	Farmer	Female	52.3	36.9	79	23	11.4	NEG	NEG			DG549	0	47	2	1	0	0	0	0	0	1	0	1	1	1	0	0	1	0				0	0	0
DG550	Mong	13	Student	Male	38.7	36.9	69	23	11.7	NEG	NEG			DG550	0	13	1	0	1	0	0	0	0	0	0	0	1	1	0	0	0	0				0	0	0
DG551	Mong	37	Farmer	Male	68.3	37.1	72	21	14.3	NEG	NEG			DG551	0	37	1	1	0	0	0	0	0	0	0	0	1	1	0	0	1	0				0	0	0
DG552	Mong	35	Farmer	Female	44.7	37	76	22	10.8	NEG	NEG			DG552	0	35	2	1	0	0	0	0	0	1	0	1	1	1	0	0	1	0				0	0	0
DG553	Mong	26	Farmer	Male	56.7	37	64	21	12.8	NEG	NEG			DG553	0	26	1	1	0	0	0	0	0	1	0	1	1	1	0	0	1	0				0	0	0
DG554	Mong	25	Farmer	Male	54.3	36.6	67	22	12.3	NEG	NEG			DG554	0	25	1	1	0	0	0	0	0	0	0	0	1	1	0	0	1	0				0	0	0
DG555	Mong	31	Farmer	Female	52.3	37	71	22	13.3	NEG	NEG			DG555	0	31	2	1	0	0	0	0	0	1	0	1	1	0	1	0	1	0				0	0	0
DG556	Mong	41	Farmer	Male	53.1	36.5	79	25	12.7	NEG	NEG			DG556	0	41	1	1	0	0	0	0	0	1	0	0	1	1	0	0	1	0				0	0	0
DG557	Mong	22	Farmer	Female	50.2	36.7	68	21	10.7	NEG	NEG			DG557	0	22	2	1	0	0	0	0	0	1	0	1	1	0	1	0	0	0				0	0	0
DG558	Mong	24	Farmer	Female	52.1	37.3	64	21	11.7	NEG	NEG			DG558	0	24	2	1	0	0	0	0	0	1	0	1	1	1	0	0	1	0				0	0	0
DG559	Mong	12	Student	Male	29.1	36.7	70	21	10.7	NEG	NEG			DG559	0	12	1	0	1	0	0	0	0	0	0	0	1	1	0	0	1	0				0	0	0
DG560	Mong	21	Farmer	Male	57.2	36.6	62	19	14.1	NEG	NEG			DG560	0	21	1	1	0	0	0	0	0	1	1	0	1	1	0	0	1	0				0	0	0
DG561	Mong	52	Farmer	Male	56.4	36.9	83	24	15	NEG	NEG			DG561	0	52	1	1	0	0	0	0	0	0	0	0	1	1	0	0	1	0				0	0	0
DG562	Mong	19	Farmer	Male	48.8	36.9	66	21	13.2	NEG	NEG			DG562	0	19	1	1	0	0	0	0	0	1	1	0	1	1	0	0	0	0				0	0	0
DG563	Mong	18	Farmer	Male	50.2	37.1	62	20	12.2	NEG	NEG			DG563	0	18	1	1	0	0	0	0	0	1	0	1	1	0	1	0	0	0				0	0	0
DG564	Mong	50	Farmer	Female	50.2	37.1	87	25	11.9	NEG	NEG			DG564	0	50	2	1	0	0	0	0	0	0	0	0	1	0	0	1	0	0				0	0	0
DG565	Mong	38	Farmer	Female	49.6	36.5	78	22	9.6	NEG	NEG	PNS		DG565	1	38	2	1	0	0	0	0	0	1	0	1	1	1	0	0	1	0				0	0	0
DG566	Mong	18	Farmer	Female	48.1	36.6	66	21	12.9	NEG	NEG			DG566	0	18	2	1	0	0	0	0	0	0	0	0	1	1	0	0	0	0				0	0	0
DG567	Mong	18	Farmer	Female	49.6	37.3	61	19	11	NEG	NEG			DG567	0	18	2	1	0	0	0	0	0	0	0	0	1	1	0	0	0	0				0	0	0
DG568	Mong	18	Farmer	Female	51.3	37	79	24	11	NEG	NEG			DG568	0	18	2	1	0	0	0	0	0	0	0	0	1	0	0	1	0	0				0	0	0
DG569	Mong	13	Student	Female	28.7	36.9	70	20	12.9	NEG	NEG			DG569	0	13	2	0	1	0	0	0	0	0	0	0	1	0	1	0	0	0				0	0	0
DG570	Mong	10	Student	Male	23.6	36.6	67	20	11.2	NEG	NEG			DG570	0	10	1	0	1	0	0	0	0	0	0	0	1	1	0	0	0	0				0	0	0
DG571	Mong	31	Farmer	Female	50.2	36.5	72	21	12.2	NEG	NEG			DG571	0	31	2	1	0	0	0	0	0	1	0	1	1	1	0	0	1	0				0	0	0
DG572	Mong	26	Farmer	Female	49.6	36.9	69	22	9.1	NEG	NEG			DG572	0	26	2	1	0	0	0	0	0	1	0	1	1	1	0	0	1	0				0	0	0
DG573	Mong	18	Farmer	Female	49.6	37.2	62	20	9.8	NEG	NEG			DG573	0	18	2	1	0	0	0	0	0	0	0	0	1	0	0	1	0	0				0	0	0
DG574	Mong	11	Student	Male	24.3	36.6	70	21	11.7	NEG	NEG			DG574	0	11	1	0	1	0	0	0	0	0	0	0	1	0	1	0	0	0				0	0	0
DG575	Mong	35	Farmer	Female	51.3	37.3	79	22	11.5	NEG	NEG	PNS		DG575	0	35	2	1	0	0	0	0	0	1	0	1	1	1	0	0	1	0				0	0	0
DG576	Mong	30	Village health worker	Male	62.3	36.8	68	19	13.2	NEG	NEG			DG576	0	30	1	0	0	1	0	0	0	1	1	0	1	1	0	0	1	0				0	0	0
DG577	Mong	12	Student	Male	25.7	37.1	74	22	10.3	NEG	NEG			DG577	0	12	1	0	1	0	0	0	0	0	0	0	1	0	0	1	0	0				0	0	0
DG578	Mong	31	Farmer	Male	70.2	37.2	69	21	12.9	NEG	NEG			DG578	0	31	1	1	0	0	0	0	0	1	1	0	1	1	0	0	1	0				0	0	0
DG579	Mong	30	Farmer	Female	50.2	37	72	21	10.6	NEG	NEG			DG579	0	30	2	1	0	0	0	0	0	1	0	1	1	1	0	0	1	0				0	0	0
DG580	Mong	32	Farmer	Male	60.2	37.1	69	22	15.2	NEG	NEG			DG580	0	32	1	1	0	0	0	0	0	1	1	0	1	1	0	0	0	0				0	0	0
DG581	Mong	18	Farmer	Male	48.6	36.7	62	20	11.3	NEG	NEG			DG581	0	18	1	1	0	0	0	0	0	1	1	0	1	0	1	0	1	0				0	0	0
DG582	Mong	26	Farmer	Male	60.3	36.4	68	22	13.4	NEG	NEG			DG582	0	26	1	1	0	0	0	0	0	1	1	0	1	0	1	0	0	0				0	0	0
DG583	Mong	30	Farmer	Male	59.3	36.9	62	20	12.8	NEG	NEG			DG583	0	30	1	1	0	0	0	0	0	1	0	1	1	1	0	0	0	0				0	0	0
DG584	Mong	29	Farmer	Female	50.1	36.9	73	21	12.5	NEG	NEG			DG584	0	29	2	1	0	0	0	0	0	0	0	0	1	1	0	0	1	0				0	0	0
DG585	Mong	30	Farmer	Female	52.1	36.7	70	22	12.4	NEG	NEG	PNS		DG585	0	30	2	1	0	0	0	0	0	1	0	1	1	1	0	0	1	0				0	0	0
DG586	Mong	13	Student	Male	28.5	36.5	66	20	10.6	NEG	NEG			DG586	0	13	1	0	1	0	0	0	0	0	0	0	1	1	0	0	0	0				0	0	0
DG587	Mong	46	Farmer	Female	51.2	37.1	83	24	10.7	NEG	NEG			DG587	0	46	2	1	0	0	0	0	0	0	0	0	1	0	1	0	1	0				0	0	0
DG588	Mong	25	Farmer	Male	58.9	37.3	62	20	14.2	NEG	NEG			DG588	0	25	1	1	0	0	0	0	0	1	0	1	1	1	0	0	0	0				0	0	0
DG589	Mong	40	Farmer	Female	45.2	37	84	25	11.2	NEG	NEG			DG589	0	40	2	1	0	0	0	0	0	1	0	1	1	1	0	0	1	0				0	0	0
DG590	Mong	50	Farmer	Female	52	36.6	81	24	9.7	NEG	NEG			DG590	0	50	2	1	0	0	0	0	0	1	0	1	1	0	1	0	0	0				0	0	0
DG591	Mong	58	Farmer	Female	56.8	36.5	84	23	8.9	NEG	NEG			DG591	0	58	2	1	0	0	0	0	0	0	0	0	1	1	0	0	0	0				0	0	0
DG592	Mong	42	Farmer	Male	63.6	36.5	72	21	11.2	NEG	NEG			DG592	0	42	1	1	0	0	0	0	0	1	1	0	1	0	1	0	0	0				0	0	0
DG593	Mong	34	Farmer	Female	52.7	37.1	74	22	9.5	NEG	NEG			DG593	0	34	2	1	0	0	0	0	0	1	0	1	1	1	0	0	1	0				0	0	0
DG594	Mong	21	Farmer	Female	51.7	37	65	23	6.6	NEG	NEG			DG594	0	21	2	1	0	0	0	0	0	0	0	0	1	0	0	1	0	0				0	0	0
DG595	Mong	32	Farmer	Male	62.7	37.1	61	20	12.9	NEG	NEG			DG595	0	32	1	1	0	0	0	0	0	1	1	0	1	0	1	0	0	0				0	0	0
DG596	Mong	39	Farmer	Male	61.3	36.7	74	21	13.9	NEG	NEG			DG596	0	39	1	1	0	0	0	0	0	1	0	1	1	0	0	1	0	0				0	0	0
DG597	Mong	31	Farmer	Male	59.8	36.8	69	21	11.3	NEG	NEG			DG597	0	31	1	1	0	0	0	0	0	1	1	0	1	0	1	0	1	0				0	0	0
DG598	Mong	30	Farmer	Female	52.3	37.3	78	24	11.3	NEG	NEG			DG598	0	30	2	1	0	0	0	0	0	0	0	0	1	0	0	1	0	0				0	0	0
DG599	Mong	73	Farmer	Male	55.7	37.5	87	25	12.4	NEG	NEG			DG599	0	73	1	1	0	0	0	0	0	0	0	0	0	0	0	0	0	0				0	0	0
DG600	Mong	54	Farmer	Female	56.737	37	80	23	12.6	NEG	NEG			DG600	0	54	2	1	0	0	0	0	0	0	0	0	1	1	0	0	1	0				0	0	0
DG601	Mong	27	Farmer	Female	58.7	36.6	65	20	11.4	NEG	NEG			DG601	0	27	2	1	0	0	0	0	0	1	1	0	1	1	0	0	0	0				0	0	0
DG602	Mong	24	Farmer	Female	53.6	36.8	70	23	10.8	NEG	NEG			DG602	0	24	2	1	0	0	0	0	0	0	0	0	1	1	0	0	0	0				0	0	0
DG603	Mong	38	Farmer	Female	58.6	36.5	75	24	11.6	NEG	NEG			DG603	0	38	2	1	0	0	0	0	0	1	0	1	1	0	0	1	0	0				0	0	0
DG604	Mong	22	Farmer	Female	53.6	36.9	69	22	12.2	NEG	NEG			DG604	0	22	2	1	0	0	0	0	0	0	0	0	1	0	0	1	0	0				0	0	0
DG605	Mong	22	Farmer	Female	53.6	36.5	63	20	11	NEG	NEG			DG605	0	22	2	1	0	0	0	0	0	0	0	0	1	0	1	0	0	0				0	0	0
DG606	Mong	30	Farmer	Female	55.6	37	77	23	11.4	NEG	NEG			DG606	0	30	2	1	0	0	0	0	0	1	0	1	1	1	0	0	0	0				0	0	0
DG607	Mong	57	Farmer	Male	56.8	37.2	80	26	12.2	NEG	NEG			DG607	0	57	1	1	0	0	0	0	0	1	1	0	1	1	0	0	1	0				0	0	0
DG608	Mong	28	Farmer	Female	52.6	37	66	21	11.6	NEG	NEG			DG608	0	28	2	1	0	0	0	0	0	1	0	1	1	0	1	0	0	0				0	0	0
DG609	Mong	23	Farmer	Female	49.8	36.6	75	23	11.6	NEG	NEG			DG609	0	23	2	1	0	0	0	0	0	0	0	0	1	0	0	1	0	0				0	0	0
DG610	Mong	78	Farmer	Female	49.6	37.3	89	24	9.7	NEG	NEG			DG610	0	78	2	1	0	0	0	0	0	0	0	0	1	0	0	1	0	0				0	0	0
DG611	Mong	24	Farmer	Female	52.6	37.1	64	20	8.4	NEG	NEG			DG611	0	24	2	1	0	0	0	0	0	1	0	1	1	1	0	0	0	0				0	0	0
DG612	Mong	27	Farmer	Female	51.6	37	71	22	12.6	NEG	NEG			DG612	0	27	2	1	0	0	0	0	0	0	0	0	1	0	1	0	0	0				0	0	0
DG613	Mong	32	Farmer	Female	51.6	36.5	77	21	12.4	NEG	NEG			DG613	0	32	2	1	0	0	0	0	0	1	0	1	1	0	0	1	0	0				0	0	0
DG614	Mong	61	Farmer	Female	49.3	36.9	81	24	11.5	NEG	NEG			DG614	0	61	2	1	0	0	0	0	0	0	0	0	1	0	0	1	0	0				0	0	0
DG615	Mong	59	Farmer	Female	49.6	37.1	89	26	11.5	NEG	NEG			DG615	1	59	2	1	0	0	0	0	0	0	0	0	1	0	0	1	1	0				0	0	0
DG616	Mong	18	Farmer	Female	49.8	36.6	61	21	9.5	NEG	NEG			DG616	0	18	2	1	0	0	0	0	0	1	0	1	1	0	1	0	0	0				0	0	0
DG617	Mong	72	Farmer	Male	53.7	37.3	78	24	10.5	NEG	NEG			DG617	1	72	1	1	0	0	0	0	0	0	0	0	1	0	0	1	0	0				0	0	0
DG618	Mong	25	Farmer	Female	43.1	36.4	67	20	12.4	NEG	NEG			DG618	0	25	2	1	0	0	0	0	0	0	0	0	1	1	0	0	1	0				0	0	0
DG619	Mong	24	Farmer	Female	56.7	36.5	70	20	11.5	NEG	NEG			DG619	0	24	2	1	0	0	0	0	0	1	0	1	1	0	1	0	0	0				0	0	0
DG620	Mong	25	Farmer	Female	56.7	37.3	66	20	11.6	NEG	NEG			DG620	0	25	2	1	0	0	0	0	0	0	0	0	1	0	0	1	0	0				0	0	0
DG621	Mong	21	Farmer	Female	56.8	37.2	63	22	10.7	NEG	NEG			DG621	0	21	2	1	0	0	0	0	0	0	0	0	1	0	1	0	0	0				0	0	0
DG622	Mong	24	Farmer	Female	47.6	36.9	68	21	10.6	NEG	NEG			DG622	0	24	2	1	0	0	0	0	0	1	0	1	1	1	0	0	1	0				0	0	0
DG623	Mong	48	Farmer	Female	58.6	36.9	88	23	9.9	NEG	NEG			DG623	0	48	2	1	0	0	0	0	0	1	0	1	1	1	0	0	0	0				0	0	0
DG624	Mong	18	Farmer	Female	48.5	37	62	19	8.7	NEG	NEG			DG624	1	18	2	1	0	0	0	0	0	0	0	0	1	0	0	1	0	0				0	0	0
DG625	Mong	47	Farmer	Female	53.6	36.7	71	20	10.5	NEG	NEG			DG625	0	47	2	1	0	0	0	0	0	1	0	1	1	1	0	0	0	0				0	0	0
DG626	Mong	19	Farmer	Female	48.7	36.6	62	21	9.4	NEG	NEG			DG626	0	19	2	1	0	0	0	0	0	0	0	0	1	0	0	1	0	0				0	0	0
DG627	Mong	18	Farmer	Female	51.7	37.3	61	20	10.1	NEG	NEG			DG627	0	18	2	1	0	0	0	0	0	0	0	0	1	1	0	0	0	0				0	0	0
DG628	Mong	25	Farmer	Female	53.2	36.8	77	23	11.1	NEG	NEG			DG628	0	25	2	1	0	0	0	0	0	1	0	1	1	1	0	0	0	0				0	0	0
DG629	Mong	40	Farmer	Male	59.7	37	84	23	12.8	NEG	NEG			DG629	0	40	1	1	0	0	0	0	0	1	1	0	1	1	0	0	1	0				0	0	0
DG630	Mong	40	Farmer	Female	55.5	37.4	76	21	12.9	NEG	NEG			DG630	0	40	2	1	0	0	0	0	0	1	0	1	1	1	0	0	1	0				0	0	0
DG631	Mong	36	Farmer	Female	62.5	36.5	71	21	10.6	NEG	NEG			DG631	0	36	2	1	0	0	0	0	0	1	0	1	1	0	0	1	0	0				0	0	0
DG632	Mong	67	Farmer	Female	58.1	37	88	23	10.4	NEG	NEG			DG632	0	67	2	1	0	0	0	0	0	0	0	0	1	0	0	1	0	0				0	0	0
DG633	Mong	38	Farmer	Female	55.3	36.9	73	21	9.4	NEG	NEG			DG633	0	38	2	1	0	0	0	0	0	1	0	1	1	1	0	0	1	0				0	0	0
DG634	Mong	23	Farmer	Female	59.3	37.2	66	20	10	NEG	NEG			DG634	0	23	2	1	0	0	0	0	0	0	0	0	1	0	0	1	0	0				0	0	0
DG635	Mong	18	Farmer	Female	48.8	37.4	67	23	12.1	NEG	NEG			DG635	0	18	2	1	0	0	0	0	0	0	0	0	1	0	0	1	0	0				0	0	0
DG636	Mong	50	Farmer	Male	58.6	36.6	73	23	12.3	NEG	NEG			DG636	0	50	1	1	0	0	0	0	0	1	1	0	1	1	0	0	0	0				0	0	0
DG637	Mong	50	Farmer	Male	61.7	36.5	66	21	12.5	NEG	NEG			DG637	0	50	1	1	0	0	0	0	0	1	0	1	1	0	1	0	0	0				0	0	0
DG638	Mong	18	Farmer	Female	48.5	37.1	74	22	10.8	NEG	NEG			DG638	0	18	2	1	0	0	0	0	0	0	0	0	1	0	0	1	0	0				0	0	0
DG639	Mong	21	Farmer	Male	50.2	37	62	19	12.7	NEG	NEG			DG639	1	21	1	1	0	0	0	0	0	1	1	0	1	0	0	1	0	0				0	0	0
DG640	Mong	47	Farmer	Male	62.8	37.4	84	23	12.2	NEG	NEG			DG640	0	47	1	1	0	0	0	0	0	1	1	0	1	1	0	0	1	0				0	0	0
DG641	Mong	21	Farmer	Female	48	36.5	69	24	8.4	NEG	NEG			DG641	0	21	2	1	0	0	0	0	0	0	0	0	1	0	1	0	0	0				0	0	0
DG642	Mong	34	Farmer	Female	61	36.9	86	24	11.3	NEG	NEG			DG642	0	34	2	1	0	0	0	0	0	1	0	1	1	1	0	0	1	0				0	0	0
DG643	Mong	30	Farmer	Female	49.9	36.5	64	20	12.6	NEG	NEG			DG643	0	30	2	1	0	0	0	0	0	1	0	1	1	0	0	1	0	0				0	0	0
DG644	Mong	24	Farmer	Female	52.1	37.4	79	25	10.1	NEG	NEG			DG644	0	24	2	1	0	0	0	0	0	0	0	0	1	1	0	0	0	0				0	0	0
DG645	Mong	50	Farmer	Male	55.7	37.2	81	24	13	NEG	NEG			DG645	0	50	1	1	0	0	0	0	0	1	1	0	1	1	0	0	0	0				0	0	0
DG646	Mong	26	Farmer	Female	60	37	70	21	12.8	NEG	NEG			DG646	0	26	2	1	0	0	0	0	0	1	0	1	1	0	0	1	0	0				0	0	0
DG647	Mong	51	Farmer	Male	60.3	36.8	79	24	13.3	NEG	NEG			DG647	0	51	1	1	0	0	0	0	0	1	0	1	1	0	1	0	0	0				0	0	0
DG648	Mong	54	Farmer	Male	62	37.4	76	22	6.9	NEG	NEG			DG648	0	54	1	1	0	0	0	0	0	1	0	1	1	1	0	0	0	0				0	0	0
DG649	Mong	42	Farmer	Female	58.7	36.5	69	20	11.1	NEG	NEG			DG649	1	42	2	1	0	0	0	0	0	1	0	1	1	0	0	1	0	0				0	0	0
DG650	Mong	35	Farmer	Female	60	37.1	72	23	11.4	NEG	NEG			DG650	0	35	2	1	0	0	0	0	0	1	0	1	1	1	0	0	0	0				0	0	0
DG651	Mong	21	Farmer	Female	59.7	36.9	67	23	11.5	NEG	NEG			DG651	0	21	2	1	0	0	0	0	0	0	0	0	1	1	0	0	0	0				0	0	0
DG652	Mong	30	Farmer	Female	70	36.5	79	23	12.9	NEG	NEG			DG652	0	30	2	1	0	0	0	0	0	1	0	1	1	0	0	1	0	0				0	0	0
DG653	Mong	21	Farmer	Female	49.3	37.1	62	19	9.2	NEG	NEG			DG653	0	21	2	1	0	0	0	0	0	0	0	0	1	0	0	1	0	0				0	0	0
DG654	Mong	21	Farmer	Female	48.7	37.1	66	22	11.1	NEG	NEG			DG654	0	21	2	1	0	0	0	0	0	0	0	0	1	1	0	0	0	0				0	0	0
DG655	Mong	23	Farmer	Female	58.8	36.8	79	24	12.9	NEG	NEG			DG655	0	23	2	1	0	0	0	0	0	1	0	1	1	0	1	0	0	0				0	0	0
DG656	Mong	40	Farmer	Female	76.9	37.5	84	24	12.3	NEG	NEG			DG656	0	40	2	1	0	0	0	0	0	1	0	1	1	1	0	0	1	0				0	0	0
DG657	Mong	46	Farmer	Female	59	37	73	22	9.8	NEG	NEG			DG657	0	46	2	1	0	0	0	0	0	1	0	1	1	0	1	0	1	0				0	0	0
DG658	Mong	38	Farmer	Female	70	37.2	88	24	12.3	NEG	NEG			DG658	0	38	2	1	0	0	0	0	0	1	0	1	1	1	0	0	0	0				0	0	0
DG659	Mong	45	Farmer	Female	48.9	37.4	69	21	10.7	NEG	NEG			DG659	0	45	2	1	0	0	0	0	0	0	0	0	1	1	0	0	0	0				0	0	0
DG660	Mong	46	Farmer	Female	63	36.7	81	23	8.8	NEG	NEG			DG660	0	46	2	1	0	0	0	0	0	1	0	1	1	1	0	0	1	0				0	0	0
DG661	Mong	30	Farmer	Female	60	37.1	75	22	11.7	NEG	NEG			DG661	0	30	2	1	0	0	0	0	0	1	1	0	1	1	0	0	0	0				0	0	0
DG662	Mong	18	Farmer	Female	59	37	62	21	7.5	NEG	NEG			DG662	0	18	2	1	0	0	0	0	0	0	0	0	1	0	0	1	0	0				0	0	0
DG663	Mong	42	Farmer	Male	70	37.3	66	20	12.3	NEG	NEG			DG663	0	42	1	1	0	0	0	0	0	1	0	1	1	0	0	1	0	0				0	0	0
DG664	Mong	35	Farmer	Male	59	37	76	23	13.7	NEG	NEG			DG664	0	35	1	1	0	0	0	0	0	1	1	0	1	0	1	0	0	0				0	0	0
DG665	Mong	35	Farmer	Female	49	36.5	84	25	10.8	NEG	NEG			DG665	0	35	2	1	0	0	0	0	0	1	0	1	1	0	0	0	1	0				0	0	0
DG666	Mong	34	Farmer	Female	70	37.1	79	23	11.2	NEG	NEG			DG666	0	34	2	1	0	0	0	0	0	1	0	1	1	0	0	1	0	0				0	0	0
DG667	Mong	33	Farmer	Female	49	36.8	62	21	12.6	NEG	NEG			DG667	0	33	2	1	0	0	0	0	0	1	0	1	1	0	0	1	0	0				0	0	0
DG668	Mong	26	Farmer	Female	49	37.2	77	24	11.2	NEG	NEG			DG668	0	26	2	1	0	0	0	0	0	1	0	1	1	1	0	0	0	0				0	0	0
DG669	Mong	21	Farmer	Female	47.6	37.2	66	20	9.9	NEG	NEG			DG669	0	21	2	1	0	0	0	0	0	0	0	0	1	0	0	1	0	0				0	0	0
DG670	Mong	29	Farmer	Female	47	37	89	24	10.3	NEG	NEG			DG670	0	29	2	1	0	0	0	0	0	1	0	1	1	0	0	1	0	0				0	0	0
DG671	Mong	65	Farmer	Female	51.3	36.7	91	26	11.8	NEG	NEG			DG671	0	65	2	1	0	0	0	0	0	0	0	0	1	0	0	1	0	0				0	0	0
DG672	Mong	28	Farmer	Female	48.6	36.7	73	23	8.5	NEG	NEG			DG672	0	28	2	1	0	0	0	0	0	1	0	1	1	1	0	0	1	0				0	0	0
DG673	Mong	34	Farmer	Male	58.6	36.5	68	22	11.1	NEG	NEG			DG673	0	34	1	1	0	0	0	0	0	1	0	1	1	0	1	0	0	0				0	0	0
DG674	Mong	27	Farmer	Male	68.6	37.2	81	24	14.3	NEG	NEG			DG674	0	27	1	1	0	0	0	0	0	1	1	0	1	0	0	1	0	0				0	0	0
DG675	Mong	36	Farmer	Male	70.4	36.6	72	22	12.8	NEG	NEG			DG675	0	36	1	1	0	0	0	0	0	1	1	0	1	1	0	0	1	0				0	0	0
DG676	Mong	26	Farmer	Male	58.7	37	62	20	13.22	NEG	NEG			DG676	0	26	1	1	0	0	0	0	0	1	0	1	1	0	0	1	0	0				0	0	0
DG677	Mong	43	Farmer	Male	64	37.3	79	21	13.6	NEG	NEG			DG677	0	43	1	1	0	0	0	0	0	1	1	0	1	0	0	1	0	0				0	0	0
DG678	Mong	36	Farmer	Male	56.8	36.5	66	21	13.1	NEG	NEG			DG678	0	36	1	1	0	0	0	0	0	1	1	0	1	0	1	0	0	0				0	0	0
DG679	Mong	47	Farmer	Female	59	36.9	88	24	9.8	NEG	NEG			DG679	0	47	2	1	0	0	0	0	0	1	1	0	1	0	1	0	0	0				0	0	0
DG680	Mong	18	Farmer	Female	49.7	36.7	64	19	11.2	NEG	NEG			DG680	0	18	2	1	0	0	0	0	0	0	0	0	1	0	0	1	0	0				0	0	0
DG681	Mong	25	Farmer	Female	49	36.5	79	23	10.2	NEG	NEG			DG681	0	25	2	1	0	0	0	0	0	0	0	0	1	1	0	0	0	0				0	0	0
DG682	Mong	42	Farmer	Female	41.5	36.5	84	25	10.9	NEG	NEG			DG682	0	42	2	1	0	0	0	0	0	1	0	1	1	1	0	0	1	0				0	0	0
DG683	Mong	22	Farmer	Female	59	37.4	69	20	12	NEG	NEG			DG683	0	22	2	1	0	0	0	0	0	0	0	0	1	0	0	1	0	0				0	0	0
DG684	Mong	39	Farmer	Female	48.3	36.9	86	23	11	NEG	NEG			DG684	0	39	2	1	0	0	0	0	0	1	0	1	1	1	0	0	1	0				0	0	0
DG685	Mong	36	Farmer	Female	50	36.6	78	22	10.6	NEG	NEG			DG685	0	36	2	1	0	0	0	0	0	1	1	0	1	0	0	1	0	0				0	0	0
DG686	Mong	38	Farmer	Female	60	37.5	88	24	12.1	NEG	NEG			DG686	0	38	2	1	0	0	0	0	0	1	0	1	1	0	1	0	0	0				0	0	0
DG687	Mong	24	Farmer	Female	59	37.1	65	20	9.8	NEG	NEG			DG687	0	24	2	1	0	0	0	0	0	0	0	0	1	1	0	0	1	0				0	0	0
DG688	Mong	34	Farmer	Female	58	36.7	83	25	10.8	NEG	NEG			DG688	0	34	2	1	0	0	0	0	0	1	0	1	1	1	0	0	0	0				0	0	0
DG689	Mong	18	Farmer	Female	47.6	37.1	61	20	11.1	NEG	NEG			DG689	0	18	2	1	0	0	0	0	0	0	0	0	1	0	0	1	0	0				0	0	0
DG690	Mong	12	Farmer	Female	34	37	67	23	11.8	NEG	NEG			DG690	0	12	2	1	0	0	0	0	0	0	0	0	1	1	0	0	0	0				0	0	0
DG691	Mong	25	Farmer	Male	59	36.5	77	23	12.8	NEG	NEG			DG691	0	25	1	1	0	0	0	0	0	1	1	0	1	0	0	1	0	0				0	0	0
DG692	Mong	21	Farmer	Male	58	36.8	64	20	12.4	NEG	NEG			DG692	0	21	1	1	0	0	0	0	0	1	0	1	1	0	0	1	0	0				0	0	0
DG693	Mong	31	Farmer	Male	64.2	37	69	22	12.9	NEG	NEG			DG693	0	31	1	1	0	0	0	0	0	1	0	1	1	0	0	1	0	0				0	0	0
DG694	Mong	48	Village health worker	Male	65.4	37.2	86	24	11.8	NEG	NEG			DG694	0	48	1	0	0	1	0	0	0	1	1	0	1	0	1	0	1	0				0	0	0
DG695	Mong	18	Farmer	Female	43.5	36.6	64	21	9.5	NEG	NEG			DG695	0	18	2	1	0	0	0	0	0	0	0	0	1	0	0	1	0	0				0	0	0
DG696	Mong	53	Farmer	Male	71.4	36.4	87	25	12.1	NEG	NEG			DG696	0	53	1	1	0	0	0	0	0	1	0	1	1	1	0	0	0	0				0	0	0
DG697	Mong	29	Farmer	Female	52.3	37	74	21	12.9	NEG	NEG			DG697	0	29	2	1	0	0	0	0	0	1	0	1	1	1	0	0	1	0				0	0	0
DG698	Mong	19	Farmer	Female	39.8	36.9	63	20	11	NEG	NEG			DG698	0	19	2	1	0	0	0	0	0	0	0	0	1	0	1	0	0	0				0	0	0
DG699	Mong	29	Farmer	Male	62.5	37.3	69	23	15.8	NEG	NEG			DG699	0	29	1	1	0	0	0	0	0	1	0	1	1	0	0	1	0	0				0	0	0
DG700	Mong	20	Farmer	Male	72.4	36.9	71	22	14.1	NEG	NEG			DG700	0	20	1	1	0	0	0	0	0	1	0	1	1	0	1	0	0	0				0	0	0
DG701	Mong	22	Farmer	Male	63.4	36.5	66	20	12	NEG	NEG			DG701	0	22	1	1	0	0	0	0	0	1	0	1	1	0	0	1	0	0				0	0	0
DG702	Mong	22	Farmer	Male	67.3	37.5	79	23	13.7	NEG	NEG			DG702	0	22	1	1	0	0	0	0	0	1	0	1	1	0	0	1	0	0				0	0	0
DG703	Mong	18	Farmer	Female	49.8	36.7	72	21	10.5	NEG	NEG			DG703	0	18	2	1	0	0	0	0	0	0	0	0	1	0	0	1	0	0				0	0	0
DG704	Mong	19	Farmer	Female	51	36.8	76	24	8.4	NEG	NEG			DG704	0	19	2	1	0	0	0	0	0	0	0	0	1	0	0	1	0	0				0	0	0
DG705	Mong	65	Farmer	Male	59	37.2	88	25	10.9	NEG	NEG			DG705	0	65	1	1	0	0	0	0	0	0	0	0	1	0	0	1	0	0				0	0	0
DG706	Mong	54	Farmer	Male	59	36.8	81	24	14.6	NEG	NEG			DG706	0	54	1	1	0	0	0	0	0	0	0	0	1	0	1	0	0	0				0	0	0
DG707	Mong	35	Farmer	Male	65.6	37.3	70	21	14.9	NEG	NEG			DG707	0	35	1	1	0	0	0	0	0	1	0	1	1	1	0	0	1	0				0	0	0
DG708	Mong	35	Farmer	Female	49.7	37	86	24	10.5	NEG	NEG			DG708	0	35	2	1	0	0	0	0	0	1	0	1	1	1	0	0	1	0				0	0	0
DG709	Mong	28	Farmer	Female	49.6	37.1	67	20	11.6	NEG	NEG			DG709	0	28	2	1	0	0	0	0	0	0	0	0	1	1	0	0	0	0				0	0	0
DG710	Mong	57	Farmer	Female	59	37.5	87	24	13	NEG	NEG			DG710	0	57	2	1	0	0	0	0	0	0	0	0	1	1	0	0	0	0				0	0	0
DG711	Mong	26	Farmer	Male	63	36.5	67	21	15.3	NEG	NEG			DG711	0	26	1	1	0	0	0	0	0	1	0	1	1	0	1	0	0	0				0	0	0
DG712	Mong	39	Farmer	Male	59	36.8	71	23	14.6	NEG	NEG			DG712	0	39	1	1	0	0	0	0	0	1	0	1	1	1	0	0	0	0				0	0	0
DG713	Mong	29	Farmer	Male	60	37.4	79	22	13	NEG	NEG			DG713	0	29	1	1	0	0	0	0	0	1	1	0	1	0	0	1	0	0				0	0	0
DG714	Mong	35	Farmer	Female	54.8	37	89	26	12.5	NEG	NEG			DG714	0	35	2	1	0	0	0	0	0	1	0	1	1	0	1	0	0	0				0	0	0
DG715	Mong	25	Farmer	Female	52	36.7	62	19	13	NEG	NEG			DG715	0	25	2	1	0	0	0	0	0	0	0	0	1	0	0	1	0	0				0	0	0
DG716	Mong	41	Farmer	Female	52.8	37	84	23	12.4	NEG	NEG			DG716	0	41	2	1	0	0	0	0	0	1	0	1	1	1	0	0	1	0				0	0	0
DG717	Mong	63	Farmer	Female	58	36.7	80	23	11	NEG	NEG			DG717	0	63	2	1	0	0	0	0	0	0	0	0	1	0	0	1	0	0				0	0	0
DG718	Mong	59	Farmer	Female	60	36.8	89	24	13.1	NEG	NEG			DG718	0	59	2	1	0	0	0	0	0	0	0	0	1	0	1	0	0	0				0	0	0
DG719	Mong	26	Farmer	Female	55.6	36.5	74	21	8.9	NEG	NEG			DG719	0	26	2	1	0	0	0	0	0	1	0	1	1	0	1	0	0	0				0	0	0
DG720	Mong	24	Farmer	Female	56.7	37	74	23	11.6	NEG	NEG			DG720	0	24	2	1	0	0	0	0	0	1	0	1	1	0	1	0	0	0				0	0	0
DG721	Mong	19	Farmer	Female	56.7	36.6	63	20	11.8	NEG	NEG			DG721	1	19	2	1	0	0	0	0	0	1	0	1	1	0	0	1	0	0				0	0	0
DG722	Mong	28	Farmer	Female	52	37	83	26	13.9	NEG	NEG			DG722	0	28	2	1	0	0	0	0	0	1	0	1	1	0	1	0	0	0				0	0	0
DG723	Mong	34	Farmer	Male	64	36.5	77	24	13.7	NEG	NEG			DG723	0	34	1	1	0	0	0	0	0	1	1	0	1	1	0	0	1	0				0	0	0
DG724	Mong	18	Farmer	Female	48.5	36.9	60	21	11.1	NEG	NEG			DG724	0	18	2	1	0	0	0	0	0	0	0	0	1	0	0	1	0	0				0	0	0
DG725	Mong	29	Farmer	Female	56	37.4	71	20	12.5	NEG	NEG			DG725	0	29	2	1	0	0	0	0	0	0	0	0	1	1	0	0	1	0				0	0	0
DG726	Mong	26	Farmer	Male	59	36.5	70	22	13.3	NEG	NEG			DG726	0	26	1	1	0	0	0	0	0	1	1	0	1	0	0	1	0	0				0	0	0
DG727	Mong	31	Farmer	Male	62	37.1	84	25	12.1	NEG	NEG			DG727	0	31	1	1	0	0	0	0	0	1	0	1	1	1	0	0	0	0				0	0	0
DG728	Mong	26	Farmer	Female	57	37.3	69	23	11.2	NEG	NEG			DG728	0	26	2	1	0	0	0	0	0	0	0	0	1	0	0	1	0	0				0	0	0
DG729	Mong	28	Farmer	Male	63.5	36.6	77	21	14.9	NEG	NEG			DG729	0	28	1	1	0	0	0	0	0	0	0	0	1	1	0	0	0	0				0	0	0
DG730	Mong	48	Farmer	Male	65	37	87	23	13.9	NEG	NEG			DG730	0	48	1	1	0	0	0	0	0	1	0	1	1	0	0	1	0	0				0	0	0
DG731	Mong	18	Farmer	Male	52.8	36.5	63	19	13.3	NEG	NEG			DG731	0	18	1	1	0	0	0	0	0	1	0	1	1	0	0	1	0	0				0	0	0
DG732	Kinh	37	Officer	Male	75	37	70	21	13.4	NEG	NEG			DG732	0	37	1	0	0	0	0	0	0	1	1	0	1	1	0	0	1	0				0	0	0
DG733	Mong	25	Farmer	Male	59	36.7	65	20	15.3	NEG	NEG			DG733	0	25	1	1	0	0	0	0	0	1	0	1	1	0	0	1	0	0				0	0	0
DG734	Mong	34	Farmer	Male	68	37.1	84	23	14	NEG	NEG			DG734	0	34	1	1	0	0	0	0	0	1	1	0	1	1	0	0	0	0				0	0	0
DG735	Mong	42	Farmer	Male	69	36.5	77	21	11.9	NEG	NEG			DG735	0	42	1	1	0	0	0	0	0	1	1	0	1	0	1	0	1	0				0	0	0
DG736	Mong	42	Farmer	Female	52	36.6	89	24	11.6	NEG	NEG			DG736	0	42	2	1	0	0	0	0	0	1	0	1	1	1	0	0	1	0				0	0	0
DG737	Mong	69	Farmer	Male	55	37	91	25	13.1	NEG	NEG			DG737	0	69	1	1	0	0	0	0	0	0	0	0	0	0	0	0	0	0				0	0	0
DG738	Mong	22	Farmer	Male	59	36.8	67	20	14.1	NEG	NEG			DG738	0	22	1	1	0	0	0	0	0	1	1	0	1	0	0	1	0	0				0	0	0
DG739	Mong	33	Farmer	Male	62.7	37.3	74	22	12.9	NEG	NEG			DG739	0	33	1	1	0	0	0	0	0	1	1	0	1	0	0	1	0	0				0	0	0
DG740	Mong	54	Army medical staff	Male	71	37	68	20	12.2	NEG	NEG			DG740	0	54	1	0	0	1	0	0	0	0	0	0	1	1	0	0	1	0				0	0	0
DG741	Mong	42	Farmer	Male	66.5	36.8	79	23	13.5	NEG	NEG			DG741	0	42	1	1	0	0	0	0	0	1	1	0	1	0	1	0	1	0				0	0	0
DG742	Mong	18	Farmer	Male	64.2	36.5	62	19	11.1	NEG	NEG			DG742	0	18	1	1	0	0	0	0	0	0	0	0	1	1	0	0	0	0				0	0	0
DG743	Mong	19	Farmer	Male	70.3	37	71	21	13	NEG	NEG			DG743	0	19	1	1	0	0	0	0	0	0	0	0	1	0	1	0	0	0				0	0	0
DG744	Mong	14	Student	Male	29.3	37.1	66	22	11.8	NEG	NEG			DG744	0	14	1	0	1	0	0	0	0	0	0	0	1	1	0	0	0	0				0	0	0
DG745	Mong	39	Farmer	Male	65	36.6	87	24	14.8	NEG	NEG			DG745	0	39	1	1	0	0	0	0	0	1	1	0	1	0	0	1	0	0				0	0	0
DG746	Mong	40	Farmer	Male	62	37	78	23	13.7	NEG	NEG			DG746	0	40	1	1	0	0	0	0	0	1	1	0	1	0	0	1	0	0				0	0	0
DG747	Mong	33	Farmer	Female	50	36.5	87	24	10.8	NEG	NEG			DG747	0	33	2	1	0	0	0	0	0	1	0	1	1	0	1	0	1	0				0	0	0
DG748	Mong	32	Farmer	Male	60	36.5	70	21	12	NEG	NEG			DG748	0	32	1	1	0	0	0	0	0	1	1	0	1	1	0	0	0	0				0	0	0
DG749	Mong	33	Farmer	Female	54	36.9	86	25	11.7	NEG	NEG			DG749	0	33	2	1	0	0	0	0	0	0	0	0	1	1	0	0	1	0				0	0	0
DG750	Mong	26	Village health worker	Female	52	37.3	73	21	12.7	NEG	NEG			DG750	0	26	2	0	0	1	0	0	0	0	0	0	1	1	0	0	1	0				0	0	0
DG751	Mong	18	Farmer	Male	57.8	37	63	49	14	NEG	NEG			DG751	0	18	1	1	0	0	0	0	0	0	0	0	1	0	0	1	0	0				0	0	0
DG752	Mong	26	Farmer	Female	50.5	36.9	76	22	11.2	NEG	NEG			DG752	0	26	2	1	0	0	0	0	0	0	0	0	1	0	1	0	0	0				0	0	0
DG753	Mong	78	Retired	Female	44.5	37.4	92	26	11.2	NEG	NEG			DG753	0	78	2	0	0	0	0	1	0	0	0	0	0	0	0	0	0	0				0	0	0
DG754	Mong	43	Farmer	Male	72.5	37	79	24	12.1	NEG	NEG			DG754	0	43	1	1	0	0	0	0	0	1	1	0	1	0	1	0	0	0				0	0	0
DG755	Mong	24	Farmer	Male	63.2	36.5	65	21	13.7	NEG	NEG			DG755	0	24	1	1	0	0	0	0	0	1	1	0	1	0	0	1	0	0				0	0	0
DG756	Mong	18	Farmer	Female	45.7	36.6	62	19	9.6	NEG	NEG			DG756	0	18	2	1	0	0	0	0	0	0	0	0	1	0	0	1	0	0				0	0	0
DG757	Mong	33	Farmer	Male	73.5	36.9	68	21	15.2	NEG	NEG			DG757	0	33	1	1	0	0	0	0	0	1	0	1	1	0	1	0	0	0				0	0	0
DG758	Kinh	45	Farmer	Female	53.7	37	88	26	11	NEG	NEG			DG758	0	45	2	1	0	0	0	0	0	0	0	0	1	1	0	0	1	0				0	0	0
DG759	Kinh	48	Farmer	Male	62.5	37	76	22	11.4	NEG	NEG			DG759	0	48	1	1	0	0	0	0	0	1	1	0	1	1	0	0	0	0				0	0	0
DG760	Mong	79	Retired	Female	58	37	91	25	12.5	NEG	NEG			DG760	0	79	2	0	0	0	0	1	0	0	0	0	1	0	1	0	0	0				0	0	0
DG761	Mong	57	Farmer	Male	67.6	37.1	86	25	13	NEG	NEG			DG761	0	57	1	1	0	0	0	0	0	1	0	1	1	0	0	1	0	0				0	0	0
DG762	Mong	65	Farmer	Female	61	37.3	88	24	12.5	NEG	NEG			DG762	0	65	2	1	0	0	0	0	0	0	0	0	1	0	0	1	0	0				0	0	0
DG763	Mong	50	Farmer	Female	46.8	36.7	72	21	11.1	NEG	NEG			DG763	0	50	2	1	0	0	0	0	0	1	0	1	1	1	0	0	1	0				0	0	0
DG764	Mong	19	Farmer	Female	47.5	36.6	69	22	11.8	NEG	NEG			DG764	0	19	2	1	0	0	0	0	0	0	0	0	1	0	0	1	0	0				0	0	0
DG765	Mong	24	Farmer	Male	59	36.7	69	22	13.2	NEG	NEG			DG765	0	24	1	1	0	0	0	0	0	1	0	1	1	1	0	0	1	0				0	0	0
DG766	Mong	47	Farmer	Male	67.6	36.5	79	23	13	NEG	NEG			DG766	0	47	1	1	0	0	0	0	0	1	1	0	1	1	0	0	0	0				0	0	0
DG767	Mong	47	Farmer	Female	45.7	36.9	84	22	10	NEG	NEG			DG767	0	47	2	1	0	0	0	0	0	0	0	0	1	1	0	0	1	0				0	0	0
DG768	Mong	14	Student	Male	33.5	36.6	69	21	10.6	NEG	NEG			DG768	0	14	1	0	1	0	0	0	0	0	0	0	1	0	0	1	0	0				0	0	0
DG769	Mong	15	Student	Male	34	36.7	62	20	11	NEG	NEG			DG769	0	15	1	0	1	0	0	0	0	0	0	0	1	0	0	1	0	0				0	0	0
DG770	Mong	43	Farmer	Male	68.7	36.8	84	23	13	NEG	NEG			DG770	0	43	1	1	0	0	0	0	0	1	0	1	1	0	1	0	0	0				0	0	0
DG771	Mong	40	Farmer	Female	52.2	37.2	87	25	12.7	NEG	NEG			DG771	0	40	2	1	0	0	0	0	0	0	0	0	1	0	0	1	0	0				0	0	0
DG772	Mong	12	Student	Male	29.8	37	66	21	10.5	NEG	NEG			DG772	0	12	1	0	1	0	0	0	0	0	0	0	1	0	1	0	0	0				0	0	0
DG773	Mong	30	Farmer	Male	68.2	36.8	70	22	12.6	NEG	NEG			DG773	0	30	1	1	0	0	0	0	0	1	1	0	1	1	0	0	1	0				0	0	0
DG774	Mong	27	Farmer	Male	70.2	36.6	80	24	13.8	NEG	NEG			DG774	0	27	1	1	0	0	0	0	0	1	1	0	1	1	0	0	0	0				0	0	0
DG775	Mong	26	Farmer	Female	49	37	76	22	12.4	NEG	NEG			DG775	0	26	2	1	0	0	0	0	0	0	0	0	1	0	0	1	0	0				0	0	0
DG776	Mong	27	Farmer	Female	47.7	36.7	64	20	10.1	NEG	NEG			DG776	0	27	2	1	0	0	0	0	0	1	0	1	1	1	0	0	0	0				0	0	0
DG777	Mong	26	Farmer	Female	45.5	37.2	82	25	9	NEG	NEG			DG777	0	26	2	1	0	0	0	0	0	0	0	0	1	0	0	1	0	0				0	0	0
DG778	Mong	32	Farmer	Female	52.1	37.1	77	21	10.8	NEG	NEG			DG778	0	32	2	1	0	0	0	0	0	0	0	0	1	0	0	1	0	0				0	0	0
DG779	Mong	33	Farmer	Male	64.7	36.5	68	22	14.6	NEG	NEG			DG779	0	33	1	1	0	0	0	0	0	1	0	1	1	0	1	0	0	0				0	0	0
DG780	Mong	26	Farmer	Female	49.5	37.2	83	22	10.6	NEG	NEG			DG780	0	26	2	1	0	0	0	0	0	0	0	0	1	0	0	1	0	0				0	0	0
DG781	Mong	33	Farmer	Female	49	37	72	23	11.8	NEG	NEG			DG781	0	33	2	1	0	0	0	0	0	0	0	0	1	1	0	0	1	0				0	0	0
DG782	Mong	54	Farmer	Female	52.5	37.2	86	23	11.6	NEG	NEG			DG782	0	54	2	1	0	0	0	0	0	0	0	0	1	0	0	1	0	0				0	0	0
DG783	Mong	50	Farmer	Female	54	36.6	79	21	10.2	NEG	NEG			DG783	0	50	2	1	0	0	0	0	0	0	0	0	1	1	0	0	0	0				0	0	0
DG784	Mong	36	Farmer	Female	49.7	37	69	20	9.8	NEG	NEG			DG784	0	36	2	1	0	0	0	0	0	1	0	1	1	0	0	1	0	0				0	0	0
DG785	Mong	30	Farmer	Female	50.3	36.7	64	21	12.6	NEG	NEG			DG785	0	30	2	1	0	0	0	0	0	0	0	0	1	1	0	0	0	0				0	0	0
DG786	Mong	50	Farmer	Female	47.7	36.6	83	22	13.9	NEG	NEG			DG786	0	50	2	1	0	0	0	0	0	0	0	0	1	0	1	0	0	0				0	0	0
DG787	Mong	35	Farmer	Male	63.4	36.8	72	20	9.3	NEG	NEG			DG787	0	35	1	1	0	0	0	0	0	1	1	0	1	1	0	0	0	0				0	0	0
DG788	Mong	58	Farmer	Male	67.5	37.2	79	22	9.9	NEG	NEG			DG788	0	58	1	1	0	0	0	0	0	1	0	1	1	0	0	1	0	0				0	0	0
DG789	Mong	76	Farmer	Male	55.6	37	94	26	10.2	NEG	NEG			DG789	0	76	1	1	0	0	0	0	0	0	0	0	1	0	0	1	0	0				0	0	0
DG790	Mong	50	Farmer	Male	70.5	36.5	83	22	13.3	NEG	NEG			DG790	0	50	1	1	0	0	0	0	0	1	0	1	1	1	0	0	0	0				0	0	0
DG791	Mong	31	Farmer	Male	72.5	36.7	69	23	14.7	NEG	NEG			DG791	0	31	1	1	0	0	0	0	0	1	1	0	1	1	0	0	0	0				0	0	0
DG792	Mong	53	Farmer	Female	58	37.3	88	24	11.7	NEG	NEG			DG792	0	53	2	1	0	0	0	0	0	0	0	0	1	0	0	1	0	0				0	0	0
DG793	Mong	18	Farmer	Male	67.6	37.4	64	21	13.6	NEG	NEG			DG793	0	18	1	1	0	0	0	0	0	1	0	1	1	0	0	1	0	0				0	0	0
DG794	Mong	43	Farmer	Female	55.5	37.4	87	23	11	NEG	NEG			DG794	0	43	2	1	0	0	0	0	0	0	0	0	1	0	1	0	0	0				0	0	0
DG795	Mong	50	Farmer	Female	53	37	81	23	11.7	NEG	NEG			DG795	0	50	2	1	0	0	0	0	0	0	0	0	1	0	1	0	0	0				0	0	0
DG796	Mong	43	Farmer	Female	49.5	37.1	83	22	12.3	NEG	NEG			DG796	0	43	2	1	0	0	0	0	0	0	0	0	1	1	0	0	0	0				0	0	0
DG797	Mong	23	Farmer	Female	45.7	36.5	68	20	13	NEG	NEG			DG797	0	23	2	1	0	0	0	0	0	0	0	0	1	0	0	1	0	0				0	0	0
DG798	Mong	25	Farmer	Female	50.4	37.2	73	21	10.8	NEG	NEG			DG798	0	25	2	1	0	0	0	0	0	0	0	0	1	0	1	0	0	0				0	0	0
DG799	Mong	48	Farmer	Female	43.5	36.6	87	24	9.4	NEG	NEG			DG799	0	48	2	1	0	0	0	0	0	1	0	1	1	1	0	0	1	0				0	0	0
DG800	Mong	23	Farmer	Female	45	36.9	66	20	9.2	NEG	NEG			DG800	0	23	2	1	0	0	0	0	0	0	0	0	1	0	0	1	0	0				0	0	0
DG801	Mong	31	Farmer	Female	52.5	36.5	79	24	9.7	NEG	NEG			DG801	0	31	2	1	0	0	0	0	0	0	0	0	1	1	0	0	1	0				0	0	0
DG802	Mong	64	Farmer	Female	46.6	36.9	92	25	10	NEG	NEG			DG802	0	64	2	1	0	0	0	0	0	0	0	0	1	0	1	0	0	0				0	0	0
DG803	Mong	41	Farmer	Female	53	37.1	85	23	9.5	NEG	NEG			DG803	0	41	2	1	0	0	0	0	0	1	0	1	1	1	0	0	1	0				0	0	0
DG804	Mong	39	Farmer	Male	52	36.5	77	23	12.8	NEG	NEG			DG804	0	39	1	1	0	0	0	0	0	1	1	0	1	1	0	0	0	0				0	0	0
DG805	Mong	19	Farmer	Female	43	36.5	64	19	13.9	NEG	NEG			DG805	0	19	2	1	0	0	0	0	0	0	0	0	1	0	0	1	0	0				0	0	0
DG806	Mong	22	Farmer	Female	49.5	36.5	70	22	12.4	NEG	NEG			DG806	0	22	2	1	0	0	0	0	0	0	0	0	1	0	1	0	0	0				0	0	0
DG807	Mong	60	Farmer	Male	59	36.6	87	24	12.4	NEG	NEG			DG807	0	60	1	1	0	0	0	0	0	1	0	1	1	0	0	1	0	0				0	0	0
DG808	Mong	25	Farmer	Female	47.8	37	63	20	12.2	NEG	NEG			DG808	0	25	2	1	0	0	0	0	0	1	0	1	1	1	0	0	1	0				0	0	0
DG809	Mong	28	Farmer	Female	47.3	37.1	84	23	11.6	NEG	NEG			DG809	0	28	2	1	0	0	0	0	0	0	0	0	1	1	0	0	0	0				0	0	0
DG810	Mong	26	Farmer	Female	52	37.2	69	21	11.1	NEG	NEG			DG810	0	26	2	1	0	0	0	0	0	1	0	1	1	1	0	0	0	0				0	0	0
DG811	Mong	18	Farmer	Female	46	37.4	69	23	10.6	NEG	NEG			DG811	0	18	2	1	0	0	0	0	0	0	0	0	1	0	0	1	0	0				0	0	0
DG812	Mong	12	Student	Female	37.5	37	61	20	11.1	NEG	NEG			DG812	0	12	2	0	1	0	0	0	0	0	0	0	1	0	0	1	0	0				0	0	0
DG813	Mong	19	Farmer	Female	44.6	36.5	74	22	11	NEG	NEG			DG813	0	19	2	1	0	0	0	0	0	0	0	0	1	0	1	0	0	0				0	0	0
DG814	Mong	24	Farmer	Male	59.5	36.6	62	19	12.1	NEG	NEG			DG814	1	24	1	1	0	0	0	0	0	1	1	0	1	1	0	0	0	0				0	0	0
DG815	Mong	11	Student	Female	34.7	36.5	64	20	13.1	NEG	NEG			DG815	0	11	2	0	1	0	0	0	0	0	0	0	1	0	0	1	0	0				0	0	0
DG816	Mong	36	Farmer	Female	51.5	37.1	87	24	11.4	NEG	NEG			DG816	0	36	2	1	0	0	0	0	0	1	0	1	1	1	0	0	0	0				0	0	0
DG817	Mong	22	Farmer	Male	67	37	73	24	13.7	NEG	NEG			DG817	0	22	1	1	0	0	0	0	0	1	1	0	1	1	0	0	0	0				0	0	0
DG818	Mong	20	Farmer	Female	46.5	36.7	66	20	11.2	NEG	NEG			DG818	0	20	2	1	0	0	0	0	0	0	0	0	1	0	1	0	0	0				0	0	0
DG819	Mong	39	Farmer	Male	62.5	37	78	23	12.8	NEG	NEG			DG819	0	39	1	1	0	0	0	0	0	1	1	0	1	1	0	0	1	0				0	0	0
DG820	Mong	68.7	Farmer	Male	68.7	36.6	81	25	13.5	NEG	NEG			DG820	0	68.7	1	1	0	0	0	0	0	1	0	1	1	0	1	0	0	0				0	0	0
DG821	Mong	30	Farmer	Male	68.7	36.5	69	21	14.2	NEG	NEG			DG821	0	30	1	1	0	0	0	0	0	1	1	0	1	1	0	0	1	0				0	0	0
DG822	Mong	27	Farmer	Female	48.9	37.2	72	24	12.5	NEG	NEG			DG822	0	27	2	1	0	0	0	0	0	0	0	0	1	0	0	1	0	0				0	0	0
DG823	Mong	51	Farmer	Female	47	37	91	25	11.9	NEG	NEG			DG823	0	51	2	1	0	0	0	0	0	0	0	0	1	1	0	0	1	0				0	0	0
DG824	Mong	65	Farmer	Female	58.8	36.7	84	24	10.6	NEG	NEG			DG824	0	65	2	1	0	0	0	0	0	0	0	0	0	0	0	0	0	0				0	0	0
DG825	Mong	20	Farmer	Female	52.5	36.5	64	22	11.5	NEG	NEG			DG825	0	20	2	1	0	0	0	0	0	0	0	0	1	0	1	0	0	0				0	0	0
DG826	Mong	23	Farmer	Female	49	36.6	68	21	9.4	NEG	NEG			DG826	0	23	2	1	0	0	0	0	0	0	0	0	1	0	1	0	0	0				0	0	0
DG827	Mong	18	Farmer	Female	45.5	37	64	20	12.1	NEG	NEG			DG827	0	18	2	1	0	0	0	0	0	0	0	0	1	0	1	0	0	0				0	0	0
DG828	Mong	27	Farmer	Male	73.8	36.9	74	21	14.3	NEG	NEG			DG828	0	27	1	1	0	0	0	0	0	1	0	1	1	0	1	0	0	0				0	0	0
DG829	Mong	31	Farmer	Male	70.5	36.9	69	20	13.9	NEG	NEG			DG829	0	31	1	1	0	0	0	0	0	1	0	1	1	0	0	1	0	0				0	0	0
DG830	Mong	67	Farmer	Male	71.5	37	86	24	13	NEG	NEG			DG830	0	67	1	1	0	0	0	0	0	0	0	0	0	0	0	0	0	0				0	0	0
DG831	Mong	36	Farmer	Male	64.8	36.5	66	20	11.4	NEG	NEG			DG831	0	36	1	1	0	0	0	0	0	1	1	0	1	1	0	0	0	0				0	0	0
DG832	Mong	23	Farmer	Male	69.7	37	72	24	13.3	NEG	NEG			DG832	0	23	1	1	0	0	0	0	0	1	1	0	1	1	0	0	1	0				0	0	0
DG833	Mong	22	Farmer	Male	71.6	37.1	84	24	12.4	NEG	NEG			DG833	0	22	1	1	0	0	0	0	0	1	1	0	1	0	1	0	0	0				0	0	0
DG834	Mong	20	Farmer	Female	45.6	36.5	80	23	11.6	NEG	NEG			DG834	0	20	2	1	0	0	0	0	0	0	0	0	1	0	0	1	0	0				0	0	0
DG835	Mong	23	Farmer	Female	51.2	36.7	71	20	11	NEG	NEG			DG835	0	23	2	1	0	0	0	0	0	0	0	0	1	1	0	0	0	0				0	0	0
DG836	Mong	64	Farmer	Female	48.6	36.6	85	24	10.3	NEG	NEG			DG836	0	64	2	1	0	0	0	0	0	0	0	0	1	0	0	1	0	0				0	0	0
DG837	Mong	25	Farmer	Female	49.8	36.6	84	22	10	NEG	NEG			DG837	0	25	2	1	0	0	0	0	0	1	0	1	1	0	1	0	0	0				0	0	0
DG838	Mong	20	Farmer	Male	57.5	36.9	68	21	12.6	NEG	NEG			DG838	0	20	1	1	0	0	0	0	0	1	0	1	1	0	0	1	0	0				0	0	0
DG839	Mong	20	Farmer	Female	44.6	36.5	70	20	8.6	NEG	NEG			DG839	0	20	2	1	0	0	0	0	0	0	0	0	1	0	1	0	0	0				0	0	0
DG840	Nung	26	Farmer	Male	72.5	36.8	67	21	13.8	NEG	NEG			DG840	0	26	1	1	0	0	0	0	0	1	1	0	1	1	0	0	1	0				0	0	0
DG841	Tay	42	Farmer	Male	70	36.7	86	23	14.2	NEG	NEG			DG841	0	42	1	1	0	0	0	0	0	1	1	0	1	0	1	0	0	0				0	0	0
DG842	M'nong	64	Farmer	Male	63.4	36.5	76	21	10.1	NEG	NEG			DG842	0	64	1	1	0	0	0	0	0	0	0	0	1	1	0	0	0	0				0	0	0
DG843	M'nong	32	Farmer	Female	47	37	71	22	12.7	NEG	NEG			DG843	0	32	2	1	0	0	0	0	0	0	0	0	1	1	0	0	0	0				0	0	0
DG844	M'nong	71	Retired	Female	42.5	36.6	82	24	12.3	NEG	NEG			DG844	0	71	2	0	0	0	0	1	0	0	0	0	1	1	0	0	1	0				0	0	0
DG845	M'nong	32	Farmer	Female	49.6	37.1	69	20	10.5	NEG	NEG			DG845	0	32	2	1	0	0	0	0	0	0	0	0	1	1	0	0	0	0				0	0	0
DG846	Khome	42	Farmer	Male	64.6	36.6	78	22	12.9	NEG	NEG			DG846	1	42	1	1	0	0	0	0	0	1	0	0	1	0	1	0	0	0				0	0	0
DG847	Kinh	37	Forest goer	Male	63.5	36.8	71	20	14.4	NEG	NEG			DG847	0	37	1	0	0	0	1	0	0	1	0	1	1	0	0	1	0	0				0	0	0
DG848	Kinh	43	Forest goer	Male	72.4	36.5	84	25	12.9	NEG	NEG			DG848	0	43	1	0	0	0	1	0	0	1	0	1	1	0	0	1	0	0				0	0	0
DG849	Kinh	52	Farmer	Male	66.4	37	89	24	14.1	NEG	NEG			DG849	0	52	1	1	0	0	0	0	0	0	0	0	1	0	1	0	0	0				0	0	0
DG850	M'nong	12	Student	Female	26	36.6	67	21	12.6	NEG	NEG			DG850	0	12	2	0	1	0	0	0	0	0	0	0	1	1	0	0	0	0				0	0	0
DG851	Tay	28	Farmer	Female	47.4	37.1	72	23	10.5	NEG	NEG			DG851	0	28	2	1	0	0	0	0	0	0	0	0	1	1	0	0	0	0				0	0	0
DG852	M'nong	66	Farmer	Female	46.5	37.1	89	26	11.6	NEG	NEG			DG852	0	66	2	1	0	0	0	0	0	0	0	0	1	0	1	0	0	0				0	0	0
DG853	Kinh	29	Farmer	Male	67.3	37.2	64	21	12.4	NEG	NEG			DG853	0	29	1	1	0	0	0	0	0	1	1	0	1	1	0	0	0	0				0	0	0
DG854	M'nong	34	Farmer	Male	74.1	36.5	72	21	11.9	NEG	NEG			DG854	0	34	1	1	0	0	0	0	0	1	0	1	1	0	1	0	0	0				0	0	0
DG855	M'nong	19	Farmer	Male	67.6	36.7	61	20	11.1	NEG	NEG			DG855	0	19	1	1	0	0	0	0	0	0	0	0	1	1	0	0	0	0				0	0	0
DG856	M'nong	32	Farmer	Female	52.5	37	76	24	9.8	NEG	NEG			DG856	0	32	2	1	0	0	0	0	0	0	0	0	1	1	0	0	0	0				0	0	0
DG857	M'nong	40	Farmer	Village officer	62.4	36.7	87	23	11.9	NEG	NEG			DG857	0	40		1	0	0	0	0	0	0	0	0	1	1	0	0	1	0				0	0	0
DG858	M'nong	43	Farmer	Female	53.1	36.9	70	17	9.1	NEG	NEG			DG858	0	43	2	1	0	0	0	0	0	0	0	0	1	1	0	0	0	0				0	0	0
DG859	M'nong	27	Farmer	Female	48.3	37	79	19	10.9	NEG	NEG			DG859	0	27	2	1	0	0	0	0	0	0	0	0	1	1	0	0	0	0				0	0	0
DG860	M'nong	53	Farmer	Male	76.5	37.1	72	17	11.6	NEG	NEG			DG860	0	53	1	1	0	0	0	0	0	0	0	0	1	1	0	0	1	0				0	0	0
DG861	Kinh	42	Seller	Female	47.6	36.8	80	19	10.6	NEG	NEG			DG861	0	42	2	0	0	0	0	0	1	0	0	0	1	1	0	0	0	0				0	0	0
DG862	M'nong	43	Farmer	Male	66.7	36.9	83	18	13.4	NEG	NEG			DG862	0	43	1	1	0	0	0	0	0	0	0	0	1	1	0	0	0	0				0	0	0
DG863	Nung	34	Farmer	Female	53.1	37.1	75	18	10.6	NEG	NEG			DG863	0	34	2	1	0	0	0	0	0	0	0	0	1	1	0	0	0	0				0	0	0
DG864	M'nong	59	Farmer	Male	70.4	37.1	76	18	11.5	NEG	NEG			DG864	0	59	1	1	0	0	0	0	0	0	0	0	1	0	1	0	1	0				0	0	0
DG865	M'nong	56	Farmer	Female	51.6	37	71	16	11.4	NEG	NEG			DG865	0	56	2	1	0	0	0	0	0	0	0	0	1	1	0	0	0	0				0	0	0
DG866	M'nong	18	Farmer	Female	44.2	37	87	19	9.1	NEG	NEG			DG866	0	18	2	1	0	0	0	0	0	0	0	0	1	1	0	0	0	0				0	0	0
DG867	M'nong	33	Forest goer	Male	73.4	36.9	78	18	12.5	NEG	NEG			DG867	0	33	1	0	0	0	1	0	0	1	0	0	0	0	0	0	0	0				0	0	0
DG868	Kinh	44	Farmer	Male	67	36.8	79	17	13.1	NEG	NEG			DG868	0	44	1	1	0	0	0	0	0	0	0	0	1	1	0	0	0	0				0	0	0
DG869	Kinh	35	Farmer	Male	52.4	36.9	80	19	12.5	NEG	NEG			DG869	0	35	1	1	0	0	0	0	0	0	0	0	1	1	0	0	0	0				0	0	0
DG870	Mong	23	Farmer	Male	64.5	36.8	79	18	14.7	NEG	NEG			DG870	0	23	1	1	0	0	0	0	0	0	0	0	1	0	0	1	0	0				0	0	0
DG871	M'nong	59	Farmer	Female	43.2	37	69	16	10.3	NEG	NEG			DG871	0	59	2	1	0	0	0	0	0	0	0	0	1	0	0	1	0	0				0	0	0
DG872	M'nong	19	Farmer	Male	59.2	37.1	80	19	11.6	NEG	NEG			DG872	0	19	1	1	0	0	0	0	0	0	0	0	1	1	0	0	0	0				0	0	0
DG873	Kinh	33	Farmer	Female	54.2	37	78	18	10.8	NEG	NEG			DG873	0	33	2	1	0	0	0	0	0	0	0	0	1	1	0	0	0	0				0	0	0
DG874	M'nong	43	Farmer	Female	43.2	37.1	72	17	10.9	NEG	NEG			DG874	0	43	2	1	0	0	0	0	0	0	0	0	1	1	0	0	0	0				0	0	0
DG875	M'nong	18	Farmer	Female	49.2	37.1	81	19	10.1	NEG	NEG			DG875	0	18	2	1	0	0	0	0	0	0	0	0	1	1	0	0	0	0				0	0	0
DG876	M'nong	53	Farmer	Female	57.1	36.8	70	17	11.5	NEG	NEG			DG876	0	53	2	1	0	0	0	0	0	0	0	0	1	0	1	0	0	0				0	0	0
DG877	Kinh	25	Forest goer	Male	57.4	36.9	81	19	12.3	NEG	NEG			DG877	0	25	1	0	0	0	1	0	0	0	0	0	1	1	0	0	1	0				0	0	0
DG878	Kinh	62	Farmer	Female	61.78	37	69	16	9.8	NEG	NEG			DG878	0	62	2	1	0	0	0	0	0	0	0	0	1	0	1	0	0	0				0	0	0
DG879	Tay	27	Farmer	Male	66.4	36.9	82	19	13.6	NEG	NEG			DG879	0	27	1	1	0	0	0	0	0	0	0	0	1	1	0	0	0	0				0	0	0
DG880	Tay	27	Farmer	Male	67	37	78	18	13.8	NEG	NEG			DG880	0	27	1	1	0	0	0	0	0	0	0	0	1	1	0	0	0	0				0	0	0
DG881	Kinh	44	Farmer	Male	63.4	37.1	78	17	9.4	NEG	NEG			DG881	0	44	1	1	0	0	0	0	0	0	0	0	1	0	1	0	0	0				0	0	0
DG882	Kinh	61	Forest goer	Male	70.3	37	68	17	14.4	NEG	NEG			DG882	0	61	1	0	0	0	1	0	0	0	0	0	1	1	0	0	1	0				0	0	0
DG883	Kinh	61	Farmer	Female	61	37.1	70	16	12.9	NEG	NEG			DG883	0	61	2	1	0	0	0	0	0	0	0	0	1	0	1	0	1	0				0	0	0
DG884	Kinh	40	Farmer	Female	53.4	37	75	18	12.8	NEG	NEG			DG884	0	40	2	1	0	0	0	0	0	0	0	0	1	1	0	0	1	0				0	0	0
DG885	Kinh	75	Veteran	Male	59.6	36.9	67	17	7.2	NEG	NEG			DG885	0	75	1	0	0	0	0	1	0	0	0	0	1	1	0	0	0	0				0	0	0
DG886	Kinh	39	Farmer	Female	52.4	37.1	80	19	11.5	NEG	NEG			DG886	0	39	2	1	0	0	0	0	0	0	0	0	1	0	1	0	0	0				0	0	0
DG887	M'nong	18	Farmer	Female	43.5	36.9	90	19	11.6	NEG	NEG			DG887	0	18	2	1	0	0	0	0	0	0	0	0	1	1	0	0	0	0				0	0	0
DG888	M'nong	19	Farmer	Female	46	37	85	18	12.1	NEG	NEG			DG888	0	19	2	1	0	0	0	0	0	0	0	0	1	1	0	0	1	0				0	0	0
DG889	Kinh	31	Farmer	Male	79	37	78	17	12.6	NEG	NEG			DG889	0	31	1	1	0	0	0	0	0	0	0	0	1	1	0	0	1	0				0	0	0
DG890	Kinh	30	Farmer	Male	72.5	37.1	75	17	12.4	NEG	NEG			DG890	0	30	1	1	0	0	0	0	0	0	0	0	1	1	0	0	1	0				0	0	0
													31

## Sheet: Quang Truc
Study ID	Ethnic Group	Age (yr)	Occupation	Gender	Body Weight (kg)	Body Temp (°C)	Pulse rate (/min)	Respiratory rate (/min)	Hb (g/dL)	RDT (Pos/Neg)	Plasmodium species by microscopy	Parasitemia (p/µL)	Comments	Study ID	PCR positive (1)	Gender (1-male, 2-female)	Age (yr)	Occupation	Gender	Study ID	PCR positive (1)	Farmer	Student	Teacher	Forest Goer	Retired	other occupation	Live in the forest in the last 2 weeks (Y/N)	Yes, lived in the forest - slept every night under bednet	Yes, lived in the forest - slept few times a week under bednet	Bednet at home or hammock in the forest (Y/N)	Bednet at home - Every night	Bednet at home -Few times a week	Bednet at home - Rarely	Bed net is treated (Y/N)	Do you use repellent (Y/N)	Repellent - Every night	Repellent -Few times a week	Repellent- Rarely	Use of insecticide coil (Y/N)	Treated fabric or other material to repel mosquitoes (Y/N)	Taken any prior antimalarial medication within the last 28 days (Y/N)
QT001	M'nong	29	Farmer	Male	66	36.9	68	21	14	NEG	NEG			QT001	0	1	29	Farmer	1	QT001	0	1	0	0	0	0	0	1	0	1	1	0	0	1	1	1			1	0	0	0
QT002	Kinh	39	Farmer	Male	65	36.8	65	23	14.5	NEG	NEG			QT002	0	1	39	Farmer	1	QT002	0	1	0	0	0	0	0	0	0	0	1	0	0	1	1	0				0	0	0
QT003	M'nong	18	Farmer	Female	47	37	68	24	13.4	NEG	NEG			QT003	0	2	18	Farmer	2	QT003	0	1	0	0	0	0	0	0	0	0	1	0	0	1	1	0				0	0	0
QT004	M'nong	18	Farmer	Female	40	36.5	68	22	13.3	NEG	NEG			QT004	0	2	18	Farmer	2	QT004	0	1	0	0	0	0	0	0	0	0	1	0	0	1	1	0				0	0	0
QT005	M'nong	18	Farmer	Female	40	36.7	70	25	11.9	NEG	NEG			QT005	0	2	18	Farmer	2	QT005	0	1	0	0	0	0	0	0	0	0	1	0	0	1	1	0				0	0	0
QT006	Kinh	29	Farmer	Female	57	37	71	21	7.9	NEG	NEG			QT006	0	2	29	Farmer	2	QT006	0	1	0	0	0	0	0	0	0	0	1	0	0	1	1	0				0	0	0
QT007	Kinh	26	Farmer	Female	46	36.6	68	19	12.3	NEG	NEG			QT007	0	2	26	Farmer	2	QT007	0	1	0	0	0	0	0	0	0	0	1	0	0	1	1	1			1	0	0	0
QT008	M'nong	21	Farmer	Female	52	36.9	65	21	12.3	NEG	NEG			QT008	0	2	21	Farmer	2	QT008	0	1	0	0	0	0	0	0	0	0	1	0	0	1	1	0				0	0	0
QT009	M'nong	16	Student	Female	43	36.9	66	20	12.9	NEG	NEG			QT009	0	2	16	Student	2	QT009	0	0	1	0	0	0	0	1	0	1	1	0	0	1	1	0				0	0	0
QT010	M'nong	20	Farmer	Female	41	37	63	19	9.9	NEG	NEG			QT010	1	2	20	Farmer	2	QT010	1	1	0	0	0	0	0	0	0	0	1	0	1	0	1	0				0	0	0
QT011	E De	60	Farmer	Male	57	36.9	71	23	10.8	NEG	NEG			QT011	0	1	60	Farmer	1	QT011	0	1	0	0	0	0	0	1	0	1	1	0	1	0	0	0				0	0	0
QT012	M'nong	27	Farmer	Female	42	36.7	66.5	21	9.6	NEG	NEG			QT012	0	2	27	Farmer	2	QT012	0	1	0	0	0	0	0	1	0	1	1	0	0	1	1	0				0	0	0
QT013	M'nong	49	Farmer	Male	58	37	75	23	14.4	NEG	NEG			QT013	0	1	49	Farmer	1	QT013	0	1	0	0	0	0	0	0	0	0	1	1	0	0	0	0				0	0	0
QT014	M'nong	42	Farmer	Male	60	36.6	71	22	12.9	NEG	NEG			QT014	0	1	42	Farmer	1	QT014	0	1	0	0	0	0	0	0	0	0	1	0	1	0	1	0				0	0	0
QT015	M'nong	50	Farmer	Male	46	36.8	68	21	16.4	NEG	NEG			QT015	0	1	50	Farmer	1	QT015	0	1	0	0	0	0	0	0	0	0	1	1	0	0	0	0				0	0	0
QT016	M'nong	43	Farmer	Female	47	36.8	69	21	12.8	NEG	NEG			QT016	0	2	43	Farmer	2	QT016	0	1	0	0	0	0	0	0	0	0	1	0	0	1	1	0				0	0	0
QT017	M'nong	34	Farmer	Female	43	36.9	69	20	16.9	NEG	NEG			QT017	0	2	34	Farmer	2	QT017	0	1	0	0	0	0	0	0	0	0	1	1	0	0	0	0				0	0	0
QT018	M'nong	41	Farmer	Male	53	37	70	21	13.1	NEG	NEG			QT018	0	1	41	Farmer	1	QT018	0	1	0	0	0	0	0	0	0	0	1	1	0	0	1	0				0	0	0
QT019	M'nong	36	Farmer	Female	55	37	66	21	11.9	NEG	NEG			QT019	1	2	36	Farmer	2	QT019	1	1	0	0	0	0	0	1	0	1	1	0	1	0	1	0				0	0	0
QT020	M'nong	58	Farmer	Male	62	37	73	25	11.5	NEG	NEG			QT020	1	1	58	Farmer	1	QT020	1	1	0	0	0	0	0	0	0	0	1	0	0	1	1	0				0	0	0
QT021	M'nong	35	Farmer	Female	46	36.5	69	22	16.7	NEG	NEG			QT021	1	2	35	Farmer	2	QT021	1	1	0	0	0	0	0	1	0	1	1	0	1	0	0	0				0	0	0
QT022	M'nong	58	Farmer	Female	40	36.8	73	26	12.5	NEG	NEG			QT022	0	2	58	Farmer	2	QT022	0	1	0	0	0	0	0	0	0	0	1	0	0	1	1	0				0	0	0
QT023	M'nong	56	Farmer	Female	48	36.5	69	20	5	NEG	NEG			QT023	0	2	56	Farmer	2	QT023	0	1	0	0	0	0	0	0	0	0	1	1	0	0	0	0				0	0	0
QT024	M'nong	32	Farmer	Female	49	36.5	70	20	8.5	NEG	NEG			QT024	0	2	32	Farmer	2	QT024	0	1	0	0	0	0	0	0	0	0	1	1	0	0	0	0				0	0	0
QT025	M'nong	42	Farmer (forest goer)	Female	48	36.6	68	23	16.2	NEG	NEG			QT025	0	2	42	Farmer (forest goer)	2	QT025	0	1	0	0	0	0	0	1	0	1	1	0	1	0	1	0				0	0	0
QT026	M'nong	61	Farmer	Male	56	36.9	68	23	8.4	NEG	NEG			QT026	0	1	61	Farmer	1	QT026	0	1	0	0	0	0	0	0	0	0	1	0	0	1	1	0				0	0	0
QT027	M'nong	14	Student (forest goer)	Male	42	37	69	21	12.4	NEG	NEG			QT027	0	1	14	Student (forest goer)	1	QT027	0	0	1	0	0	0	0	1	0	1	1	0	0	1	1	0				0	0	0
QT028	M'nong	44	Farmer	Male	53	36.6	69	21	18.2	NEG	NEG			QT028	0	1	44	Farmer	1	QT028	0	1	0	0	0	0	0	0	0	0	1	0	0	1	1	0				0	0	0
QT029	M'nong	40	Farmer (forest goer)	Male	60	36.5	69	21	15.8	NEG	NEG			QT029	0	1	40	Farmer (forest goer)	1	QT029	0	1	0	0	0	0	0	1	0	1	1	0	1	0	1	0				0	0	0
QT030	M'nong	58	Farmer	Male	60	37.1	70	23	20.7	NEG	NEG			QT030	0	1	58	Farmer	1	QT030	0	1	0	0	0	0	0	0	0	0	1	0	0	1	1	0				0	0	0
QT031	M'nong	13	Student	Male	40	37.1	71	21	7.6	NEG	NEG			QT031	0	1	13	Student	1	QT031	0	0	1	0	0	0	0	0	0	0	1	1	0	0	0	0				0	0	0
QT032	M'nong	65	Farmer	Female	48	36.8	67	24	12.4	NEG	NEG			QT032	0	2	65	Farmer	2	QT032	0	1	0	0	0	0	0	1	0	1	1	0	0	1	1	0				0	0	0
QT033	M'nong	65	Farmer	Female	48	36.9	70	24	9.6	NEG	NEG			QT033	0	2	65	Farmer	2	QT033	0	1	0	0	0	0	0	0	0	0	1	0	0	1	1	0				0	0	0
QT034	M'nong	65	Farmer	Female	48	37	69	23	11.6	NEG	NEG			QT034	0	2	65	Farmer	2	QT034	0	1	0	0	0	0	0	0	0	0	1	0	0	1	1	0				0	0	0
QT035	M'nong	41	Farmer	Female	46	36.9	71	21	15.8	NEG	NEG			QT035	0	2	41	Farmer	2	QT035	0	1	0	0	0	0	0	0	0	0	1	0	1	0	0	0				0	0	0
QT036	M'nong	63	Farmer	Male	52	36.6	69	21	11.2	NEG	NEG			QT036	0	1	63	Farmer	1	QT036	0	1	0	0	0	0	0	1	0	1	1	0	0	1	1	0				0	0	0
QT037	M'nong	36	Farmer	Female	53	36.9	69	20	18.6	NEG	NEG			QT037	0	2	36	Farmer	2	QT037	0	1	0	0	0	0	0	1	0	1	1	0	1	0	1	0				0	0	0
QT038	M'nong	22	Farmer	Female	48	36.5	62	20	5.8	NEG	NEG			QT038	0	2	22	Farmer	2	QT038	0	1	0	0	0	0	0	0	0	0	1	0	0	1	1	1			1	0	0	0
QT039	M'nong	22	Farmer	Male	58	37	70	21	12.7	NEG	NEG			QT039	0	1	22	Farmer	1	QT039	0	1	0	0	0	0	0	0	0	0	1	0	0	1	1	0				0	0	0
QT040	M'nong	20	Farmer	Female	50	36.6	69	23	14.3	NEG	NEG			QT040	0	2	20	Farmer	2	QT040	0	1	0	0	0	0	0	1	0	1	1	0	1	0	1	0				0	0	0
QT041	M'nong	58	Farmer	Male	60	36.9	71	24	12.7	NEG	NEG			QT041	0	1	58	Farmer	1	QT041	0	1	0	0	0	0	0	0	0	0	1	0	1	0	0	0				0	0	0
QT042	M'nong	49	Farmer	Female	52	36.8	69	23	19.3	NEG	NEG			QT042	1	2	49	Farmer	2	QT042	1	1	0	0	0	0	0	0	0	0	1	1	0	0	0	0				0	0	0
QT043	M'nong	15	Student	Female	45	36.9	71	22	11.2	NEG	NEG			QT043	0	2	15	Student	2	QT043	0	0	1	0	0	0	0	0	0	0	1	0	1	0	0	0				0	0	0
QT044	M'nong	25	Farmer	Female	50	36.8	65	23	10.1	NEG	NEG			QT044	0	2	25	Farmer	2	QT044	0	1	0	0	0	0	0	0	0	0	1	0	0	1	1	1			1	0	0	0
QT045	M'nong	22	Farmer	Female	48	36.5	70	20	11.7	NEG	NEG			QT045	0	2	22	Farmer	2	QT045	0	1	0	0	0	0	0	0	0	0	1	0	0	1	1	0				0	0	0
QT046	M'nong	18	Farmer	Female	46	36.8	65	21	13.2	NEG	NEG			QT046	0	2	18	Farmer	2	QT046	0	1	0	0	0	0	0	0	0	0	1	1	0	0	0	0				0	0	0
QT047	M'nong	18	Farmer	Female	50	36.9	68	20	10.3	NEG	NEG			QT047	0	2	18	Farmer	2	QT047	0	1	0	0	0	0	0	0	0	0	1	0	1	0	1	0				0	0	0
QT048	M'nong	33	Farmer	Female	48	37	68	23	18.2	NEG	NEG			QT048	0	2	33	Farmer	2	QT048	0	1	0	0	0	0	0	1	0	1	1	0	0	1	1	0				0	0	0
QT049	E De	30	Farmer	Female	50	36.9	71	21	9.3	NEG	NEG			QT049	0	2	30	Farmer	2	QT049	0	1	0	0	0	0	0	0	0	0	1	0	1	0	0	0				0	0	0
QT050	M'nong	28	Farmer	Female	49	36.5	66	21	17.6	NEG	NEG			QT050	0	2	28	Farmer	2	QT050	0	1	0	0	0	0	0	0	0	0	1	1	0	0	0	0				0	0	0
QT051	M'nong	82	Retired	Male	52	36.6	69	23	17.9	NEG	NEG			QT051	0	1	82	Retired	1	QT051	0	0	0	0	0	1	0	0	0	0	1	0	0	1	1	0				0	0	0
QT052	M'nong	66	Farmer	Male	54	36.9	65	19	13.3	NEG	NEG			QT052	0	1	66	Farmer	1	QT052	0	1	0	0	0	0	0	0	0	0	1	0	0	1	1	0				0	0	0
QT053	M'nong	36	Farmer	Male	55	36.8	65	23	16.7	NEG	NEG			QT053	0	1	36	Farmer	1	QT053	0	1	0	0	0	0	0	0	0	0	1	0	1	0	0	0				0	0	0
QT054	M'nong	23	Farmer	Female	46	37	68	20	15.4	NEG	NEG			QT054	0	2	23	Farmer	2	QT054	0	1	0	0	0	0	0	1	0	1	1	0	0	1	1	0				0	0	0
QT055	Kinh	32	Farmer	Female	52	36.5	62	19	13.2	NEG	NEG			QT055	0	2	32	Farmer	2	QT055	0	1	0	0	0	0	0	0	0	0	1	1	0	0	0	0				0	0	0
QT056	M'nong	26	Farmer	Male	70	36.6	62	20	12.7	NEG	NEG			QT056	0	1	26	Farmer	1	QT056	0	1	0	0	0	0	0	0	0	0	1	0	1	0	1	0				0	0	0
QT057	M'nong	20	Farmer	Female	45	36.6	68	21	12	NEG	NEG			QT057	0	2	20	Farmer	2	QT057	0	1	0	0	0	0	0	0	0	0	1	0	0	1	1	0				0	0	0
QT058	M'nong	36	Farmer	Male	60	37	67	22	10.7	NEG	NEG			QT058	0	1	36	Farmer	1	QT058	0	1	0	0	0	0	0	0	0	0	1	0	1	0	0	0				0	0	0
QT059	M'nong	18	Farmer	Female	45	36.5	62	21	8.6	NEG	NEG			QT059	0	2	18	Farmer	2	QT059	0	1	0	0	0	0	0	0	0	0	1	0	0	1	1	0				0	0	0
QT060	M'nong	31	Farmer	Female	46	37	69	21	13.8	NEG	NEG			QT060	0	2	31	Farmer	2	QT060	0	1	0	0	0	0	0	0	0	0	1	0	0	1	1	0				0	0	0
QT061	M'nong	60	Retired	Female	56	36.5	68	22	12.7	NEG	NEG			QT061	0	2	60	Retired	2	QT061	0	0	0	0	0	1	0	0	0	0	1	1	0	0	1	0				0	0	0
QT062	M'nong	43	Farmer	Female	56	36.8	68	21	12.1	NEG	NEG			QT062	0	2	43	Farmer	2	QT062	0	1	0	0	0	0	0	0	0	0	1	0	0	1	1	0				0	0	0
QT063	M'nong	30	Farmer	Female	48	36.9	68	21	13.6	NEG	NEG			QT063	0	2	30	Farmer	2	QT063	0	1	0	0	0	0	0	0	0	0	1	0	1	0	1	0				0	0	0
QT064	M'nong	44	Farmer	Female	45	36.5	65	22	10	NEG	NEG			QT064	1	2	44	Farmer	2	QT064	1	1	0	0	0	0	0	0	0	0	1	1	0	0	0	0				0	0	0
QT065	M'nong	17	Student, Farmer	Female	42	37	68	23	12	NEG	NEG			QT065	0	2	17	Student, Farmer	2	QT065	0	0	1	0	0	0	0	1	0	1	1	0	0	1	1	0				0	0	0
QT066	M'nong	24	Farmer	Female	44	37	65	21	11.6	NEG	NEG			QT066	0	2	24	Farmer	2	QT066	0	1	0	0	0	0	0	0	0	0	1	1	0	0	0	0				0	0	0
QT067	M'nong	43	Farmer	Male	62	36.5	66	24	13.4	NEG	NEG			QT067	0	1	43	Farmer	1	QT067	0	1	0	0	0	0	0	1	0	1	1	0	0	1	1	0				0	0	0
QT068	M'nong	18	Farmer	Female	40	37	66	21	8.6	NEG	NEG			QT068	0	2	18	Farmer	2	QT068	0	1	0	0	0	0	0	0	0	0	1	0	1	0	1	0				0	0	0
QT069	M'nong	23	Farmer	Male	60	36.6	68	21	14.5	NEG	NEG			QT069	0	1	23	Farmer	1	QT069	0	1	0	0	0	0	0	0	0	0	1	0	1	0	1	0				0	0	0
QT070	M'nong	20	Farmer	Female	53	37	69	22	12.7	NEG	NEG			QT070	0	2	20	Farmer	2	QT070	0	1	0	0	0	0	0	1	1	0	1	0	0	1	1	0				0	0	0
QT071	Muong	11	Student	Female	40	36.9	65	24	16.6	NEG	NEG			QT071	0	2	11	Student	2	QT071	0	0	1	0	0	0	0	0	0	0	1	0	0	1	1	0				0	0	0
QT072	M'nong	23	Farmer	Female	48	36.5	69	21	12.3	NEG	NEG			QT072	0	2	23	Farmer	2	QT072	0	1	0	0	0	0	0	0	0	0	1	0	1	0	1	0				0	0	0
QT073	M'nong	34	Food seller	Female	41	36.8	68	21	14.1	NEG	NEG			QT073	0	2	34	Food seller	2	QT073	0	0	0	0	0	0	1	0	0	0	1	0	0	1	1	0				0	0	0
QT074	M'nong	37	Farmer	Female	49	36.6	70	19	12.3	NEG	NEG			QT074	0	2	37	Farmer	2	QT074	0	1	0	0	0	0	0	0	0	0	1	0	1	0	0	0				0	0	0
QT075	M'nong	14	Student	Male	39	36.8	67	22	12.6	NEG	NEG			QT075	0	1	14	Student	1	QT075	0	0	1	0	0	0	0	0	0	0	1	0	0	1	1	0				0	0	0
QT076	M'nong	50	Farmer	Female	49	36.5	68	21	12.6	NEG	NEG			QT076	0	2	50	Farmer	2	QT076	0	1	0	0	0	0	0	1	0	1	1	0	1	0	1	0				0	0	0
QT077	M'nong	43	Farmer	Female	45	36.9	62	19	14.9	NEG	NEG			QT077	0	2	43	Farmer	2	QT077	0	1	0	0	0	0	0	0	0	0	1	0	0	1	1	0				0	0	0
QT078	M'nong	11	Student	Female	33	36.8	66	20	12.7	NEG	NEG			QT078	0	2	11	Student	2	QT078	0	0	1	0	0	0	0	0	0	0	1	0	1	0	0	0				0	0	0
QT079	M'nong	49	Farmer	Male	62	36.9	68	21	7.5	NEG	NEG			QT079	0	1	49	Farmer	1	QT079	0	1	0	0	0	0	0	0	0	0	1	0	0	1	1	0				0	0	0
QT080	M'nong	50	Farmer	Female	56	36.5	68	21	18.2	NEG	NEG			QT080	0	2	50	Farmer	2	QT080	0	1	0	0	0	0	0	0	0	0	1	1	0	0	0	0				0	0	0
QT081	M'nong	12	Student	Male	38	36.8	68	24	11.9	NEG	NEG			QT081	0	1	12	Student	1	QT081	0	0	1	0	0	0	0	0	0	0	1	0	0	1	1	0				0	0	0
QT082	M'nong	12	Student	Male	35	36.9	68	24	10.9	NEG	NEG			QT082	0	1	12	Student	1	QT082	0	0	1	0	0	0	0	0	0	0	1	1	0	0	0	0				0	0	0
QT083	M'nong	24	Farmer	Female	51	36.6	69	21	13.9	NEG	NEG			QT083	0	2	24	Farmer	2	QT083	0	1	0	0	0	0	0	0	0	0	1	0	0	1	1	0				0	0	0
QT084	M'nong	50	Farmer	Male	58	36.9	70	23	15.7	NEG	NEG			QT084	0	1	50	Farmer	1	QT084	0	1	0	0	0	0	0	0	0	0	1	0	1	0	1	0				0	0	0
QT085	M'nong	26	Farmer	Female	49	37.1	81	23	10.3	NEG	NEG			QT085	0	2	26	Farmer	2	QT085	0	1	0	0	0	0	0	0	0	0	1	0	1	0	1	0				0	0	0
QT086	M'nong	10	Student	Male	30	36.9	70	21	13.2	NEG	NEG			QT086	1	1	10	Student	1	QT086	1	0	1	0	0	0	0	0	0	0	1	0	1	0	1	0				0	0	0
QT087	M'nong	14	Student	Female	42	37	71	23	20.2	NEG	NEG			QT087	0	2	14	Student	2	QT087	0	0	1	0	0	0	0	0	0	0	1	0	1	0	0	0				0	0	0
QT088	M'nong	17	Student	Female	43	37	69	22	13.3	NEG	NEG			QT088	0	2	17	Student	2	QT088	0	0	1	0	0	0	0	1	0	1	1	0	0	1	1	0				0	0	0
QT089	M'nong	14	Student	Female	40	36.9	69	21	14.6	NEG	NEG			QT089	0	2	14	Student	2	QT089	0	0	1	0	0	0	0	0	0	0	1	1	0	0	0	0				0	0	0
QT090	M'nong	13	Student	Female	40	36.5	70	23	15.4	NEG	NEG			QT090	0	2	13	Student	2	QT090	0	0	1	0	0	0	0	0	0	0	1	0	0	1	1	0				0	0	0
QT091	M'nong	38	Business	Male	60	36.9	69	21	14	NEG	NEG			QT091	0	1	38	Business	1	QT091	0	0	0	0	0	0	1	0	0	0	1	0	1	0	1	0				0	0	0
QT092	M'nong	18	Farmer	Male	66	36.6	64	21	17.3	NEG	NEG			QT092	0	1	18	Farmer	1	QT092	0	1	0	0	0	0	0	0	0	0	1	0	0	1	1	0				0	0	0
QT093	M'nong	34	Farmer	Male	62	37	68	20	13.8	NEG	NEG			QT093	0	1	34	Farmer	1	QT093	0	1	0	0	0	0	0	1	0	1	1	0	1	0	1	0				0	0	0
QT094	M'nong	12	Student	Male	36	36.8	64	20	15.5	NEG	NEG			QT094	0	1	12	Student	1	QT094	0	0	1	0	0	0	0	0	0	0	1	0	1	0	0	0				0	0	0
QT095	M'nong	21	Farmer	Female	47	36.7	62	20	16.3	NEG	NEG			QT095	0	2	21	Farmer	2	QT095	0	1	0	0	0	0	0	0	0	0	1	1	0	0	0	0				0	0	0
QT096	M'nong	29	Farmer	Female	47	36.8	70	21	14.5	NEG	NEG			QT096	1	2	29	Farmer	2	QT096	1	1	0	0	0	0	0	0	0	0	1	0	0	1	1	0				0	0	0
QT097	M'nong	41	Farmer	Female	57	36.6	69	19	15.6	NEG	NEG			QT097	0	2	41	Farmer	2	QT097	0	1	0	0	0	0	0	1	0	1	1	1	0	0	0	0				0	0	0
QT098	M'nong	15	Student	Female	39	36.8	65	20	13.7	NEG	NEG			QT098	0	2	15	Student	2	QT098	0	0	1	0	0	0	0	0	0	0	1	0	0	1	1	0				0	0	0
QT099	M'nong	13	Student	Male	32	37	69	20	9.9	NEG	NEG			QT099	0	1	13	Student	1	QT099	0	0	1	0	0	0	0	0	0	0	1	0	0	1	1	0				0	0	0
QT100	M'nong	48	Farmer	Female	46	36.8	71	22	14	NEG	NEG			QT100	0	2	48	Farmer	2	QT100	0	1	0	0	0	0	0	0	0	0	1	0	1	0	0	0				0	0	0
QT101	E De	26	Farmer	Female	52	36.7	65	21	13.7	NEG	NEG			QT101	0	2	26	Farmer	2	QT101	0	1	0	0	0	0	0	0	0	0	1	0	0	1	1	0				0	0	0
QT102	M'nong	21	Farmer	Female	49	36.9	70	22	13.5	NEG	NEG			QT102	0	2	21	Farmer	2	QT102	0	1	0	0	0	0	0	1	0	1	1	0	0	1	1	0				0	0	0
QT103	M'nong	27	Farmer	Male	60	37	63	20	11.7	NEG	NEG			QT103	0	1	27	Farmer	1	QT103	0	1	0	0	0	0	0	1	0	1	1	0	0	1	1	0				0	0	0
QT104	M'nong	15	Student	Female	50	37	67	21	13.6	NEG	NEG			QT104	0	2	15	Student	2	QT104	0	0	1	0	0	0	0	0	0	0	1	0	1	0	1	0				0	0	0
QT105	M'nong	45	Farmer	Female	54	37.1	70	22	17.1	NEG	NEG			QT105	0	2	45	Farmer	2	QT105	0	1	0	0	0	0	0	1	0	1	1	0	1	0	1	0				0	0	0
QT106	M'nong	15	Student	Male	50	36.7	62	20	13.4	NEG	NEG			QT106	0	1	15	Student	1	QT106	0	0	1	0	0	0	0	0	0	0	1	0	1	0	1	0				0	0	0
QT107	M'nong	12	Student	Male	39	36.9	62	22	11.5	NEG	NEG			QT107	0	1	12	Student	1	QT107	0	0	1	0	0	0	0	0	0	0	1	0	1	0	1	1			1	0	0	0
QT108	M'nong	20	Farmer	Female	45	36.8	61	23	13.1	NEG	NEG			QT108	0	2	20	Farmer	2	QT108	0	1	0	0	0	0	0	0	0	0	1	0	0	1	1	0				0	0	0
QT109	M'nong	20	Farmer	Male	52	36.5	64	20	15.8	NEG	NEG			QT109	0	1	20	Farmer	1	QT109	0	1	0	0	0	0	0	1	0	1	1	0	1	0	1	0				0	0	0
QT110	M'nong	45	Farmer	Female	51	37	71	22	12.1	NEG	NEG			QT110	0	2	45	Farmer	2	QT110	0	1	0	0	0	0	0	0	0	0	1	0	1	0	1	0				0	0	0
QT111	M'nong	55	Farmer	Female	30	36.9	71	24	8.1	NEG	NEG			QT111	1	2	55	Farmer	2	QT111	1	1	0	0	0	0	0	0	0	0	1	0	0	1	1	0				0	0	0
QT112	M'nong	32	Farmer	Female	40	37	64	20	12.5	NEG	NEG			QT112	0	2	32	Farmer	2	QT112	0	1	0	0	0	0	0	1	0	1	1	0	1	0	1	0				0	0	0
QT113	M'nong	48	Farmer	Male	54	36.5	70	5	12	NEG	NEG			QT113	1	1	48	Farmer	1	QT113	1	1	0	0	0	0	0	0	0	0	1	0	0	1	1	0				0	0	0
QT114	M'nong	50	Farmer	Male	67	36.6	70	23	16.7	NEG	NEG			QT114	0	1	50	Farmer	1	QT114	0	1	0	0	0	0	0	1	0	1	1	0	1	0	1	0				0	0	0
QT115	M'nong	24	Farmer	Male	66	36.8	62	20	14.3	NEG	NEG			QT115	0	1	24	Farmer	1	QT115	0	1	0	0	0	0	0	1	0	1	1	0	1	0	1	0				0	0	0
QT116	M'nong	20	Farmer	Female	46	36.9	63	21	19.9	NEG	NEG			QT116	0	2	20	Farmer	2	QT116	0	1	0	0	0	0	0	0	0	0	1	0	0	1	1	0				0	0	0
QT117	M'nong	21	Farmer	Female	49	36.8	63	20	11.8	NEG	NEG			QT117	0	2	21	Farmer	2	QT117	0	1	0	0	0	0	0	0	0	0	1	0	1	0	1	0				0	0	0
QT118	M'nong	12	Farmer	Female	32	36.7	61	20	13	NEG	NEG			QT118	0	2	12	Farmer	2	QT118	0	1	0	0	0	0	0	0	0	0	1	1	0	0	1	0				0	0	0
QT119	M'nong	11	Student	Female	30	36.5	61	20	12	NEG	NEG			QT119	0	2	11	Student	2	QT119	0	0	1	0	0	0	0	0	0	0	1	0	0	1	1	0				0	0	0
QT120	M'nong	44	Farmer	Male	59	36.8	69	23	17.7	NEG	NEG			QT120	0	1	44	Farmer	1	QT120	0	1	0	0	0	0	0	1	0	1	1	0	1	0	1	0				0	0	0
QT121	M'nong	12	Student	Male	30	36.9	62	20	10.7	NEG	NEG			QT121	0	1	12	Student	1	QT121	0	0	1	0	0	0	0	0	0	0	1	0	0	1	1	0				0	0	0
QT122	M'nong	24	Farmer	Female	50	36.6	69	21	13.7	NEG	NEG			QT122	0	2	24	Farmer	2	QT122	0	1	0	0	0	0	0	0	0	0	1	0	0	1	1	0				0	0	0
QT123	M'nong	28	Farmer	Female	50	37	61	20	15.2	NEG	NEG			QT123	0	2	28	Farmer	2	QT123	0	1	0	0	0	0	0	1	0	1	1	0	0	1	1	0				0	0	0
QT124	M'nong	22	Farmer	Male	60	36.8	62	19	9.6	NEG	NEG			QT124	1	1	22	Farmer	1	QT124	1	1	0	0	0	0	0	0	0	0	1	0	0	1	1	0				0	0	0
QT125	M'nong	13	Student	Male	34	36.6	64	21	15.3	NEG	NEG			QT125	0	1	13	Student	1	QT125	0	0	1	0	0	0	0	0	0	0	1	0	0	1	1	0				0	0	0
QT126	M'nong	18	Farmer	Female	49	37	60	21	11.8	NEG	NEG			QT126	0	2	18	Farmer	2	QT126	0	1	0	0	0	0	0	0	0	0	1	0	0	1	1	0				0	0	0
QT127	M'nong	14	Student	Female	45	36.9	63	21	14	NEG	NEG			QT127	0	2	14	Student	2	QT127	0	0	1	0	0	0	0	0	0	0	1	0	0	1	1	0				0	0	0
QT128	M'nong	14	Student	Female	38	36.9	66	22	15.2	NEG	NEG			QT128	0	2	14	Student	2	QT128	0	0	1	0	0	0	0	0	0	0	1	0	1	0	1	0				0	0	0
QT129	M'nong	11	Student	Female	31	36.6	64	20	12	NEG	NEG			QT129	0	2	11	Student	2	QT129	0	0	1	0	0	0	0	0	0	0	1	0	0	1	1	0				0	0	0
QT130	M'nong	12	Student	Female	39	36.8	61	22	7.3	NEG	NEG			QT130	0	2	12	Student	2	QT130	0	0	1	0	0	0	0	0	0	0	1	0	0	1	1	0				0	0	0
QT131	M'nong	27	Farmer	Female	61	36.6	63	21	10.2	NEG	NEG			QT131	0	2	27	Farmer	2	QT131	0	1	0	0	0	0	0	0	0	0	1	0	0	1	1	0				0	0	0
QT132	M'nong	35	Farmer	Male	45	36.8	69	23	9.3	NEG	NEG			QT132	1	1	35	Farmer	1	QT132	1	1	0	0	0	0	0	1	0	1	1	0	0	1	1	0				0	0	0
QT133	M'nong	12	Student	Male	40	36.6	62	21	7.5	NEG	NEG			QT133	0	1	12	Student	1	QT133	0	0	1	0	0	0	0	0	0	0	1	0	0	1	1	0				0	0	0
QT134	M'nong	12	Student	Female	34	36.9	63	21	13.3	NEG	NEG			QT134	0	2	12	Student	2	QT134	0	0	1	0	0	0	0	0	0	0	1	0	0	1	1	0				0	0	0
QT135	M'nong	13	Student	Male	30	36.5	63	20	11.8	NEG	NEG			QT135	0	1	13	Student	1	QT135	0	0	1	0	0	0	0	0	0	0	1	0	1	0	1	0				0	0	0
QT136	M'nong	34	Farmer	Male	58	36.8	69	23	14.5	NEG	NEG			QT136	0	1	34	Farmer	1	QT136	0	1	0	0	0	0	0	1	0	1	1	0	1	0	1	0				0	0	0
QT137	M'nong	11	Student	Female	29	36.6	62	20	14.6	NEG	NEG			QT137	0	2	11	Student	2	QT137	0	0	1	0	0	0	0	0	0	0	1	0	0	1	1	0				0	0	0
QT138	M'nong	31	Farmer	Female	43	36.8	63	21	8.5	NEG	NEG			QT138	0	2	31	Farmer	2	QT138	0	1	0	0	0	0	0	1	0	1	1	0	0	1	1	0				0	0	0
QT139	M'nong	59	Farmer	Female	58	37	72	24	11.7	NEG	NEG			QT139	0	2	59	Farmer	2	QT139	0	1	0	0	0	0	0	0	0	0	1	0	0	1	1	0				0	0	0
QT140	M'nong	78	Farmer	Female	42	37.1	72	23	12.5	NEG	NEG			QT140	0	2	78	Farmer	2	QT140	0	1	0	0	0	0	0	0	0	0	1	0	0	1	1	0				0	0	0
QT141	M'nong	25	Farmer	Female	43	36.9	64	21	8	NEG	NEG			QT141	1	2	25	Farmer	2	QT141	1	1	0	0	0	0	0	1	0	1	1	0	1	0	1	0				0	0	0
QT142	M'nong	19	Farmer	Female	47	37	63	22	10.2	NEG	NEG			QT142	1	2	19	Farmer	2	QT142	1	1	0	0	0	0	0	1	0	1	1	0	1	0	1	0				0	0	0
QT143	M'nong	20	Farmer	Female	46	36.9	61	20	10.4	NEG	NEG			QT143	0	2	20	Farmer	2	QT143	0	1	0	0	0	0	0	1	0	1	1	0	1	0	1	0				0	0	0
QT144	M'nong	70	Retired	Female	41	36.8	72	24	8.2	NEG	NEG			QT144	0	2	70	Retired	2	QT144	0	0	0	0	0	1	0	0	0	0	1	0	0	1	1	0				0	0	0
QT145	M'nong	17	Student	Female	43	36.7	62	21	10	NEG	NEG			QT145	1	2	17	Student	2	QT145	1	0	1	0	0	0	0	0	0	0	1	0	1	0	1	0				0	0	0
QT146	M'nong	24	Farmer	Male	61	37.2	61	20	13.8	NEG	NEG			QT146	0	1	24	Farmer	1	QT146	0	1	0	0	0	0	0	1	0	1	1	0	1	0	1	0				0	0	0
QT147	M'nong	23	Farmer	Female	46	36.9	61	21	8.9	NEG	NEG			QT147	0	2	23	Farmer	2	QT147	0	1	0	0	0	0	0	1	0	1	1	0	0	1	1	0				0	0	0
QT148	M'nong	51	Farmer	Male	49	36.6	70	22	8.3	NEG	NEG			QT148	0	1	51	Farmer	1	QT148	0	1	0	0	0	0	0	0	0	0	1	0	0	1	1	0				0	0	0
QT149	M'nong	47	Farmer	Male	65	36.9	68	23	12.1	NEG	NEG			QT149	1	1	47	Farmer	1	QT149	1	1	0	0	0	0	0	0	0	0	1	0	0	1	1	0				0	0	0
QT150	M'nong	80	Retired	Female	45	36.9	72	24	9.6	NEG	NEG			QT150	0	2	80	Retired	2	QT150	0	0	0	0	0	1	0	0	0	0	1	0	0	1	1	0				0	0	0
QT151	M'nong	70	Retired	Female	47	36.8	70	24	9.8	NEG	NEG			QT151	0	2	70	Retired	2	QT151	0	0	0	0	0	1	0	0	0	0	1	0	0	1	1	0				0	0	0
QT152	M'nong	47	Farmer	Female	51	36.8	69	23	6.9	NEG	NEG			QT152	0	2	47	Farmer	2	QT152	0	1	0	0	0	0	0	1	0	1	1	0	0	1	1	0				0	0	0
QT153	M'nong	12	Student	Female	31	37	62	21	11.1	NEG	NEG			QT153	1	2	12	Student	2	QT153	1	0	1	0	0	0	0	0	0	0	1	0	0	1	1	0				0	0	0
QT154	M'nong	40	Farmer	Male	61	36.6	65	21	12.6	NEG	NEG			QT154	0	1	40	Farmer	1	QT154	0	1	0	0	0	0	0	0	0	0	1	0	0	1	1	0				0	0	0
QT155	M'nong	35	Farmer	Female	49	36.8	67	20	8.1	NEG	NEG			QT155	0	2	35	Farmer	2	QT155	0	1	0	0	0	0	0	0	0	0	1	0	0	1	1	0				0	0	0
QT156	M'nong	14	Student	Female	41	36.9	61	20	11.7	NEG	NEG			QT156	0	2	14	Student	2	QT156	0	0	1	0	0	0	0	0	0	0	1	0	0	1	1	0				0	0	0
QT157	M'nong	13	Student	Male	37	36.5	62	21	11.9	NEG	NEG			QT157	0	1	13	Student	1	QT157	0	0	1	0	0	0	0	0	0	0	1	0	0	1	1	0				0	0	0
QT158	M'nong	11	Student	Female	37	36.8	61	21	11	NEG	NEG			QT158	0	2	11	Student	2	QT158	0	0	1	0	0	0	0	0	0	0	1	0	0	1	1	0				0	0	0
QT159	M'nong	12	Student	Female	36	37	61	20	10.6	NEG	NEG			QT159	0	2	12	Student	2	QT159	0	0	1	0	0	0	0	0	0	0	1	0	0	1	1	0				0	0	0
QT160	M'nong	39	Farmer	Female	48	36.8	67	23	10.5	NEG	NEG			QT160	0	2	39	Farmer	2	QT160	0	1	0	0	0	0	0	0	0	0	1	0	0	1	1	0				0	0	0
QT161	M'nong	14	Student	Female	42	36.9	61	21	11.6	NEG	NEG			QT161	0	2	14	Student	2	QT161	0	0	1	0	0	0	0	0	0	0	1	0	0	1	1	0				0	0	0
QT162	M'nong	70	Retired	Female	43	36.6	71	24	10	NEG	NEG			QT162	0	2	70	Retired	2	QT162	0	0	0	0	0	1	0	0	0	0	1	0	1	0	1	0				0	0	0
QT163	M'nong	23	Farmer	Female	50	36.8	63	20	12.2	NEG	NEG			QT163	1	2	23	Farmer	2	QT163	1	1	0	0	0	0	0	0	0	0	1	0	1	0	1	0				0	0	0
QT164	M'nong	13	Student	Female	30	36.8	61	21	11.1	NEG	NEG			QT164	0	2	13	Student	2	QT164	0	0	1	0	0	0	0	0	0	0	1	0	0	1	1	0				0	0	0
QT165	M'nong	24	Farmer	Female	43	37	62	21	11.6	NEG	NEG			QT165	0	2	24	Farmer	2	QT165	0	1	0	0	0	0	0	1	0	1	1	0	0	1	1	0				0	0	0
QT166	M'nong	23	Farmer	Female	52	36.8	61	20	13.9	NEG	NEG			QT166	1	2	23	Farmer	2	QT166	1	1	0	0	0	0	0	1	0	1	1	0	0	1	1	0				0	0	0
QT167	M'nong	31	Farmer	Female	49	36.5	65	22	11.2	NEG	NEG			QT167	1	2	31	Farmer	2	QT167	1	1	0	0	0	0	0	1	0	1	1	0	0	1	1	0				0	0	0
QT168	M'nong	37	Farmer	Female	45	36.9	67	23	11.1	NEG	NEG			QT168	0	2	37	Farmer	2	QT168	0	1	0	0	0	0	0	1	0	1	1	0	0	1	1	0				0	0	0
QT169	M'nong	82	Retired	Female	49	37	69	23	11.6	NEG	NEG			QT169	0	2	82	Retired	2	QT169	0	0	0	0	0	1	0	0	0	0	1	0	1	0	1	0				0	0	0
QT170	M'nong	50	Farmer	Female	47	36.6	67	24	11.9	NEG	NEG			QT170	0	2	50	Farmer	2	QT170	0	1	0	0	0	0	0	0	0	0	1	0	0	1	1	0				0	0	0
QT171	M'nong	12	Student	Male	39	36.8	62	21	10.4	NEG	NEG			QT171	0	1	12	Student	1	QT171	0	0	1	0	0	0	0	0	0	0	1	0	0	1	1	0				0	0	0
QT172	M'nong	34	Farmer	Female	48	36.9	64	22	11.6	NEG	NEG			QT172	0	2	34	Farmer	2	QT172	0	1	0	0	0	0	0	0	0	0	1	0	0	1	1	0				0	0	0
QT173	M'nong	11	Student	Female	33	36.8	61	20	10.2	NEG	NEG			QT173	0	2	11	Student	2	QT173	0	0	1	0	0	0	0	1	0	1	1	0	0	1	1	0				0	0	0
QT174	M'nong	69	Retired	Female	59	36.9	71	24	13.8	NEG	NEG			QT174	0	2	69	Retired	2	QT174	0	0	0	0	0	1	0	1	1	0	1	0	0	1	1	0				0	0	0
QT175	M'nong	10	Student	Male	39	36.6	61	20	11.8	NEG	NEG			QT175	0	1	10	Student	1	QT175	0	0	1	0	0	0	0	0	0	0	1	0	0	1	1	0				0	0	0
QT176	M'nong	42	Farmer	Female	56	37	65	23	11.3	NEG	NEG			QT176	0	2	42	Farmer	2	QT176	0	1	0	0	0	0	0	1	1	0	1	0	0	1	1	0				0	0	0
QT177	M'nong	49	Farmer	Female	42	36.9	65	22	14.3	NEG	NEG			QT177	1	2	49	Farmer	2	QT177	1	1	0	0	0	0	0	1	1	0	1	0	0	1	1	0				0	0	0
QT178	M'nong	33	Farmer	Female	46	36.8	64	21	11.9	NEG	NEG			QT178	0	2	33	Farmer	2	QT178	0	1	0	0	0	0	0	1	0	1	1	0	0	1	1	0				0	0	0
QT179	M'nong	23	Farmer	Female	54	36.6	61	20	10.7	NEG	NEG			QT179	0	2	23	Farmer	2	QT179	0	1	0	0	0	0	0	1	0	0	1	0	1	0	1	0				0	0	0
QT180	M'nong	31	Farmer	Female	53	37.1	62	22	13	NEG	NEG			QT180	0	2	31	Farmer	2	QT180	0	1	0	0	0	0	0	1	1	0	1	0	1	0	1	0				0	0	0
QT181	M'nong	18	Farmer	Female	49	36.8	60	21	13.4	NEG	NEG			QT181	0	2	18	Farmer	2	QT181	0	1	0	0	0	0	0	0	0	0	1	0	0	1	1	0				0	0	0
QT182	M'nong	20	Farmer	Female	54	37	62	20	12.6	NEG	NEG			QT182	0	2	20	Farmer	2	QT182	0	1	0	0	0	0	0	0	0	0	1	0	1	0	1	0				0	0	0
QT183	M'nong	27	Farmer	Female	49	36.8	63	21	11.9	NEG	NEG			QT183	0	2	27	Farmer	2	QT183	0	1	0	0	0	0	0	1	1	0	1	0	1	0	1	0				0	0	0
QT184	M'nong	11	Farmer	Female	37	37	61	20	8.9	NEG	NEG			QT184	0	2	11	Farmer	2	QT184	0	1	0	0	0	0	0	0	0	0	1	0	0	1	0	0				0	0	0
QT185	M'nong	17	Farmer	Female	51	36.6	61	21	10.5	NEG	NEG			QT185	0	2	17	Farmer	2	QT185	0	1	0	0	0	0	0	0	0	0	1	0	0	1	1	0				0	0	0
QT186	M'nong	39	Farmer	Male	58	36.5	67	24	18.7	NEG	NEG			QT186	0	1	39	Farmer	1	QT186	0	1	0	0	0	0	0	0	0	0	1	0	0	1	1	0				0	0	0
QT187	M'nong	53	Farmer	Male	60	37	69	24	14.4	NEG	NEG			QT187	0	1	53	Farmer	1	QT187	0	1	0	0	0	0	0	0	0	0	1	0	0	1	0	0				0	0	0
QT188	M'nong	13	Student	Female	39	36.9	60	23	10.9	NEG	NEG			QT188	0	2	13	Student	2	QT188	0	0	1	0	0	0	0	0	0	0	1	1	0	0	0	0				0	0	0
QT189	M'nong	12	Student	Female	33	36.8	62	20	9.7	NEG	NEG			QT189	1	2	12	Student	2	QT189	1	0	1	0	0	0	0	0	0	0	1	0	0	1	0	0				0	0	0
QT190	Muong	10	Student	Male	37	36.9	61	21	8.3	NEG	NEG			QT190	0	1	10	Student	1	QT190	0	0	1	0	0	0	0	0	0	0	1	0	1	0	0	0				0	0	0
QT191	M'nong	41	Farmer	Female	51	37	67	23	11	NEG	NEG			QT191	0	2	41	Farmer	2	QT191	0	1	0	0	0	0	0	1	1	0	1	0	1	0	0	0				0	0	0
QT192	M'nong	14	Student	Male	40	36.8	61	22	9.7	NEG	NEG			QT192	1	1	14	Student	1	QT192	1	0	1	0	0	0	0	0	0	0	1	0	1	0	0	0				0	0	0
QT193	M'nong	25	Farmer	Female	54	36.4	64	22	13.8	NEG	NEG			QT193	0	2	25	Farmer	2	QT193	0	1	0	0	0	0	0	0	0	0	1	0	0	1	1	0				0	0	0
QT194	M'nong	18	Farmer	Female	50	36.8	61	20	12.2	NEG	NEG			QT194	0	2	18	Farmer	2	QT194	0	1	0	0	0	0	0	0	0	0	1	0	0	1	0	0				0	0	0
QT195	M'nong	10	Student	Male	37	37	61	20	11.5	NEG	NEG			QT195	0	1	10	Student	1	QT195	0	0	1	0	0	0	0	0	0	0	1	1	0	0	0	0				0	0	0
QT196	M'nong	14	Student	Male	42	36.6	61	20	11.4	NEG	NEG			QT196	0	1	14	Student	1	QT196	0	0	1	0	0	0	0	0	0	0	1	0	1	0	0	0				0	0	0
QT197	M'nong	24	Farmer	Female	52	37	63	22	7.8	NEG	NEG			QT197	0	2	24	Farmer	2	QT197	0	1	0	0	0	0	0	0	0	0	1	1	0	0	0	0				0	0	0
QT198	M'nong	44	Farmer	Male	60	36.9	68	17	14.1	NEG	NEG			QT198	0	1	44	Farmer	1	QT198	0	1	0	0	0	0	0	1	1	0	1	0	1	0	0	0				0	0	0
QT199	Khome	38	Farmer	Male	60	36.8	72	18	13.8	NEG	NEG			QT199	0	1	38	Farmer	1	QT199	0	1	0	0	0	0	0	1	1	0	1	1	0	0	0	0				0	0	0
QT200	M'nong	36	Farmer	Female	51	37	75	19	11.8	NEG	NEG			QT200	1	2	36	Farmer	2	QT200	1	1	0	0	0	0	0	1	0	1	1	1	0	0	1	0				0	0	0
QT201	Kinh	32	Farmer	Female	51	37.1	79	18	12.7	NEG	NEG			QT201	1	2	32	Farmer	2	QT201	1	1	0	0	0	0	0	1	1	0	1	1	0	0	0	0				0	0	0
QT202	M'nong	36	Farmer	Female	52	37	79	17	12.8	NEG	NEG			QT202	1	2	36	Farmer	2	QT202	1	1	0	0	0	0	0	1	0	1	1	0	1	0	0	0				0	0	0
QT203	M'nong	18	Student	Female	51	36.8	98	19	11.9	NEG	NEG			QT203	1	2	18	Student	2	QT203	1	0	1	0	0	0	0	1	0	1	1	0	1	0	1	0				0	0	0
QT204	M'nong	70	Retired	Female	49	36.9	68	17	9.8	NEG	NEG			QT204	1	2	70	Retired	2	QT204	1	0	0	0	0	1	0	1	1	0	1	1	0	0	1	0				0	0	0
QT205	M'nong	20	Farmer	Male	50	37	78	17	12.2	NEG	NEG			QT205	1	1	20	Farmer	1	QT205	1	1	0	0	0	0	0	1	1	0	1	1	0	0	0	0				0	0	0
QT206	Kinh	35	Farmer	Female	52	37.1	75	19	11.6	NEG	NEG			QT206	0	2	35	Farmer	2	QT206	0	1	0	0	0	0	0	1	1	0	1	1	0	0	0	0				0	0	0
QT207	Kinh	11	Student	Female	33	36.8	109	20	11.1	NEG	NEG			QT207	0	2	11	Student	2	QT207	0	0	1	0	0	0	0	0	0	0	1	0	1	0	1	0				0	0	0
QT208	M'nong	10	Student	Male	37	36.8	110	20	11.1	NEG	NEG			QT208	0	1	10	Student	1	QT208	0	0	1	0	0	0	0	0	0	0	1	0	0	1	1	0				0	0	0
QT209	M'nong	15	Student	Female	54	36.8	101	19	10.6	NEG	NEG			QT209	0	2	15	Student	2	QT209	0	0	1	0	0	0	0	0	0	0	1	1	0	0	1	0				0	0	0
QT210	M'nong	21	Farmer	Male	60	37	98	19	13.9	NEG	NEG			QT210	0	1	21	Farmer	1	QT210	0	1	0	0	0	0	0	1	0	1	1	0	1	0	0	0				0	0	0
QT211	M'nong	39	Farmer	Male	59	36.8	78	18	12.7	NEG	NEG			QT211	0	1	39	Farmer	1	QT211	0	1	0	0	0	0	0	1	0	1	1	0	1	0	0	0				0	0	0
QT212	M'nong	46	Farmer	Female	50	36.8	72	17	8.4	NEG	NEG			QT212	0	2	46	Farmer	2	QT212	0	1	0	0	0	0	0	0	0	0	1	0	1	0	0	0				0	0	0
QT213	M'nong	25	Farmer	Female	53	36.9	82	20	8.5	NEG	NEG			QT213	0	2	25	Farmer	2	QT213	0	1	0	0	0	0	0	0	0	0	1	0	1	0	1	0				0	0	0
QT214	M'nong	29	Farmer	Female	55	37	83	19	12	NEG	NEG			QT214	0	2	29	Farmer	2	QT214	0	1	0	0	0	0	0	0	0	0	1	0	1	0	0	0				0	0	0
QT215	M'nong	32	Farmer	Female	51	36.9	78	17	11.8	NEG	NEG			QT215	0	2	32	Farmer	2	QT215	0	1	0	0	0	0	0	1	1	0	1	1	0	0	0	0				0	0	0
QT216	M'nong	15	Student	Male	43	36.8	109	20	12.4	NEG	NEG			QT216	0	1	15	Student	1	QT216	0	0	1	0	0	0	0	0	0	0	1	0	0	1	0	0				0	0	0
QT217	Kinh	34	Farmer	Female	52	37	79	17	11.7	NEG	NEG			QT217	0	2	34	Farmer	2	QT217	0	1	0	0	0	0	0	1	1	0	1	1	0	0	0	0				0	0	0
QT218	M'nong	11	Student	Male	40	36.9	112	20	12.2	NEG	NEG			QT218	0	1	11	Student	1	QT218	0	0	1	0	0	0	0	0	0	0	1	0	1	0	0	0				0	0	0
QT219	M'nong	28	Farmer	Female	49	36.8	80	19	11.7	NEG	NEG			QT219	0	2	28	Farmer	2	QT219	0	1	0	0	0	0	0	1	1	0	1	1	0	0	0	0				0	0	0
QT220	M'nong	35	Farmer	Male	64	36.9	75	19	9.7	NEG	NEG			QT220	0	1	35	Farmer	1	QT220	0	1	0	0	0	0	0	1	1	0	1	1	0	0	1	0				0	0	0
QT221	M'nong	25	Farmer	Male	58	36.7	79	18	11.8	NEG	NEG			QT221	1	1	25	Farmer	1	QT221	1	1	0	0	0	0	0	1	1	0	1	1	0	0	0	0				0	0	0
QT222	M'nong	22	Farmer	Male	59	36.9	79	19	11.3	NEG	NEG			QT222	0	1	22	Farmer	1	QT222	0	1	0	0	0	0	0	1	1	0	1	1	0	0	0	0				0	0	0
QT223	M'nong	30	Farmer	Male	64	37.1	77	18	13.3	NEG	NEG			QT223	0	1	30	Farmer	1	QT223	0	1	0	0	0	0	0	1	1	0	1	0	1	0	1	0				0	0	0
QT224	M'nong	10	Student	Female	31	37	78	20	10.6	NEG	NEG			QT224	0	2	10	Student	2	QT224	0	0	1	0	0	0	0	0	0	0	1	1	0	0	1	0				0	0	0
QT225	Kinh	58	Farmer	Female	56	37.1	67	17	12.5	NEG	NEG			QT225	1	2	58	Farmer	2	QT225	1	1	0	0	0	0	0	0	0	0	1	1	0	0	0	0				0	0	0
QT226	M'nong	83	Wife House	Female	43	37.1	68	17	10.7	NEG	NEG			QT226	0	2	83	Wife House	2	QT226	0	0	0	0	0	0	1	0	0	0	1	1	0	0	0	0				0	0	0
QT227	M'nong	14	Student	Male	46	36.8	82	19	13.7	NEG	NEG			QT227	0	1	14	Student	1	QT227	0	0	1	0	0	0	0	0	0	0	1	0	1	0	0	0				0	0	0
QT228	M'nong	32	Farmer	Female	46	37.2	83	20	13.8	NEG	NEG			QT228	0	2	32	Farmer	2	QT228	0	1	0	0	0	0	0	1	0	1	1	0	1	0	1	1			1	0	0	0
QT229	M'nong	33	Farmer	Male	59	36.8	72	17	14.8	NEG	NEG			QT229	0	1	33	Farmer	1	QT229	0	1	0	0	0	0	0	0	0	0	1	1	0	0	1	0				0	0	0
QT230	M'nong	25	Farmer	Male	60	37.1	83	19	12.1	NEG	NEG			QT230	0	1	25	Farmer	1	QT230	0	1	0	0	0	0	0	1	0	1	1	0	0	1	1	1			1	0	0	0
QT231	Kinh	14	Student	Male	41	37.4	90	22	6.3	NEG	NEG			QT231	1	1	14	Student	1	QT231	1	0	1	0	0	0	0	0	0	0	0	0	0	0	0	0				0	0	0
QT232	M'nong	50	Farmer	Male	61	37.2	79	18	14.6	NEG	NEG			QT232	0	1	50	Farmer	1	QT232	0	1	0	0	0	0	0	1	0	1	1	0	0	1	1	0				0	0	0
QT233	M'nong	58	Farmer	Male	63	37	80	17	13.7	NEG	NEG			QT233	0	1	58	Farmer	1	QT233	0	1	0	0	0	0	0	0	0	0	1	1	0	0	0	0				0	0	0
QT234	Kinh	41	Farmer	Male	65	36.7	68	17	14.1	NEG	NEG			QT234	0	1	41	Farmer	1	QT234	0	1	0	0	0	0	0	1	0	1	1	0	0	1	1	0				0	0	0
QT235	M'nong	16	Student	Male	59	36.2	75	18	12.6	NEG	NEG			QT235	0	1	16	Student	1	QT235	0	0	1	0	0	0	0	0	0	0	0	0	0	0	0	0				0	0	0
QT236	M'nong	22	Farmer	Male	59	36.8	80	20	9.9	NEG	NEG			QT236	0	1	22	Farmer	1	QT236	0	1	0	0	0	0	0	0	0	0	0	0	0	0	0	0				0	0	0
QT237	M'nong	36	Farmer	Male	59	37.4	86	17	11.8	NEG	NEG			QT237	0	1	36	Farmer	1	QT237	0	1	0	0	0	0	0	1	0	1	1	0	1	0	1	1			1	0	0	0
QT238	M'nong	52	Farmer	Female	59	36.7	68	17	13.1	NEG	NEG			QT238	0	2	52	Farmer	2	QT238	0	1	0	0	0	0	0	1	1	0	1	0	1	0	0	0				0	0	0
QT239	M'nong	80	Wife House	Female	56	36.9	65	16	12.5	NEG	NEG			QT239	0	2	80	Wife House	2	QT239	0	0	0	0	0	0	1	0	0	0	1	0	1	0	0	0				0	0	0
QT240	M'nong	25	Farmer	Female	46	36.8	78	19	7.8	NEG	NEG			QT240	1	2	25	Farmer	2	QT240	1	1	0	0	0	0	0	1	0	1	1	0	0	1	0	0				0	0	0
QT241	M'nong	45	Farmer	Female	56	37	70	17	9	NEG	NEG			QT241	0	2	45	Farmer	2	QT241	0	1	0	0	0	0	0	0	0	0	1	0	1	0	0	0				0	0	0
QT242	M'nong	45	Farmer	Female	56	36.9	72	18	9.4	NEG	NEG			QT242	0	2	45	Farmer	2	QT242	0	1	0	0	0	0	0	0	0	0	1	0	1	0	0	0				0	0	0
QT243	M'nong	42	Farmer	Female	60	37	68	18	11.9	NEG	NEG			QT243	0	2	42	Farmer	2	QT243	0	1	0	0	0	0	0	0	0	0	1	1	0	0	0	0				0	0	0
QT244	M'nong	34	Farmer	Female	58	37	72	18	12.7	NEG	NEG			QT244	0	2	34	Farmer	2	QT244	0	1	0	0	0	0	0	1	0	1	1	1	0	0	0	0				0	0	0
QT245	M'nong	39	Farmer	Female	59	37.1	78	19	10.9	NEG	NEG			QT245	1	2	39	Farmer	2	QT245	1	1	0	0	0	0	0	1	0	1	1	0	1	0	0	0				0	0	0
QT246	M'nong	40	Farmer	Female	56	36.5	68	17	12.3	NEG	NEG			QT246	0	2	40	Farmer	2	QT246	0	1	0	0	0	0	0	1	1	0	1	0	1	0	0	0				0	0	0
QT247	M'nong	16	Student	Female	49	36.8	72	17	11.3	NEG	NEG			QT247	0	2	16	Student	2	QT247	0	0	1	0	0	0	0	0	0	0	1	0	1	0	0	0				0	0	0
QT248	M'nong	11	Student	Female	39	36.3	75	19	11.8	NEG	NEG			QT248	0	2	11	Student	2	QT248	0	0	1	0	0	0	0	0	0	0	1	1	0	0	0	0				0	0	0
QT249	M'nong	10	Student	Male	39	36.9	70	20	12	NEG	NEG			QT249	0	1	10	Student	1	QT249	0	0	1	0	0	0	0	0	0	0	1	1	0	0	0	0				0	0	0
QT250	M'nong	14	Student	Female	42	36.7	62	18	11.6	NEG	NEG			QT250	0	2	14	Student	2	QT250	0	0	1	0	0	0	0	0	0	0	1	0	1	0	0	0				0	0	0
QT251	M'nong	12	Student	Male	37	37.1	60	18	8.5	NEG	NEG			QT251	0	1	12	Student	1	QT251	0	0	1	0	0	0	0	0	0	0	1	0	1	0	0	0				0	0	0
QT252	M'nong	27	Farmer	Female	47	36.4	62	17	9	NEG	NEG			QT252	0	2	27	Farmer	2	QT252	0	1	0	0	0	0	0	1	0	1	1	0	1	0	0	0				0	0	0
QT253	M'nong	18	Farmer	Male	60	36.5	63	16	14.7	NEG	NEG			QT253	0	1	18	Farmer	1	QT253	0	1	0	0	0	0	0	1	0	1	1	0	1	0	0	0				0	0	0
QT254	M'nong	14	Student	Female	42	36.5	67	18	12.5	NEG	NEG			QT254	0	2	14	Student	2	QT254	0	0	1	0	0	0	0	0	0	0	1	0	0	1	0	0				0	0	0
QT255	M'nong	10	Student	Female	35	36.5	70	18	10.6	NEG	NEG			QT255	0	2	10	Student	2	QT255	0	0	1	0	0	0	0	0	0	0	1	0	1	0	0	0				0	0	0
QT256	M'nong	80	Farmer	Male	59	36.8	75	20	10.8	NEG	NEG			QT256	0	1	80	Farmer	1	QT256	0	1	0	0	0	0	0	0	0	0	1	0	0	1	0	0				0	0	0
QT257	M'nong	40	Farmer	Male	60	36.5	63	17	12.9	NEG	NEG			QT257	0	1	40	Farmer	1	QT257	0	1	0	0	0	0	0	1	0	1	1	0	1	0	0	0				0	0	0
QT258	M'nong	10	Student	Male	39	36.6	65	17	9.9	NEG	NEG			QT258	0	1	10	Student	1	QT258	0	0	1	0	0	0	0	0	0	0	1	0	0	1	0	0				0	0	0
QT259	M'nong	12	Student	Male	42	36.7	72	18	11.6	NEG	NEG			QT259	0	1	12	Student	1	QT259	0	0	1	0	0	0	0	0	0	0	1	1	0	0	0	0				0	0	0
QT260	M'nong	15	Student	Male	46	37.4	62	17	9.7	NEG	NEG			QT260	0	1	15	Student	1	QT260	0	0	1	0	0	0	0	0	0	0	1	1	0	0	0	0				0	0	0
QT261	M'nong	32	Farmer	Female	45	36.9	68	17	9.5	NEG	NEG			QT261	0	2	32	Farmer	2	QT261	0	1	0	0	0	0	0	1	0	1	1	1	0	0	0	0				0	0	0
QT262	M'nong	36	Farmer	Female	58	36.8	62	16	7.9	NEG	NEG			QT262	0	2	36	Farmer	2	QT262	0	1	0	0	0	0	0	1	0	1	1	0	1	0	0	0				0	0	0
QT263	M'nong	12	Student	Female	39	36.9	68	17	8.4	NEG	NEG			QT263	0	2	12	Student	2	QT263	0	0	1	0	0	0	0	0	0	0	1	1	0	0	0	0				0	0	0
QT264	Kinh	15	Student	Male	40	36.7	63	17	12	NEG	NEG			QT264	0	1	15	Student	1	QT264	0	0	1	0	0	0	0	1	0	1	1	0	0	1	0	0				0	0	0
QT265	M'nong	63	Farmer	Female	47	36.7	70	20	10.7	NEG	NEG			QT265	0	2	63	Farmer	2	QT265	0	1	0	0	0	0	0	0	0	0	1	0	1	0	0	0				0	0	0
QT266	M'nong	50	Farmer	Female	58	37.1	72	18	10.2	NEG	NEG			QT266	0	2	50	Farmer	2	QT266	0	1	0	0	0	0	0	0	0	0	1	0	1	0	0	0				0	0	0
QT267	M'nong	13	Student	Female	41	36.5	66	18	12.7	NEG	NEG			QT267	0	2	13	Student	2	QT267	0	0	1	0	0	0	0	0	0	0	1	1	0	0	0	0				0	0	0
QT268	M'nong	11	Student	Female	40	36.8	71	19	9.1	NEG	NEG			QT268	0	2	11	Student	2	QT268	0	0	1	0	0	0	0	0	0	0	1	1	0	0	0	0				0	0	0
QT269	M'nong	10	Student	Female	37	36.8	82	20	11.9	NEG	NEG			QT269	0	2	10	Student	2	QT269	0	0	1	0	0	0	0	0	0	0	1	1	0	0	0	0				0	0	0
QT270	M'nong	13	Student	Female	40	36.9	115	21	12.4	NEG	NEG			QT270	0	2	13	Student	2	QT270	0	0	1	0	0	0	0	0	0	0	1	1	0	0	0	0				0	0	0
QT271	M'nong	10	Student	Female	40	36.9	119	20	12.3	NEG	NEG			QT271	0	2	10	Student	2	QT271	0	0	1	0	0	0	0	0	0	0	1	1	0	0	0	0				0	0	0
QT272	Kinh	39	Farmer	Male	60	37.1	72	17	14.3	NEG	NEG			QT272	0	1	39	Farmer	1	QT272	0	1	0	0	0	0	0	1	0	1	1	0	1	0	0	0				0	0	0
QT273	M'nong	23	Farmer	Female	52	37.1	78	17	7.9	NEG	NEG			QT273	0	2	23	Farmer	2	QT273	0	1	0	0	0	0	0	1	0	1	1	1	0	0	0	0				0	0	0
QT274	M'nong	12	Student	Male	40	36.9	100	19	12	NEG	NEG			QT274	0	1	12	Student	1	QT274	0	0	1	0	0	0	0	0	0	0	1	1	0	0	0	0				0	0	0
QT275	M'nong	18	Farmer	Female	57	36.9	98	20	11.4	NEG	NEG			QT275	0	2	18	Farmer	2	QT275	0	1	0	0	0	0	0	1	1	0	1	1	0	0	0	0				0	0	0
QT276	M'nong	10	Student	Male	39	36.9	70	19	11.6	NEG	NEG			QT276	0	1	10	Student	1	QT276	0	0	1	0	0	0	0	0	0	0	1	0	1	0	0	0				0	0	0
QT277	M'nong	40	Farmer	Female	58	36.5	64	18	9.9	NEG	NEG			QT277	0	2	40	Farmer	2	QT277	0	1	0	0	0	0	0	0	0	0	1	0	0	1	0	0				0	0	0
QT278	M'nong	13	Student	Male	40	37	67	17	11.7	NEG	NEG			QT278	0	1	13	Student	1	QT278	0	0	1	0	0	0	0	0	0	0	1	0	0	1	0	0				0	0	0
QT279	M'nong	31	Farmer	Female	58	36.8	77	19	10.7	NEG	NEG			QT279	0	2	31	Farmer	2	QT279	0	1	0	0	0	0	0	1	0	1	1	0	1	0	0	0				0	0	0
QT280	M'nong	37	Farmer	Female	58	36.5	60	20	14.9	NEG	NEG			QT280	0	2	37	Farmer	2	QT280	0	1	0	0	0	0	0	1	0	1	1	1	0	0	0	0				0	0	0
QT281	M'nong	37	Farmer	Female	58	36.8	75	18	13.7	NEG	NEG			QT281	0	2	37	Farmer	2	QT281	0	1	0	0	0	0	0	1	0	1	1	0	1	0	0	0				0	0	0
QT282	Kinh	50	Farmer	Male	58	36.8	65	18	12.2	NEG	NEG			QT282	0	1	50	Farmer	1	QT282	0	1	0	0	0	0	0	1	0	1	1	0	0	1	0	0				0	0	0
QT283	M'nong	21	Farmer	Female	58	36.8	95	19	11	NEG	NEG			QT283	0	2	21	Farmer	2	QT283	0	1	0	0	0	0	0	1	0	1	1	0	1	0	0	0				0	0	0
QT284	M'nong	18	Student	Female	59	36.9	100	19	11.4	NEG	NEG			QT284	0	2	18	Student	2	QT284	0	0	1	0	0	0	0	1	0	1	1	0	1	0	0	0				0	0	0
QT285	M'nong	10	Student	Male	39	36.9	115	20	11.2	NEG	NEG			QT285	0	1	10	Student	1	QT285	0	0	1	0	0	0	0	0	0	0	1	0	0	1	0	0				0	0	0
QT286	M'nong	10	Student	Female	40	36.8	108	19	22.2	NEG	NEG			QT286	0	2	10	Student	2	QT286	0	0	1	0	0	0	0	0	0	0	1	0	1	0	0	0				0	0	0
QT287	M'nong	38	Farmer	Female	49	37.1	70	17	12.5	NEG	NEG			QT287	0	2	38	Farmer	2	QT287	0	1	0	0	0	0	0	1	0	1	1	0	1	0	0	0				0	0	0
QT288	M'nong	10	Student	Female	39	37	120	21	13.8	NEG	NEG			QT288	0	2	10	Student	2	QT288	0	0	1	0	0	0	0	0	0	0	1	1	0	0	0	0				0	0	0
QT289	M'nong	41	Farmer	Female	57	36.9	70	17	10	NEG	NEG			QT289	0	2	41	Farmer	2	QT289	0	1	0	0	0	0	0	1	0	1	1	1	0	0	0	0				0	0	0
QT290	M'nong	39	Farmer	Female	57	37	75	18	11.5	NEG	NEG			QT290	0	2	39	Farmer	2	QT290	0	1	0	0	0	0	0	1	0	1	1	0	1	0	0	0				0	0	0
QT291	M'nong	31	Farmer	Male	67	37	78	18	14.9	NEG	NEG			QT291	1	1	31	Farmer	1	QT291	1	1	0	0	0	0	0	1	0	1	1	1	0	0	0	0				0	0	0
QT292	Kinh	40	Farmer	Female	46	36.8	75	17	9.3	NEG	NEG			QT292	0	2	40	Farmer	2	QT292	0	1	0	0	0	0	0	0	0	0	1	0	1	0	0	0				0	0	0
QT293	M'nong	18	Student	Female	46	36.9	100	20	9.1	NEG	NEG			QT293	0	2	18	Student	2	QT293	0	0	1	0	0	0	0	1	0	1	1	0	0	1	0	0				0	0	0
QT294	M'nong	18	Student	Female	45	36.7	99	19	11.6	NEG	NEG			QT294	0	2	18	Student	2	QT294	0	0	1	0	0	0	0	0	0	0	1	1	0	0	0	0				0	0	0
QT295	M'nong	14	Student	Male	40	36.9	116	20	12.5	NEG	NEG			QT295	0	1	14	Student	1	QT295	0	0	1	0	0	0	0	0	0	0	1	1	0	0	0	0				0	0	0
QT296	M'nong	31	Farmer	Male	58	36.8	78	19	12.7	NEG	NEG			QT296	0	1	31	Farmer	1	QT296	0	1	0	0	0	0	0	1	0	1	1	0	1	0	0	0				0	0	0
QT297	M'nong	50	Farmer	Male	64	36.8	67	17	14.1	NEG	NEG			QT297	0	1	50	Farmer	1	QT297	0	1	0	0	0	0	0	1	0	1	1	0	0	1	0	0				0	0	0
QT298	M'nong	55	Farmer	Male	60	36.9	70	18	10.3	NEG	NEG			QT298	0	1	55	Farmer	1	QT298	0	1	0	0	0	0	0	1	0	1	1	0	1	0	0	0				0	0	0
QT299	M'nong	18	Student	Male	60	36.8	98	19	14.2	NEG	NEG			QT299	0	1	18	Student	1	QT299	0	0	1	0	0	0	0	1	1	0	1	0	1	0	0	0				0	0	0
QT300	M'nong	21	Farmer	Female	46	37	95	19	11.8	NEG	NEG			QT300	0	2	21	Farmer	2	QT300	0	1	0	0	0	0	0	0	0	0	1	1	0	0	0	0				0	0	0
QT301	M'nong	46	Farmer	Female	49	37.1	68	17	12.7	NEG	NEG			QT301	1	2	46	Farmer	2	QT301	1	1	0	0	0	0	0	0	0	0	1	1	0	0	0	0				0	0	0
QT302	M'nong	25	Farmer	Female	46	37	79	19	8.6	NEG	NEG			QT302	0	2	25	Farmer	2	QT302	0	1	0	0	0	0	0	0	0	0	1	1	0	0	0	0				0	0	0
QT303	M'nong	18	Student	Female	51	36.9	100	20	12.7	NEG	NEG			QT303	0	2	18	Student	2	QT303	0	0	1	0	0	0	0	1	0	1	1	0	1	0	0	0				0	0	0
QT304	M'nong	21	Farmer	Male	56	37	82	20	11.3	NEG	NEG			QT304	0	1	21	Farmer	1	QT304	0	1	0	0	0	0	0	1	1	0	1	1	0	0	0	0				0	0	0
QT305	M'nong	40	Farmer	Female	52	37	74	17	9	NEG	NEG			QT305	0	2	40	Farmer	2	QT305	0	1	0	0	0	0	0	0	0	0	1	1	0	0	0	0				0	0	0
QT306	Kinh	48	Farmer	Male	58	36.8	78	19	15.5	NEG	NEG			QT306	0	1	48	Farmer	1	QT306	0	1	0	0	0	0	0	1	1	0	0	0	0	0	0	0				0	0	0
QT307	M'nong	53	Farmer	Male	55	37	80	20	12.7	NEG	NEG			QT307	0	1	53	Farmer	1	QT307	0	1	0	0	0	0	0	0	0	0	0	0	0	0	0	0				0	0	0
QT308	M'nong	48	Farmer	Male	58	36.9	78	20	15.4	NEG	NEG			QT308	0	1	48	Farmer	1	QT308	0	1	0	0	0	0	0	1	1	0	0	0	0	0	0	0				0	0	0
QT309	M'nong	69	Farmer	Male	58	36.9	80	20	11.8	NEG	NEG			QT309	0	1	69	Farmer	1	QT309	0	1	0	0	0	0	0	1	0	1	0	0	0	0	0	0				0	0	0
QT310	M'nong	47	Farmer	Male	53	36.9	82	20	13.2	NEG	NEG			QT310	0	1	47	Farmer	1	QT310	0	1	0	0	0	0	0	0	0	0	0	0	0	0	0	0				0	0	0
QT311	M'nong	61	Farmer	Female	50	36.8	79	20	14	NEG	NEG			QT311	0	2	61	Farmer	2	QT311	0	1	0	0	0	0	0	0	0	0	0	0	0	0	0	0				0	0	0
QT312	M'nong	45	Farmer	Female	53	36.9	80	20	12.5	NEG	NEG			QT312	0	2	45	Farmer	2	QT312	0	1	0	0	0	0	0	0	0	0	0	0	0	0	0	0				0	0	0
QT313	M'nong	25	Farmer	Male	53	36.8	79	19	11	NEG	NEG			QT313	1	1	25	Farmer	1	QT313	1	1	0	0	0	0	0	1	0	1	0	0	0	0	0	0				0	0	0
QT314	M'nong	28	Farmer	Female	56	36.7	69	19	10.5	NEG	NEG			QT314	0	2	28	Farmer	2	QT314	0	1	0	0	0	0	0	0	0	0	0	0	0	0	0	0				0	0	0
QT315	M'nong	27	Farmer	Female	58	36.7	78	20	12.2	NEG	NEG			QT315	0	2	27	Farmer	2	QT315	0	1	0	0	0	0	0	0	0	0	0	0	0	0	0	0				0	0	0
QT316	M'nong	43	Farmer	Female	52	36.8	75	20	12.1	NEG	NEG			QT316	0	2	43	Farmer	2	QT316	0	1	0	0	0	0	0	0	0	0	0	0	0	0	0	0				0	0	0
QT317	Muong	35	Farmer	Male	60	36.8	80	20	15.3	NEG	NEG			QT317	1	1	35	Farmer	1	QT317	1	1	0	0	0	0	0	1	0	1	1	0	0	1	0	0				0	0	0
QT318	M'nong	37	Farmer	Female	55	37	69	20	11.5	NEG	NEG			QT318	0	2	37	Farmer	2	QT318	0	1	0	0	0	0	0	0	0	0	0	0	0	0	0	0				0	0	0
QT319	M'nong	37	Farmer	Female	53	36.5	70	56	11.8	NEG	NEG			QT319	0	2	37	Farmer	2	QT319	0	1	0	0	0	0	0	1	0	1	1	0	1	0	0	0				0	0	0
QT320	M'nong	69	Farmer	Female	50	36.7	75	20	12.9	NEG	NEG			QT320	0	2	69	Farmer	2	QT320	0	1	0	0	0	0	0	0	0	0	0	0	0	0	0	0				0	0	0
QT321	M'nong	34	Farmer	Male	62	36.9	70	21	12.6	NEG	NEG			QT321	0	1	34	Farmer	1	QT321	0	1	0	0	0	0	0	1	0	1	1	0	0	1	0	0				0	0	0
QT322	M'nong	51	Farmer	Female	52	36	72	19	10.7	NEG	NEG			QT322	0	2	51	Farmer	2	QT322	0	1	0	0	0	0	0	0	0	0	1	1	0	0	0	0				0	0	0
QT323	M'nong	67	Farmer	Female	52	36.7	75	20	10.2	NEG	NEG			QT323	0	2	67	Farmer	2	QT323	0	1	0	0	0	0	0	0	0	0	1	1	0	0	0	0				0	0	0
QT324	M'nong	18	Farmer	Female	52	36.6	72	20	10.8	NEG	NEG			QT324	0	2	18	Farmer	2	QT324	0	1	0	0	0	0	0	1	0	1	1	1	0	0	0	0				0	0	0
QT325	M'nong	28	Forest officer	Male	60	36.8	75	20	13.9	NEG	NEG			QT325	0	1	28	Forest officer	1	QT325	0	0	0	0	1	0	0	1	1	0	1	1	0	0	0	1		1		0	0	0
QT326	M'nong	48	Farmer	Male	58	36.8	78	20	13.4	NEG	NEG			QT326	0	1	48	Farmer	1	QT326	0	1	0	0	0	0	0	0	0	0	1	1	0	0	0	0				0	0	0
QT327	M'nong	44	Farmer	Male	57	36.8	76	20	13.3	NEG	NEG			QT327	0	1	44	Farmer	1	QT327	0	1	0	0	0	0	0	0	0	0	1	1	0	0	0	0				0	0	0
QT328	M'nong	65	Farmer	Male	55	36.8	75	21	8.7	NEG	NEG			QT328	0	1	65	Farmer	1	QT328	0	1	0	0	0	0	0	0	0	0	1	1	0	0	0	0				0	0	0
QT329	M'nong	18	Farmer	Male	49	37.2	79	21	11.6	NEG	NEG			QT329	0	1	18	Farmer	1	QT329	0	1	0	0	0	0	0	0	0	0	1	1	0	0	0	0				0	0	0
QT330	M'nong	67	Farmer	Female	54	36.8	78	20	12.2	NEG	NEG			QT330	0	2	67	Farmer	2	QT330	0	1	0	0	0	0	0	0	0	0	0	0	0	0	0	0				0	0	0
QT331	Thai	54	Farmer	Female	55	36,7	75	19	12.7	NEG	NEG			QT331	0	1	54	Farmer	2	QT331	0	1	0	0	0	0	0	1	0	1	1	1	0	0	0	0				0	0	0
QT332	M'nong	26	Farmer	Female	60	36.7	76	20	13.3	NEG	NEG			QT332	0	2	26	Farmer	2	QT332	0	1	0	0	0	0	0	1	0	1	1	0	0	1	0	0				0	0	0
QT333	M'nong	54	Farmer	Male	57	36.8	78	21	10.8	NEG	NEG			QT333	0	1	54	Farmer	1	QT333	0	1	0	0	0	0	0	1	1	0	1	1	0	0	0	0				0	0	0
QT334	M'nong	25	Farmer	Female	55	36.9	78	20	10.9	NEG	NEG			QT334	0	2	25	Farmer	2	QT334	0	1	0	0	0	0	0	0	0	0	1	0	1	0	0	0				0	0	0
QT335	M'nong	65	Farmer	Female	50	36.8	72	20	11.8	NEG	NEG			QT335	0	2	65	Farmer	2	QT335	0	1	0	0	0	0	0	0	0	0	1	0	0	1	0	0				0	0	0
QT336	M'nong	66	House wife	female	50	36.9	80	20	10.4	NEG	NEG			QT336	0	2	66	House wife	2	QT336	0	0	0	0	0	0	1	0	0	0	0	0	0	0	0	0				0	0	0
QT337	M'nong	51	Farmer	Male	58	36.9	78	20	10.4	NEG	NEG			QT337	0	1	51	Farmer	1	QT337	0	1	0	0	0	0	0	0	0	0	1	0	0	1	0	0				0	0	0
QT338	M'nong	30	Farmer	Female	55	36.8	75	20	11.1	NEG	NEG			QT338	0	2	30	Farmer	2	QT338	0	1	0	0	0	0	0	0	0	0	1	1	0	0	0	0				0	0	0
QT339	M'nong	45	Farmer	Male	58	36.6	75	20	13.5	NEG	NEG			QT339	0	1	45	Farmer	1	QT339	0	1	0	0	0	0	0	1	0	1	1	1	0	0	0	0				0	0	0
QT340	M'nong	66	Farmer	Female	52	36.9	82	20	8.2	NEG	NEG			QT340	0	2	66	Farmer	2	QT340	0	1	0	0	0	0	0	0	0	0	1	0	0	1	0	0				0	0	0
QT341	M'nong	37	Farmer	Female	55	36.8	75	20	12.8	NEG	NEG			QT341	0	2	37	Farmer	2	QT341	0	1	0	0	0	0	0	0	0	0	1	0	0	1	0	0				0	0	0
QT342	M'nong	29	Farmer	Female	56	36.8	78	20	10	NEG	NEG			QT342	0	2	29	Farmer	2	QT342	0	1	0	0	0	0	0	0	0	0	1	1	0	0	0	0				0	0	0
QT343	M'nong	18	Farmer	Female	42	36.8	77	20	9.1	NEG	NEG			QT343	0	2	18	Farmer	2	QT343	0	1	0	0	0	0	0	0	0	0	1	1	0	0	0	0				0	0	0
QT344	M'nong	67	Farmer	Female	49	37	79	20	9.8	NEG	NEG			QT344	0	2	67	Farmer	2	QT344	0	1	0	0	0	0	0	0	0	0	1	0	1	0	0	0				0	0	0
QT345	M'nong	49	Farmer	Male	68	37.2	77	20	11	NEG	NEG			QT345	0	1	49	Farmer	1	QT345	0	1	0	0	0	0	0	1	1	0	1	1	0	0	0	0				0	0	0
QT346	M'nong	52	Farmer	Female	53	37.1	77	20	12	NEG	NEG			QT346	0	2	52	Farmer	2	QT346	0	1	0	0	0	0	0	0	0	0	1	0	1	0	0	0				0	0	0
QT347	M'nong	15	Farmer	Male	40	37.1	80	20	10.8	NEG	NEG			QT347	0	1	15	Farmer	1	QT347	0	1	0	0	0	0	0	0	0	0	1	0	0	1	0	0				0	0	0
QT348	M'nong	12	Student	Male	36	37.2	78	20	11.4	NEG	NEG			QT348	0	1	12	Student	1	QT348	0	0	1	0	0	0	0	0	0	0	1	0	1	0	0	0				0	0	0
QT349	M'nong	47	Farmer	Female	50	36.9	78	19	12.6	NEG	NEG			QT349	0	2	47	Farmer	2	QT349	0	1	0	0	0	0	0	1	0	1	1	0	1	0	0	0				0	0	0
QT350	M'nong	13	Farmer	Male	37	37.2	79	20	12.1	NEG	NEG			QT350	0	1	13	Farmer	1	QT350	0	1	0	0	0	0	0	0	0	0	1	0	1	0	0	0				0	0	0
QT351	M'nong	24	Farmer	Female	53	36.8	77	20	11.7	NEG	NEG			QT351	1	2	24	Farmer	2	QT351	1	1	0	0	0	0	0	0	0	0	1	1	0	0	0	0				0	0	0
QT352	M'nong	60	Farmer	Female	50	37.1	78	20	11.9	NEG	NEG			QT352	0	2	60	Farmer	2	QT352	0	1	0	0	0	0	0	0	0	0	1	0	0	1	0	0				0	0	0
QT353	M'nong	50	Farmer	Female	53	36.7	77	20	12.5	NEG	NEG			QT353	0	2	50	Farmer	2	QT353	0	1	0	0	0	0	0	0	0	0	1	0	1	0	0	0				0	0	0
QT354	M'nong	21	Farmer	Female	57	37.1	77	20	12.2	NEG	NEG			QT354	0	2	21	Farmer	2	QT354	0	1	0	0	0	0	0	0	0	0	1	1	0	0	0	0				0	0	0
QT355	M'nong	50	Farmer	Female	50	37.1	76	20	12.8	NEG	NEG			QT355	0	2	50	Farmer	2	QT355	0	1	0	0	0	0	0	0	0	0	1	0	1	0	0	0				0	0	0
QT356	M'nong	31	Farmer	Female	56	37.1	75	20	10.8	NEG	NEG			QT356	0	2	31	Farmer	2	QT356	0	1	0	0	0	0	0	0	0	0	1	0	1	0	0	0				0	0	0
QT357	M'nong	12	Student	Female	39	37.2	78	20	12	NEG	NEG			QT357	0	2	12	Student	2	QT357	0	0	1	0	0	0	0	0	0	0	1	0	1	0	0	0				0	0	0
QT358	M'nong	50	Farmer	Female	52	37	72	20	10.3	NEG	NEG			QT358	0	2	50	Farmer	2	QT358	0	1	0	0	0	0	0	0	0	0	1	0	1	0	0	0				0	0	0
QT359	M'nong	46	Farmer	Female	50	36.9	75	20	7.9	NEG	NEG			QT359	0	2	46	Farmer	2	QT359	0	1	0	0	0	0	0	0	0	0	1	1	0	0	0	0				0	0	0
QT360	M'nong	12	Student	Female	36	37.2	79	20	9.4	NEG	NEG			QT360	0	2	12	Student	2	QT360	0	0	1	0	0	0	0	0	0	0	1	1	0	0	0	0				0	0	0
QT361	M'nong	22	Farmer	Female	52	36.8	71	19	14.1	NEG	NEG			QT361	0	2	22	Farmer	2	QT361	0	1	0	0	0	0	0	0	0	0	0	0	0	0	0	0				0	0	0
QT362	M'nong	34	Farmer	Female	56	37	76	21	12.5	NEG	NEG			QT362	0	2	34	Farmer	2	QT362	0	1	0	0	0	0	0	0	0	0	1	1	0	0	0	0				0	0	0
QT363	M'nong	25	Farmer	Male	60	36.9	75	20	13.8	NEG	NEG			QT363	0	1	25	Farmer	1	QT363	0	1	0	0	0	0	0	1	0	1	0	0	0	0	0	0				0	0	0
QT364	M'nong	57	Farmer	Male	55	37.2	77	20	14.6	NEG	NEG			QT364	0	1	57	Farmer	1	QT364	0	1	0	0	0	0	0	0	0	0	1	0	1	0	0	0				0	0	0
QT365	M'nong	13	Farmer	Male	41	37.1	76	20	12.6	NEG	NEG			QT365	0	1	13	Farmer	1	QT365	0	1	0	0	0	0	0	0	0	0	0	0	0	0	0	0				0	0	0
QT366	M'nong	68	Farmer	Female	49	37.1	75	20	10.8	NEG	NEG			QT366	0	2	68	Farmer	2	QT366	0	1	0	0	0	0	0	0	0	0	0	0	0	0	0	0				0	0	0
QT367	Kinh	56	Market Trader	Female	53	37	76	20	14	NEG	NEG			QT367	0	2	56	Market Trader	2	QT367	0	0	0	0	0	0	1	1	1	0	1	1	0	0	0	0				0	0	0
QT368	Kinh	33	Market Trader	Female	57	37.1	76	20	12.5	NEG	NEG			QT368	0	2	33	Market Trader	2	QT368	0	0	0	0	0	0	1	0	0	0	1	1	0	0	0	0				0	0	0
QT369	M'nong	45	Farmer	Female	48	37.1	78	20	10.9	NEG	NEG			QT369	0	2	45	Farmer	2	QT369	0	1	0	0	0	0	0	0	0	0	1	0	1	0	0	0				0	0	0
QT370	M'nong	15	Farmer	Male	45	37.1	78	26	11.8	NEG	NEG			QT370	0	1	15	Farmer	1	QT370	0	1	0	0	0	0	0	1	0	1	1	0	1	0	0	0				0	0	0
QT371	M'nong	50	Farmer	Male	65	37.1	81	23	14.1	NEG	NEG			QT371	0	1	50	Farmer	1	QT371	0	1	0	0	0	0	0	0	0	0	1	1	0	0	0	0				0	0	0
QT372	M'nong	50	Farmer	Female	48	36.8	76	21	12.2	NEG	NEG			QT372	0	2	50	Farmer	2	QT372	0	1	0	0	0	0	0	0	0	0	1	1	0	0	0	0				0	0	0
QT373	M'nong	56	Unemployment	Male	59	37.3	85	26	11.6	NEG	NEG			QT373	0	1	56	Unemployment	1	QT373	0	0	0	0	0	0	1	0	0	0	1	1	0	0	0	0				0	0	0
QT374	Kinh	24	Farmer	Female	42	37	81	22	12	NEG	NEG			QT374	0	2	24	Farmer	2	QT374	0	1	0	0	0	0	0	0	0	0	0	0	0	0	0	0				0	0	0
QT375	Kinh	35	Farmer	Female	35	37	76	20	10.6	NEG	NEG			QT375	0	2	35	Farmer	2	QT375	0	1	0	0	0	0	0	0	0	0	1	1	0	0	0	0				0	0	0
QT376	Kinh	37	farmer	Female	48	37	76	20	12.6	NEG	NEG			QT376	0	2	37	farmer	2	QT376	0	1	0	0	0	0	0	0	0	0	1	1	0	0	0	0				0	0	0
QT377	Kinh	43	Farmer	Male	64	37.1	75	20	13.7	NEG	NEG			QT377	0	1	43	Farmer	1	QT377	0	1	0	0	0	0	0	1	0	1	1	1	0	0	0	0				0	0	0
QT378	Kinh	39	Farmer	Male	52	36.9	77	20	14.3	NEG	NEG			QT378	0	1	39	Farmer	1	QT378	0	1	0	0	0	0	0	1	0	1	1	1	0	0	0	0				0	0	0
QT379	Tho	40	Farmer	Male	53	36.7	75	20	13.8	NEG	NEG			QT379	0	1	40	Farmer	1	QT379	0	1	0	0	0	0	0	0	0	0	1	0	1	0	0	0				0	0	0
QT380	Kinh	52	Farmer	Male	55	36.7	78	20	14.3	NEG	NEG			QT380	0	1	52	Farmer	1	QT380	0	1	0	0	0	0	0	0	0	0	1	0	1	0	0	0				0	0	0
QT381	Kinh	38	Farmer	Male	53	37.1	78	20	13.6	NEG	NEG			QT381	0	1	38	Farmer	1	QT381	0	1	0	0	0	0	0	1	0	1	1	1	0	0	0	0				0	0	0
QT382	M'nong	66	Farmer	Male	57	37.1	72	19	13.9	NEG	NEG			QT382	0	1	66	Farmer	1	QT382	0	1	0	0	0	0	0	0	0	0	0	0	0	0	0	0				0	0	0
QT383	Kinh	46	Farmer	Male	57	36.8	76	20	14.1	NEG	NEG			QT383	0	1	46	Farmer	1	QT383	0	1	0	0	0	0	0	1	1	0	1	1	0	0	0	0				0	0	0
QT384	Tho	11	Student	Male	36	37.1	76	20	11.4	NEG	NEG			QT384	0	1	11	Student	1	QT384	0	0	1	0	0	0	0	0	0	0	1	1	0	0	0	0				0	0	0
QT385	Tho	15	Student	Female	39	36.7	77	20	12.1	NEG	NEG			QT385	0	2	15	Student	2	QT385	0	0	1	0	0	0	0	0	0	0	1	1	0	0	1	0				0	0	0
QT386	Kinh	51	Farmer	Female	55	37.1	77	20	11.2	NEG	NEG			QT386	0	2	51	Farmer	2	QT386	0	1	0	0	0	0	0	0	0	0	1	1	0	0	0	0				0	0	0
QT387	Kinh	46	Worker	Female	58	37.1	78	20	12.7	NEG	NEG			QT387	0	2	46	Worker	2	QT387	0	0	0	0	0	0	1	1	1	0	1	1	0	0	1	0				0	0	0
QT388	Kinh	13	Student	Female	35	37.1	78	20	10.7	NEG	NEG			QT388	0	2	13	Student	2	QT388	0	0	1	0	0	0	0	0	0	0	1	1	0	0	1	0				0	0	0
QT389	Kinh	15	Student	Female	42	37	76	20	13.5	NEG	NEG			QT389	0	2	15	Student	2	QT389	0	0	1	0	0	0	0	0	0	0	0	0	0	0	0	0				0	0	0
QT390	Kinh	58	Farmer	Male	60	37.1	69	20	12.8	NEG	NEG			QT390	0	1	58	Farmer	1	QT390	0	1	0	0	0	0	0	0	0	0	1	1	0	0	0	0				0	0	0
QT391	Kinh	30	Farmer	Female	57	37.1	76	21	12.5	NEG	NEG			QT391	0	2	30	Farmer	2	QT391	0	1	0	0	0	0	0	0	0	0	1	1	0	0	1	0				0	0	0
QT392	M'nong	69	Farmer	Female	48	37.1	80	21	9.9	NEG	NEG			QT392	0	2	69	Farmer	2	QT392	0	1	0	0	0	0	0	0	0	0	0	0	0	0	0	0				0	0	0
QT393	Kinh	36	Worker	Male	65	36.9	80	21	13.9	NEG	NEG			QT393	0	1	36	WOrker	1	QT393	0	0	0	0	0	0	1	0	0	0	1	1	0	0	1	0				0	0	0
QT394	Kinh	33	Teacher	Female	48	37	78	20	12.4	NEG	NEG			QT394	0	2	33	Teacher	2	QT394	0	0	0	1	0	0	0	0	0	0	1	1	0	0	0	0				0	0	0
QT395	Kinh	35	Worker-Technician	Male	49	37	76	20	12.2	NEG	NEG			QT395	0	1	35	Worker-Technician	1	QT395	0	0	0	0	0	0	1	0	0	0	1	1	0	0	0	0				0	0	0
QT396	Kinh	48	Farmer	Male	58	36.8	72	20	12.3	NEG	NEG			QT396	1	1	48	Farmer	1	QT396	1	1	0	0	0	0	0	0	0	0	0	0	0	0	0	0				0	0	0
QT397	Kinh	18	Farmer	Female	58	37	78	20	10.9	NEG	NEG			QT397	0	2	18	Farmer	2	QT397	0	1	0	0	0	0	0	0	0	0	1	1	0	0	0	0				0	0	0
QT398	Kinh	52	Worker	Female	49	36.8	78	20	12.2	NEG	NEG			QT398	0	2	52	Worker	2	QT398	0	0	0	0	0	0	1	0	0	0	1	1	0	0	1	0				0	0	0
QT399	Kinh	36	Worker	Female	55	37.1	78	20	12	NEG	NEG			QT399	0	2	36	Worker	2	QT399	0	0	0	0	0	0	1	0	0	0	1	1	0	0	0	0				0	0	0
QT400	Kinh	30	Farmer	Male	57	37.1	72	21	13	NEG	NEG			QT400	0	1	30	Farmer	1	QT400	0	1	0	0	0	0	0	0	0	0	1	1	0	0	0	0				0	0	0
QT401	Kinh	37	Farmer	Female	56	36.9	65	19	11.9	NEG	NEG			QT401	0	2	37	Farmer	2	QT401	0	1	0	0	0	0	0	0	0	0	1	1	0	0	0	0				0	0	0
QT402	Kinh	39	Officer	male	62	36.8	65	20	14.5	NEG	NEG			QT402	0	1	39	Officer	1	QT402	0	0	0	0	0	0	1	1	0	0	1	1	0	0	1	0				0	0	0
QT403	Kinh	59	Farmer	Female	49	37.1	70	19	11.4	NEG	NEG			QT403	0	2	59	Farmer	2	QT403	0	1	0	0	0	0	0	0	0	0	1	1	0	0	0	0				0	0	0
QT404	Kinh	42	Farmer	Female	49	36.8	68	19	11.2	NEG	NEG			QT404	0	2	42	Farmer	2	QT404	0	1	0	0	0	0	0	0	0	0	1	1	0	0	0	0				0	0	0
QT405	Kinh	34	Farmer	Male	58	37.1	67	21	13.1	NEG	NEG			QT405	0	1	34	Farmer	1	QT405	0	1	0	0	0	0	0	0	0	0	1	1	0	0	0	0				0	0	0
QT406	Kinh	24	Farmer	Male	56	37.2	67	19	13.2	NEG	NEG			QT406	0	1	24	Farmer	1	QT406	0	1	0	0	0	0	0	1	1	0	1	1	0	0	1	0				0	0	0
QT407	Nung	20	Farmer	Female	49	37.2	68	20	11.6	NEG	NEG			QT407	0	2	20	Farmer	2	QT407	0	1	0	0	0	0	0	0	0	0	1	1	0	0	0	0				0	0	0
QT408	Kinh	44	Farmer	Female	52	37.1	68	21	11.8	NEG	NEG			QT408	0	2	44	Farmer	2	QT408	0	1	0	0	0	0	0	0	0	0	1	1	0	0	0	0				0	0	0
QT409	M'nong	34	Farmer	Female	51	37.1	78	20	11.4	NEG	NEG			QT409	0	2	34	Farmer	2	QT409	0	1	0	0	0	0	0	0	0	0	1	1	0	0	0	0				0	0	0
QT410	Kinh	34	Farmer	Female	48	36.8	67	21	11.9	NEG	NEG			QT410	0	2	34	Farmer	2	QT410	0	1	0	0	0	0	0	0	0	0	1	1	0	0	0	0				0	0	0
QT411	Kinh	38	Farmer	Male	57	37.1	67	21	12.3	NEG	NEG			QT411	1	1	38	Farmer	1	QT411	1	1	0	0	0	0	0	1	0	1	1	0	1	0	0	0				0	0	0
QT412	Kinh	63	Farmer	Female	51	36.9	76	20	12	NEG	NEG			QT412	0	2	63	Farmer	2	QT412	0	1	0	0	0	0	0	0	0	0	1	1	0	0	0	0				0	0	0
QT413	Kinh	34	Farmer	Female	48	36.9	67	20	11.7	NEG	NEG			QT413	0	2	34	Farmer	2	QT413	0	1	0	0	0	0	0	0	0	0	1	1	0	0	1	0				0	0	0
QT414	Kinh	16	Student	Male	47	37	78	20	12.4	NEG	NEG			QT414	0	1	16	Student	1	QT414	0	0	1	0	0	0	0	0	0	0	1	1	0	0	0	0				0	0	0
QT415	M'nong	38	Farmer	Male	60	36.9	69	21	12.2	NEG	NEG			QT415	0	1	38	Farmer	1	QT415	0	1	0	0	0	0	0	1	0	0	0	0	0	0	0	0				0	0	0
QT416	Kinh	31	TEACHER	Female	48	37.1	70	21	13	NEG	NEG			QT416	1	2	31	Teacher	2	QT416	1	0	0	1	0	0	0	0	0	0	1	1	0	0	1	0				0	0	0
QT417	Kinh	30	Farmer	Female	50	36.8	78	20	13.3	NEG	NEG			QT417	0	2	30	Farmer	2	QT417	0	1	0	0	0	0	0	0	0	0	1	1	0	0	1	0				0	0	0
QT418	Kinh	37	Worker	Male	58	37.1	65	19	15	NEG	NEG			QT418	0	1	37	Worker	1	QT418	0	0	0	0	0	0	1	0	0	0	1	1	0	0	0	0				0	0	0
QT419	M'nong	23	Farmer	Male	58	37.1	67	21	14.9	NEG	NEG			QT419	0	1	23	Farmer	1	QT419	0	1	0	0	0	0	0	1	0	1	1	1	0	0	1	0				0	0	0
QT420	Kinh	31	Farmer	Female	49	37.1	69	22	12.4	NEG	NEG			QT420	0	2	31	Farmer	2	QT420	0	1	0	0	0	0	0	0	0	0	1	1	0	0	0	0				0	0	0
QT421	Tay	59	Farmer	Male	58	37.2	69	21	9.9	NEG	NEG			QT421	0	1	59	Farmer	1	QT421	0	1	0	0	0	0	0	0	0	0	1	1	0	0	0	0				0	0	0
QT422	Kinh	40	Worker	Male	62	37.1	68	20	13.5	NEG	NEG			QT422	0	1	40	Worker	1	QT422	0	0	0	0	0	0	1	0	0	0	1	1	0	0	0	0				0	0	0
QT423	Kinh	35	Worker	Female	50	39.7	68	21	10.9	NEG	NEG			QT423	0	2	35	Worker	2	QT423	0	0	0	0	0	0	1	0	0	0	1	1	0	0	0	0				0	0	0
QT424	Kinh	39	Worker	Male	58	39.7	71	21	15.4	NEG	NEG			QT424	0	1	39	Worker	1	QT424	0	0	0	0	0	0	1	0	0	0	1	1	0	0	0	0				0	0	0
QT425	M'nong	59	Farmer	Female	50	37	72	19	11.6	NEG	NEG			QT425	0	2	59	Farmer	2	QT425	0	1	0	0	0	0	0	0	0	0	1	1	0	0	1	0				0	0	0
QT426	M'nong	25	Farmer	Female	49	37.1	68	20	8.9	NEG	NEG			QT426	0	2	25	Farmer	2	QT426	0	1	0	0	0	0	0	0	0	0	1	1	0	0	0	0				0	0	0
QT427	Kinh	38	Worker	Female	50	37	69	19	12.9	NEG	NEG			QT427	0	2	38	Worker	2	QT427	0	0	0	0	0	0	1	0	0	0	1	1	0	0	1	0				0	0	0
QT428	Kinh	39	Farmer	Male	58	37.2	68	19	14.1	NEG	NEG			QT428	0	1	39	Farmer	1	QT428	0	1	0	0	0	0	0	1	0	0	1	1	0	0	0	0				0	0	0
QT429	Thai	40	Market Trader	Female	51	38.9	69	21	13.1	NEG	NEG			QT429	0	2	40	Market Trader	2	QT429	0	0	0	0	0	0	1	0	0	0	1	1	0	0	0	0				0	0	0
QT430	Kinh	13	Student	Female	37	37.1	76	20	13	NEG	NEG			QT430	0	2	13	Student	2	QT430	0	0	1	0	0	0	0	0	0	0	1	0	1	0	0	0				0	0	0
QT431	Kinh	22	Farmer	Female	48	37.1	68	19	13.5	NEG	NEG			QT431	0	2	22	Farmer	2	QT431	0	1	0	0	0	0	0	0	0	0	1	1	0	0	0	0				0	0	0
QT432	Kinh	53	Farmer	Female	48	37.1	69	21	12.3	NEG	NEG			QT432	0	2	53	Farmer	2	QT432	0	1	0	0	0	0	0	0	0	0	1	1	0	0	0	0				0	0	0
QT433	M'nong	59	Forest ranger	male	60	37.1	70	19	10.7	NEG	NEG			QT433	0	1	59	Forest ranger	1	QT433	0	0	0	0	1	0	0	1	1	0	1	1	0	0	1	0				0	0	0
QT434	M'nong	23	Farmer	Male	57	37.2	66	19	13.6	NEG	NEG			QT434	0	1	23	Farmer	1	QT434	0	1	0	0	0	0	0	1	1	0	1	1	0	0	0	0				0	0	0
QT435	M'nong	33	Farmer	Male	52	37.2	70	20	15	NEG	NEG			QT435	0	1	33	Farmer	1	QT435	0	1	0	0	0	0	0	0	0	0	1	0	0	1	0	0				0	0	0
QT436	M'nong	29	Farmer	Male	52	37.2	67	19	14	NEG	NEG			QT436	1	1	29	Farmer	1	QT436	1	1	0	0	0	0	0	1	1	0	1	1	0	0	0	0				0	0	0
QT437	Thai	26	Farmer	Male	53	37	69	20	14.4	NEG	NEG			QT437	0	1	26	Farmer	1	QT437	0	1	0	0	0	0	0	1	0	1	1	1	0	0	1	0				0	0	0
QT438	Kinh	49	Farmer	Female	48	36.5	68	20	13.4	NEG	NEG			QT438	0	2	49	Farmer	2	QT438	0	1	0	0	0	0	0	0	0	0	1	1	0	0	0	0				0	0	0
QT439	M'nong	36	Farmer	Female	49	37.1	72	20	13.1	NEG	NEG			QT439	0	2	36	Farmer	2	QT439	0	1	0	0	0	0	0	0	0	0	1	1	0	0	1	0				0	0	0
QT440	M'nong	41	Farmer	Male	60	37.2	69	20	17.4	NEG	NEG			QT440	0	1	41	Farmer	1	QT440	0	1	0	0	0	0	0	0	0	0	1	1	0	0	1	0				0	0	0
QT441	M'nong	26	Farmer	Male	58	37	68	20	13.5	NEG	NEG			QT441	1	1	26	Farmer	1	QT441	1	1	0	0	0	0	0	0	0	0	1	0	1	0	1	0				0	0	0
QT442	M'nong	53	Farmer	Male	55	36.7	68	20	13	NEG	NEG			QT442	0	1	53	Farmer	1	QT442	0	1	0	0	0	0	0	0	0	0	1	1	0	0	0	0				0	0	0
QT443	M'nong	44	Farmer	Female	49	36.9	70	21	14.1	NEG	NEG			QT443	0	2	44	Farmer	2	QT443	0	1	0	0	0	0	0	0	0	0	1	0	1	0	0	0				0	0	0
QT444	M'nong	46	Farmer	Male	58	36.8	69	19	14.9	NEG	NEG			QT444	0	1	46	Farmer	1	QT444	0	1	0	0	0	0	0	1	1	0	1	1	0	0	1	0				0	0	0
QT445	M'nong	39	Farmer	Female	50	37	70	20	13	NEG	NEG			QT445	0	2	39	Farmer	2	QT445	0	1	0	0	0	0	0	0	0	0	1	0	1	0	1	0				0	0	0
QT446	M'nong	57	Farmer	Female	48	37	69	20	13.4	NEG	NEG			QT446	0	2	57	Farmer	2	QT446	0	1	0	0	0	0	0	0	0	0	1	1	0	0	1	0				0	0	0
QT447	M'nong	69	Farmer	Female	59	37.2	71	21	9.6	NEG	NEG			QT447	0	2	69	Farmer	2	QT447	0	1	0	0	0	0	0	0	0	0	1	0	1	0	0	0				0	0	0
QT448	Kinh	56	Farmer	Female	49	37.2	70	21	13.6	NEG	NEG			QT448	0	2	56	Farmer	2	QT448	0	1	0	0	0	0	0	0	0	0	1	1	0	0	0	0				0	0	0
QT449	Kinh	53	Farmer	Female	52	36.8	70	21	13.6	NEG	NEG			QT449	0	2	53	Farmer	2	QT449	0	1	0	0	0	0	0	0	0	0	1	0	1	0	0	0				0	0	0
QT450	M'nong	29	Farmer	Female	49	36.9	68	20	13.7	NEG	NEG			QT450	0	2	29	Farmer	2	QT450	0	1	0	0	0	0	0	0	0	0	1	1	0	0	0	0				0	0	0
QT451	M'nong	43	Farmer	Male	55	37	69	20	13.1	NEG	NEG			QT451	0	1	43	Farmer	1	QT451	0	1	0	0	0	0	0	0	0	0	1	0	1	0	0	0				0	0	0
QT452	M'nong	47	Farmer	Female	49.5	37.1	68	20	12.5	NEG	NEG			QT452	0	2	47	Farmer	2	QT452	0	1	0	0	0	0	0	0	0	0	1	1	0	0	0	0				0	0	0
QT453	M'nong	21	Farmer	Female	49.5	36.8	69	20	11.7	NEG	NEG			QT453	0	2	21	Farmer	2	QT453	0	1	0	0	0	0	0	0	0	0	1	1	0	0	0	0				0	0	0
QT454	M'nong	60	Farmer	Female	51	36.9	69	21	14.2	NEG	NEG			QT454	0	2	60	Farmer	2	QT454	0	1	0	0	0	0	0	0	0	0	1	1	0	0	0	0				0	0	0
QT455	M'nong	55	Farmer	Female	51.5	36.8	70	20	12.3	NEG	NEG			QT455	0	2	55	Farmer	2	QT455	0	1	0	0	0	0	0	0	0	0	1	0	1	0	1	0				0	0	0
QT456	M'nong	50	Farmer	Male	52.7	36.8	69	20	13.1	NEG	NEG			QT456	0	1	50	Farmer	1	QT456	0	1	0	0	0	0	0	1	0	1	1	1	0	0	1	0				0	0	0
QT457	M'nong	37	Farmer	Female	49.7	37	68	22	10.3	NEG	NEG			QT457	0	2	37	Farmer	2	QT457	0	1	0	0	0	0	0	0	0	0	1	1	0	0	0	0				0	0	0
QT458	M'nong	38	Farmer	Female	49.7	37	68	19	8.8	NEG	NEG			QT458	0	2	38	Farmer	2	QT458	0	1	0	0	0	0	0	0	0	0	0	0	0	0	0	0				0	0	0
QT459	M'nong	69	Farmer	Male	57.5	37	72	21	13.3	NEG	NEG			QT459	0	1	69	Farmer	1	QT459	0	1	0	0	0	0	0	0	0	0	1	0	1	0	0	0				0	0	0
QT460	M'nong	68	Farmer	Female	48.2	37.1	71	21	13.2	NEG	NEG			QT460	0	2	68	Farmer	2	QT460	0	1	0	0	0	0	0	0	0	0	1	0	1	0	0	0				0	0	0
QT461	M'nong	29	Farmer	Female	52	37.1	67	19	11.2	NEG	NEG			QT461	0	2	29	Farmer	2	QT461	0	1	0	0	0	0	0	0	0	0	1	1	0	0	0	0				0	0	0
QT462	M'nong	29	Farmer	Female	50	37.1	66	21	11.1	NEG	NEG			QT462	0	2	29	Farmer	2	QT462	0	1	0	0	0	0	0	0	0	0	1	1	0	0	0	0				0	0	0
QT463	M'nong	60	Farmer	Male	52	37	68	20	11.1	NEG	NEG			QT463	0	1	60	Farmer	1	QT463	0	1	0	0	0	0	0	0	0	0	1	0	1	0	0	0				0	0	0
QT464	M'nong	26	Farmer	Female	49.5	37.1	69	20	12.7	NEG	NEG			QT464	0	2	26	Farmer	2	QT464	0	1	0	0	0	0	0	0	0	0	1	1	0	0	0	0				0	0	0
QT465	Kinh	46	Farmer	Male	57.2	37.1	70	19	14	NEG	NEG			QT465	0	1	46	Farmer	1	QT465	0	1	0	0	0	0	0	0	0	0	1	1	0	0	0	0				0	0	0
QT466	M'nong	52	Farmer	Female	48.5	37.1	69	20	11.8	NEG	NEG			QT466	0	2	52	Farmer	2	QT466	0	1	0	0	0	0	0	0	0	0	1	0	1	0	0	0				0	0	0
QT467	Kinh	48	Farmer	Female	48.9	37.2	70	20	12.6	NEG	NEG			QT467	0	2	48	Farmer	2	QT467	0	1	0	0	0	0	0	0	0	0	1	1	0	0	0	0				0	0	0
QT468	M'nong	25	Farmer	Female	50	36.8	67	19	11.8	NEG	NEG			QT468	1	2	25	Farmer	2	QT468	1	1	0	0	0	0	0	0	0	0	1	1	0	0	1	0				0	0	0
QT469	M'nong	61	Forest ranger	Male	52	37	71	21	12.6	NEG	NEG			QT469	1	1	61	Forest ranger	1	QT469	1	0	0	0	1	0	0	1	1	0	1	1	0	0	0	0				0	0	0
QT470	M'nong	29	Farmer	Male	57.8	36.8	67	19	13.4	NEG	NEG			QT470	0	1	29	Farmer	1	QT470	0	1	0	0	0	0	0	0	0	0	1	1	0	0	0	0				0	0	0
QT471	M'nong	20	Farmer	Female	52	37.1	66	20	9.7	NEG	NEG			QT471	0	2	20	Farmer	2	QT471	0	1	0	0	0	0	0	0	0	0	1	1	0	0	0	0				0	0	0
QT472	M'nong	35	Farmer	Female	49.7	37.1	68	21	13	NEG	NEG			QT472	0	2	35	Farmer	2	QT472	0	1	0	0	0	0	0	0	0	0	1	1	0	0	1	0				0	0	0
QT473	M'nong	58	Farmer	Male	55.7	36.7	68	20	15.6	NEG	NEG			QT473	0	1	58	Farmer	1	QT473	0	1	0	0	0	0	0	0	0	0	1	0	1	0	0	0				0	0	0
QT474	M'nong	60	Farmer	Male	55.2	36.8	70	19	11.3	NEG	NEG			QT474	0	1	60	Farmer	1	QT474	0	1	0	0	0	0	0	0	0	0	1	0	0	1	0	0				0	0	0
QT475	M'nong	26	Forest ranger	Male	61.2	36.7	68	20	13.8	NEG	NEG			QT475	0	1	26	Forest ranger	1	QT475	0	0	0	0	1	0	0	0	0	0	1	1	0	0	0	0				0	0	0
QT476	M'nong	59	Farmer	Male	57.2	37	71	21	13.1	NEG	NEG			QT476	0	1	59	Farmer	1	QT476	0	1	0	0	0	0	0	0	0	0	1	0	1	0	0	0				0	0	0
QT477	M'nong	50	Farmer	Female	48.5	37	72	21	12	NEG	NEG			QT477	0	2	50	Farmer	2	QT477	0	1	0	0	0	0	0	0	0	0	1	0	1	0	0	0				0	0	0
QT478	M'nong	41	Forest ranger	Male	57.5	37.1	67	20	13.8	NEG	NEG			QT478	0	1	41	Forest ranger	1	QT478	0	0	0	0	1	0	0	1	0	0	1	1	0	0	0	0				0	0	0
QT479	Thai	42	Forest ranger	Male	58.2	37.2	67	20	10.2	NEG	NEG			QT479	1	1	42	Forest ranger	1	QT479	1	0	0	0	1	0	0	1	1	0	1	1	0	0	0	0				0	0	0
QT480	M'nong	33	Farmer	Male	59,5	37.3	65	20	12.7	NEG	NEG			QT480	0	1	33	Farmer	1	QT480	0	1	0	0	0	0	0	0	0	0	1	1	0	0	0	0				0	0	0
QT481	M'nong	34	Farmer	Female	48.2	36.9	67	20	11.5	NEG	NEG			QT481	0	2	34	Farmer	2	QT481	0	1	0	0	0	0	0	0	0	0	1	1	0	0	1	0				0	0	0
QT482	M'nong	50	Farmer	Female	48	36.8	66	20	10.3	NEG	NEG			QT482	0	2	50	Farmer	2	QT482	0	1	0	0	0	0	0	0	0	0	1	0	1	0	0	0				0	0	0
QT483	Kinh	29	Farmer	Male	62.5	36.8	67	19	14.2	NEG	NEG			QT483	0	1	29	Farmer	1	QT483	0	1	0	0	0	0	0	0	0	0	1	1	0	0	0	0				0	0	0
QT484	M'nong	32	Farmer	Female	49.5	37	70	21	12.4	NEG	NEG			QT484	0	2	32	Farmer	2	QT484	0	1	0	0	0	0	0	0	0	0	1	1	0	0	0	0				0	0	0
QT485	M'nong	57	Farmer	Male	55.5	37.1	70	22	10.4	NEG	NEG			QT485	1	1	57	Farmer	1	QT485	1	1	0	0	0	0	0	0	0	0	1	0	0	1	0	0				0	0	0
QT486	M'nong	38	Farmer	Female	49.7	37.2	69	21	10.8	NEG	NEG			QT486	1	2	38	Farmer	2	QT486	1	1	0	0	0	0	0	0	0	0	1	1	0	0	0	0				0	0	0
QT487	M'nong	30	Farmer	Female	49.7	36.7	79	22	13.9	NEG	NEG			QT487	0	2	30	Farmer	2	QT487	0	1	0	0	0	0	0	0	0	0	1	1	0	0	0	0				0	0	0
QT488	Kinh	34	Farmer	Male	56.7	36.5	63	20	14.2	NEG	NEG			QT488	0	1	34	Farmer	1	QT488	0	1	0	0	0	0	0	1	1	0	1	0	0	1	0	0				0	0	0
QT489	Kinh	34	Farmer	Female	48.5	37.1	87	24	11.1	NEG	NEG			QT489	0	2	34	Farmer	2	QT489	0	1	0	0	0	0	0	0	0	0	1	1	0	0	0	0				0	0	0
QT490	Kinh	24	Farmer	Female	48.5	36.6	74	21	11.6	NEG	NEG			QT490	0	2	24	Farmer	2	QT490	0	1	0	0	0	0	0	0	0	0	1	1	0	0	0	0				0	0	0
QT491	Kinh	24	Farmer	Female	49.7	36.7	72	22	12.5	NEG	NEG			QT491	0	2	24	Farmer	2	QT491	0	1	0	0	0	0	0	0	0	0	1	1	0	0	0	0				0	0	0
QT492	Kinh	49	Farmer	Female	49.7	36.8	66	20	11.1	NEG	NEG			QT492	0	2	49	Farmer	2	QT492	0	1	0	0	0	0	0	0	0	0	1	1	0	0	0	0				0	0	0
QT493	M'nong	41	Farmer	Male	57.5	36.8	70	21	13.8	NEG	NEG			QT493	0	1	41	Farmer	1	QT493	0	1	0	0	0	0	0	1	0	0	1	1	0	0	1	0				0	0	0
QT494	M'nong	51	Farmer	Female	48.5	36.8	70	20	13.3	NEG	NEG			QT494	0	2	51	Farmer	2	QT494	0	1	0	0	0	0	0	0	0	0	1	0	1	0	1	0				0	0	0
QT495	M'nong	38	Forest ranger	male	57.5	37	68	20	11.4	NEG	NEG			QT495	0	1	38	Forest ranger	1	QT495	0	0	0	0	1	0	0	1	0	0	1	1	0	0	1	0				0	0	0
QT496	Kinh	59	Farmer	Male	60.2	37.1	71	22	12.8	NEG	NEG			QT496	0	1	59	Farmer	1	QT496	0	1	0	0	0	0	0	1	1	0	1	1	0	0	0	0				0	0	0
QT497	M'nong	23	Farmer	Female	49.5	37.2	71	21	11.4	NEG	NEG			QT497	0	2	23	Farmer	2	QT497	0	1	0	0	0	0	0	0	0	0	1	1	0	0	1	0				0	0	0
QT498	M'nong	23	Farmer	Male	55.7	36.7	66	23	13.4	NEG	NEG			QT498	0	1	23	Farmer	1	QT498	0	1	0	0	0	0	0	0	0	0	0	0	0	0	0	0				0	0	0
QT499	Kinh	40	Farmer	Female	49.5	36.8	72	21	13.7	NEG	NEG			QT499	0	2	40	Farmer	2	QT499	0	1	0	0	0	0	0	0	0	0	1	1	0	0	1	0				0	0	0
QT500	M'nong	23	Farmer	Female	51	36.9	69	20	7.8	NEG	NEG			QT500	0	2	23	Farmer	2	QT500	0	1	0	0	0	0	0	0	0	0	1	1	0	0	0	0				0	0	0
QT501	M'nong	23	Farmer	Female	51.5	37	70	19	13.1	NEG	NEG			QT501	0	2	23	Farmer	2	QT501	0	1	0	0	0	0	0	0	0	0	1	1	0	0	1	0				0	0	0
QT502	M'nong	53	Farmer	Female	48.2	37.1	72	21	10.3	NEG	NEG			QT502	0	2	53	Farmer	2	QT502	0	1	0	0	0	0	0	0	0	0	1	0	1	0	1	0				0	0	0
QT503	Kinh	36	Farmer	Male	60.2	37.2	68	20	12.1	NEG	NEG			QT503	0	1	36	Farmer	1	QT503	0	1	0	0	0	0	0	1	0	1	1	1	0	0	1	0				0	0	0
QT504	Kinh	38	Farmer	Male	65	36.8	70	20	14.8	NEG	NEG			QT504	0	1	38	Farmer	1	QT504	0	1	0	0	0	0	0	0	0	0	1	1	0	0	0	0				0	0	0
QT505	Kinh	32	Farmer	Female	46	36.8	68	20	11.9	NEG	NEG			QT505	0	2	32	Farmer	2	QT505	0	1	0	0	0	0	0	0	0	0	1	1	0	0	0	0				0	0	0
QT506	M'nong	35	Farmer	Female	49.8	37	67	20	10.4	NEG	NEG			QT506	0	2	35	Farmer	2	QT506	0	1	0	0	0	0	0	0	0	0	1	1	0	0	0	0				0	0	0
QT507	M'nong	36	Farmer	Female	48.5	36.9	66	19	9.7	NEG	NEG			QT507	0	2	36	Farmer	2	QT507	0	1	0	0	0	0	0	0	0	0	1	1	0	0	0	0				0	0	0
QT508	M'nong	52	Farmer	Male	57.5	37.1	72	21	12	NEG	NEG			QT508	0	1	52	Farmer	1	QT508	0	1	0	0	0	0	0	0	0	0	1	0	1	0	0	0				0	0	0
QT509	Kinh	18	Farmer	Female	47.2	37.2	68	21	13.7	NEG	NEG			QT509	0	2	18	Farmer	2	QT509	0	1	0	0	0	0	0	0	0	0	1	1	0	0	0	0				0	0	0
QT510	M'nong	59	Farmer	Male	52	37.2	70	21	10.7	NEG	NEG			QT510	0	1	59	Farmer	1	QT510	0	1	0	0	0	0	0	0	0	0	1	0	1	0	0	0				0	0	0
QT511	M'nong	24	Farmer	Male	58.2	37.3	71	21	13.2	NEG	NEG			QT511	0	1	24	Farmer	1	QT511	0	1	0	0	0	0	0	1	0	0	1	0	0	1	0	0				0	0	0
QT512	M'nong	18	Farmer	Female	49.5	36.8	65	19	12.3	NEG	NEG			QT512	0	2	18	Farmer	2	QT512	0	1	0	0	0	0	0	0	0	0	1	1	0	0	0	0				0	0	0
QT513	Kinh	29	Farmer	Male	57.2	36.7	68	19	14.8	NEG	NEG			QT513	0	1	29	Farmer	1	QT513	0	1	0	0	0	0	0	1	0	0	1	0	1	0	1	0				0	0	0
QT514	M'nong	18	Farmer	Female	48.5	37	67	21	12.5	NEG	NEG			QT514	0	2	18	Farmer	2	QT514	0	1	0	0	0	0	0	0	0	0	1	1	0	0	1	0				0	0	0
QT515	M'nong	67	Farmer	Female	47.5	37	67	21	12.5	NEG	NEG			QT515	0	2	67	Farmer	2	QT515	0	1	0	0	0	0	0	0	0	0	1	0	0	1	0	0				0	0	0
QT516	M'nong	19	Farmer	Female	47.5	37	68	21	12.8	NEG	NEG			QT516	0	2	19	Farmer	2	QT516	0	1	0	0	0	0	0	0	0	0	1	1	0	0	1	0				0	0	0
QT517	M'nong	16	Student	female	45	37.1	73	20	9.7	NEG	NEG			QT517	0	2	16	Student	2	QT517	0	0	1	0	0	0	0	0	0	0	1	1	0	0	1	0				0	0	0
QT518	Kinh	13	Student	Male	44	37.2	78	20	11.9	NEG	NEG			QT518	0	1	13	Student	1	QT518	0	0	1	0	0	0	0	0	0	0	1	1	0	0	1	0				0	0	0
QT519	Kinh	28	Farmer	Female	47.5	36.6	68	20	12.4	NEG	NEG			QT519	0	2	28	Farmer	2	QT519	0	1	0	0	0	0	0	0	0	0	1	1	0	0	0	0				0	0	0
QT520	Kinh	52	Forest ranger	Male	57.5	36,8	68	21	14.8	NEG	NEG			QT520	0	1	52	Forest ranger	1	QT520	0	0	0	0	1	0	0	0	0	0	1	1	0	0	0	0				0	0	0
QT521	M'nong	68	Farmer	Female	48	36.8	71	21	14.2	NEG	NEG			QT521	0	2	68	Farmer	2	QT521	0	1	0	0	0	0	0	0	0	0	1	1	0	0	0	0				0	0	0
QT522	M'nong	43	Farmer	Male	58.5	37	66	19	12.2	NEG	NEG			QT522	0	1	43	Farmer	1	QT522	0	1	0	0	0	0	0	0	0	0	1	1	0	0	1	0				0	0	0
QT523	Kinh	13	Student	Male	42	37.2	72	21	12.5	NEG	NEG			QT523	0	1	13	Student	1	QT523	0	0	1	0	0	0	0	0	0	0	1	1	0	0	1	0				0	0	0
QT524	M'nong	15	Student	Female	42.5	37.2	75	22	12.1	NEG	NEG			QT524	0	2	15	Student	2	QT524	0	0	1	0	0	0	0	0	0	0	1	1	0	0	0	0				0	0	0
QT525	Tay	34	Forest ranger	Male	57.3	36.7	67	21	11.9	NEG	NEG			QT525	0	1	34	Forest ranger	1	QT525	0	0	0	0	1	0	0	1	0	0	1	1	0	0	1	0				0	0	0
QT526	Kinh	42	Farmer	Male	49.7	36.9	76	20	14	NEG	NEG			QT526	0	1	42	Farmer	1	QT526	0	1	0	0	0	0	0	0	0	0	1	1	0	0	1	0				0	0	0
QT527	Kinh	12	Student	Male	40	37.2	73	23	11.3	NEG	NEG			QT527	0	1	12	Student	1	QT527	0	0	1	0	0	0	0	0	0	0	1	1	0	0	0	0				0	0	0
QT528	M'nong	21	Farmer	Male	55.7	37	69	22	11.1	NEG	POS	Pf, 11067		QT528	1	1	21	Farmer	1	QT528	1	1	0	0	0	0	0	1	0	1	1	0	1	0	1	1			1	0	0	0
QT529	M'nong	40	Farmer	Female	48.5	37.2	71	22	11.1	NEG	NEG			QT529	0	2	40	Farmer	2	QT529	0	1	0	0	0	0	0	0	0	0	1	1	0	0	1	0				0	0	0
QT530	M'nong	34	Farmer	Female	47.8	37.2	68	20	13.3	NEG	NEG			QT530	1	2	34	Farmer	2	QT530	1	1	0	0	0	0	0	0	0	0	1	1	0	0	0	0				0	0	0
QT531	M'nong	69	Farmer	Female	46.9	37.2	80	23	11	NEG	NEG			QT531	1	2	69	Farmer	2	QT531	1	1	0	0	0	0	0	0	0	0	1	1	0	0	0	0				0	0	0
QT532	M'nong	14	Student	Female	36	37	76	22	12.8	NEG	NEG			QT532	1	2	14	Student	2	QT532	1	0	1	0	0	0	0	0	0	0	1	1	0	0	0	0				0	0	0
QT533	M'nong	13	Student	Male	37	37	79	22	11.1	NEG	NEG			QT533	0	1	13	Student	1	QT533	0	0	1	0	0	0	0	0	0	0	1	1	0	0	1	0				0	0	0
QT534	M'nong	14	Student	Female	45	37.1	73	22	12.9	NEG	NEG			QT534	1	2	14	Student	2	QT534	1	0	1	0	0	0	0	0	0	0	1	1	0	0	0	0				0	0	0
QT535	Kinh	46	Farmer	Female	55.7	37.7	67	20	13.4	NEG	NEG			QT535	1	2	46	Farmer	2	QT535	1	1	0	0	0	0	0	1	1	0	1	1	0	0	1	0				0	0	0
QT536	Kinh	12	Student	Male	36.7	37.2	78	21	11.9	NEG	NEG			QT536	0	1	12	Student	1	QT536	0	0	1	0	0	0	0	0	0	0	1	1	0	0	0	0				0	0	0
QT537	M'nong	53	Farmer	Female	55.7	37.1	68	20	13.9	NEG	NEG			QT537	0	2	53	Farmer	2	QT537	0	1	0	0	0	0	0	0	0	0	1	0	1	0	0	0				0	0	0
QT538	M'nong	21	Forest ranger	Male	55.7	37.2	66	20	13.7	NEG	NEG			QT538	0	1	21	Forest ranger	1	QT538	0	0	0	0	1	0	0	1	1	0	1	1	0	0	1	0				0	0	0
QT539	M'nong	28	Farmer	Female	49	37.2	68	20	11.3	NEG	NEG			QT539	0	2	28	Farmer	2	QT539	0	1	0	0	0	0	0	0	0	0	1	1	0	0	0	0				0	0	0
QT540	M'nong	25	Forest ranger	Male	57	36.7	68	21	11.7	NEG	NEG			QT540	1	1	25	Forest ranger	1	QT540	1	0	0	0	1	0	0	1	1	0	1	1	0	0	1	0				0	0	0
QT541	M'nong	32	Farmer	Female	49	37.1	78	20	8.8	NEG	NEG			QT541	1	2	32	Farmer	2	QT541	1	1	0	0	0	0	0	0	0	0	1	0	1	0	0	0				0	0	0
QT542	M'nong	24	Farmer	Female	46.5	37	68	19	12	NEG	NEG			QT542	0	2	24	Farmer	2	QT542	0	1	0	0	0	0	0	0	0	0	1	1	0	0	0	0				0	0	0
QT543	M'nong	18	Farmer	Female	48.5	37.1	67	19	9.9	NEG	NEG			QT543	1	2	18	Farmer	2	QT543	1	1	0	0	0	0	0	0	0	0	1	1	0	0	0	0				0	0	0
QT544	M'nong	21	Farmer	Male	52.7	36.9	70	20	13.7	NEG	NEG			QT544	1	1	21	Farmer	1	QT544	1	1	0	0	0	0	0	1	1	0	1	1	0	0	0	0				0	0	0
QT545	M'nong	62	Farmer	Male	57	37.1	70	19	14.9	NEG	NEG			QT545	1	1	62	Farmer	1	QT545	1	1	0	0	0	0	0	0	0	0	1	0	1	0	0	0				0	0	0
QT546	M'nong	23	Farmer	Male	59	36.9	68	20	12.3	NEG	NEG			QT546	0	1	23	Farmer	1	QT546	0	1	0	0	0	0	0	0	0	0	1	1	0	0	0	0				0	0	0
QT547	M'nong	51	Farmer	Male	55.2	36.9	78	20	8.5	NEG	NEG			QT547	0	1	51	Farmer	1	QT547	0	1	0	0	0	0	0	0	0	0	1	0	0	1	1	0				0	0	0
QT548	M'nong	65	Farmer	Female	53.5	37.2	78	20	9	NEG	NEG			QT548	0	2	65	Farmer	2	QT548	0	1	0	0	0	0	0	0	0	0	1	1	0	0	0	0				0	0	0
QT549	M'nong	61	Farmer	Female	54.7	37	78	20	12.4	NEG	NEG			QT549	0	2	61	Farmer	2	QT549	0	1	0	0	0	0	0	0	0	0	1	0	0	1	0	0				0	0	0
QT550	M'nong	47	Farmer	Male	60	36.9	75	20	9.5	NEG	NEG			QT550	0	1	47	Farmer	1	QT550	0	1	0	0	0	0	0	0	0	0	1	0	0	1	0	0				0	0	0
QT551	M'nong	63	Farmer	Female	46.7	37.1	78	20	10	NEG	NEG			QT551	0	2	63	Farmer	2	QT551	0	1	0	0	0	0	0	0	0	0	1	0	0	1	0	0				0	0	0
QT552	M'nong	46	Farmer	Male	58.9	37	82	21	10.3	NEG	NEG			QT552	0	1	46	Farmer	1	QT552	0	1	0	0	0	0	0	0	0	0	1	0	1	0	1	0				0	0	0
QT553	M'nong	30	Forest ranger	Male	57.6	37.1	78	21	12.8	NEG	NEG			QT553	0	1	30	Forest ranger	1	QT553	0	0	0	0	1	0	0	1	1	0	1	1	0	0	1	0				0	0	0
QT554	M'nong	38	Farmer	Female	48.5	36.9	77	20	11	POS	POS	Pv, 712		QT554	1	2	38	Farmer	2	QT554	1	1	0	0	0	0	0	0	0	0	1	1	0	0	1	0				0	0	0
QT555	M'nong	38	Forest ranger	Male	59.7	37.1	75	21	14.9	NEG	NEG			QT555	1	1	38	Forest ranger	1	QT555	1	0	0	0	1	0	0	1	1	0	1	1	0	0	1	0				0	0	0
QT556	M'nong	66	Farmer	Female	49.7	37.1	80	21	12.9	NEG	NEG			QT556	1	2	66	Farmer	2	QT556	1	1	0	0	0	0	0	0	0	0	1	1	0	0	0	0				0	0	0
QT557	M'nong	60	Farmer	Female	50	37.1	82	21	9.7	NEG	NEG			QT557	1	2	60	Farmer	2	QT557	1	1	0	0	0	0	0	0	0	0	1	0	0	1	1	0				0	0	0
QT558	M'nong	63	Farmer	Female	49.7	36.7	68	20	9.9	NEG	NEG			QT558	1	2	63	Farmer	2	QT558	1	1	0	0	0	0	0	0	0	0	1	1	0	0	0	0				0	0	0
QT559	M'nong	31	Farmer	Female	48.7	36.6	69	21	11	NEG	NEG			QT559	1	2	31	Farmer	2	QT559	1	1	0	0	0	0	0	0	0	0	1	1	0	0	0	0				0	0	0
QT560	M'nong	23	Farmer	Female	48.7	37.2	68	21	9.6	NEG	NEG			QT560	1	2	23	Farmer	2	QT560	1	1	0	0	0	0	0	0	0	0	1	1	0	0	1	0				0	0	0
QT561	M'nong	23	Farmer	Male	57.2	37	68	19	12	NEG	NEG			QT561	1	1	23	Farmer	1	QT561	1	1	0	0	0	0	0	0	0	0	1	0	0	1	1	0				0	0	0
QT562	M'nong	54	Farmer	Female	58.7	36.8	72	20	9.2	NEG	NEG			QT562	0	2	54	Farmer	2	QT562	0	1	0	0	0	0	0	0	0	0	1	0	1	0	1	0				0	0	0
QT563	M'nong	59	Farmer	Female	57.5	37	78	22	11	NEG	NEG			QT563	1	2	59	Farmer	2	QT563	1	1	0	0	0	0	0	0	0	0	1	0	1	0	1	0				0	0	0
QT564	M'nong	26	Farmer	Female	48.9	36.8	74	20	11.2	NEG	NEG			QT564	0	2	26	Farmer	2	QT564	0	1	0	0	0	0	0	1	1	0	1	1	0	0	1	0				0	0	0
QT565	M'nong	31	Farmer	Female	49.1	37	68	20	13.5	NEG	NEG			QT565	0	2	31	Farmer	2	QT565	0	1	0	0	0	0	0	0	0	0	1	1	0	0	0	0				0	0	0
QT566	M'nong	25	Farmer	Female	48.5	37	69	19	12	NEG	NEG			QT566	0	2	25	Farmer	2	QT566	0	1	0	0	0	0	0	0	0	0	1	1	0	0	0	0				0	0	0
QT567	M'nong	60	Farmer	Female	48.5	36.7	69	21	11.6	NEG	NEG			QT567	0	2	60	Farmer	2	QT567	0	1	0	0	0	0	0	0	0	0	1	0	0	1	1	0				0	0	0
QT568	M'nong	50	Farmer	Female	49	37.1	74	21	10.8	NEG	NEG			QT568	0	2	50	Farmer	2	QT568	0	1	0	0	0	0	0	0	0	0	1	1	0	0	0	0				0	0	0
QT569	Dao	26	Farmer	Male	59.9	37	77	20	13.2	NEG	NEG			QT569	0	1	26	Farmer	1	QT569	0	1	0	0	0	0	0	1	1	0	1	1	0	0	0	0				0	0	0
QT570	M'nong	41	Farmer	Female	49.5	36.8	70	21	12.2	NEG	NEG			QT570	0	2	41	Farmer	2	QT570	0	1	0	0	0	0	0	0	0	0	1	1	0	0	0	0				0	0	0
QT571	M'nong	57	Farmer	Male	58	37	72	21	9.4	NEG	NEG			QT571	0	1	57	Farmer	1	QT571	0	1	0	0	0	0	0	0	0	0	1	1	0	0	1	0				0	0	0
QT572	M'nong	21	Farmer	Female	59.5	37.1	74	20	11.4	NEG	NEG			QT572	0	2	21	Farmer	2	QT572	0	1	0	0	0	0	0	1	0	1	1	0	1	0	0	0				0	0	0
QT573	M'nong	20	Farmer	Female	50	37	69	20	12.1	NEG	NEG			QT573	0	2	20	Farmer	2	QT573	0	1	0	0	0	0	0	1	1	0	1	1	0	0	0	0				0	0	0
QT574	M'nong	35	Farmer	Female	49.7	36.9	72	21	10.5	NEG	NEG			QT574	1	2	35	Farmer	2	QT574	1	1	0	0	0	0	0	0	0	0	1	1	0	0	0	0				0	0	0
QT575	M'nong	67	Farmer	Female	47.5	36.8	80	22	10.8	NEG	NEG			QT575	0	2	67	Farmer	2	QT575	0	1	0	0	0	0	0	0	0	0	1	0	0	1	0	0				0	0	0
QT576	M'nong	62	Farmer	Female	48.5	37.1	82	21	11	NEG	NEG			QT576	0	2	63	Farmer	2	QT576	0	1	0	0	0	0	0	0	0	0	1	0	0	1	0	0				0	0	0
QT577	M'nong	30	Farmer	Female	52	37	78	20	11.5	NEG	NEG			QT577	0	2	30	Farmer	2	QT577	0	1	0	0	0	0	0	1	1	0	1	1	0	0	0	0				0	0	0
QT578	M'nong	66	Farmer	Female	47.5	37.2	75	22	12.4	NEG	NEG			QT578	0	2	66	Farmer	2	QT578	0	1	0	0	0	0	0	0	0	0	1	0	1	0	0	0				0	0	0
QT579	M'nong	47	Farmer	Female	52.5	37.1	76	20	10.7	NEG	NEG			QT579	0	2	47	Farmer	2	QT579	0	1	0	0	0	0	0	1	1	0	1	1	0	0	0	0				0	0	0
QT580	M'nong	21	Farmer	Female	53.2	37.1	69	20	12.5	NEG	NEG			QT580	0	2	21	Farmer	2	QT580	0	1	0	0	0	0	0	1	1	0	1	1	0	0	1	0				0	0	0
QT581	M'nong	44	Farmer	Male	58.5	37.1	75	20	13.4	NEG	NEG			QT581	1	1	44	Farmer	1	QT581	1	1	0	0	0	0	0	1	1	0	1	1	0	0	1	0				0	0	0
QT582	M'nong	26	Farmer	Female	48.5	36.8	67	20	10	NEG	NEG			QT582	0	2	26	Farmer	2	QT582	0	1	0	0	0	0	0	0	0	0	1	1	0	0	0	0				0	0	0
QT583	M'nong	20	Farmer	Female	48.5	36.5	72	22	11.8	NEG	NEG			QT583	0	2	20	Farmer	2	QT583	0	1	0	0	0	0	0	0	0	0	1	0	1	0	0	0				0	0	0
QT584	M'nong	36	Forest ranger	Male	60	37.1	67	20	9.9	NEG	NEG			QT584	0	1	36	Forest ranger	1	QT584	0	0	0	0	1	0	0	1	1	0	1	1	0	0	1	0				0	0	0
QT585	M'nong	30	Farmer	Female	50	37.1	76	20	10.9	NEG	NEG			QT585	0	2	30	Farmer	2	QT585	0	1	0	0	0	0	0	1	1	0	1	1	0	0	1	0				0	0	0
QT586	M'nong	52	Farmer	Female	52	37.1	72	21	13.3	NEG	NEG			QT586	0	2	52	Farmer	2	QT586	0	1	0	0	0	0	0	0	0	0	1	0	0	1	1	0				0	0	0
QT587	M'nong	23	Farmer	Female	52	37	78	21	11.8	NEG	NEG			QT587	0	2	23	Farmer	2	QT587	0	1	0	0	0	0	0	1	1	0	1	1	0	0	1	0				0	0	0
QT588	M'nong	18	Farmer	Female	50	36.8	79	22	9.6	NEG	NEG			QT588	0	2	18	Farmer	2	QT588	0	1	0	0	0	0	0	0	0	0	1	1	0	0	0	0				0	0	0
QT589	Cao Lan	32	Forest ranger	Male	57	37	72	22	11.3	NEG	NEG			QT589	1	1	32	Forest ranger	1	QT589	1	0	0	0	1	0	0	1	1	0	1	1	0	0	1	0				0	0	0
QT590	M'nong	33	Farmer	Male	57.5	36.8	68	20	13.9	NEG	NEG			QT590	0	1	33	Farmer	1	QT590	0	1	0	0	0	0	0	1	1	0	1	1	0	0	1	0				0	0	0
QT591	M'nong	42	Farmer	Female	51	37	74	20	9.1	NEG	NEG			QT591	0	2	42	Farmer	2	QT591	0	1	0	0	0	0	0	0	0	0	1	1	0	0	1	0				0	0	0
															72
